# Supplementary material for: Unravelling the molecular mechanisms causal to type 2 diabetes across global populations and disease-relevant tissues
Source: medRxiv. 2025 May 7:2025.05.05.25326880. Preprint. [Version 1] doi: 10.1101/2025.05.05.25326880 (PMC12083623; doi:10.1101/2025.05.05.25326880)
Supplement: Supplement 3 — Supplemental Table 1: Summary of the QTL data used to select IVs for the MR analyses, including genetic ancestry group, sample size, tissue, corresponding publication and cis-window definition. TSS: Transcription Start Site, FDR: False Discovery Rate. Supplemental Table 2: Results of the blood eQTL MR analysis in the meta-analysis across ancestries and in all genetic ancestry groups assessed (EUR, AFR, AMR). For the meta-analysis results, the number of genetic ancestry groups entering the meta-analysis and the I2 value are provided. For the single-ancestry MR analyses, the number of IVs, the MR method used and the PPH4 value from PWCoCo are indicated. Supplemental Table 3: Results of the blood pQTL MR analysis in the meta-analysis across ancestries and in all genetic ancestry groups assessed (EUR, AFR, EAS). For the meta-analysis results, the number of genetic ancestry groups entering the meta-analysis and the I2 value are provided. For the single-ancestry MR analyses, the number of IVs, the MR method used and the PPH4 value from PWCoCo are indicated. Supplemental Table 4: Results of the blood eQTL MR analysis in the replication cohorts. Only the genes with significant causal effects in the discovery cohort are reported. For comparison purposes, the results from the blood eQTL disvoery MR analyses in the corresponding genetic ancestry group are also reported. Supplemental Table 5: Results of the blood pQTL MR analysis in the replication cohorts. Only the proteins with significant causal effects in the discovery cohort are reported. For comparison purposes, the results from the blood pQTL disvoery MR analyses in the corresponding genetic ancestry group are also reported. Supplemental Table 6: Number of genes and proteins with significant causal effects in the discovery MR analyses in each genetic ancestry group. The number of gene and proteins from this set tested for replication and with replicated causal effects are also reported. Supplemental Table 7: Results of t [file media-3.xlsx]

## Sheet: ST1 - Datasets
Molecular trait	Ancestry	Tissue	Cohort	Use	Size	Publication	Cis-window definition	Significance definition	Public repository
eQTL	EUR	Blood	eQTLGen	Discovery	31684	https://doi.org/10.1038/s41588-021-00913-z	1Mb around center of gene probe	Gene-level FDR 5%	https://molgenis26.gcc.rug.nl/downloads/eqtlgen/cis-eqtl/2019-12-11-cis-eQTLsFDR0.05-ProbeLevel-CohortInfoRemoved-BonferroniAdded.txt.gz
	AFR (African American)		GENOA	Discovery	1032	https://pubmed.ncbi.nlm.nih.gov/32220292/	within 100 kb of transcription start site or transcription end site of genes	1.385504e−4	http://www.xzlab.org/data/EA_summary_statistics.txt.gz
	AMR (PR)		GALAII	Discovery	893	https://pubmed.ncbi.nlm.nih.gov/37231098/	1Mb around each side of the TSS	Gene-level FDR 5%	https://zenodo.org/records/7735723/files/PR.cis-eQTL.tar.gz?download=1
	EUR (European American)		GENOA	Replication	801	https://pubmed.ncbi.nlm.nih.gov/32220292/	within 100 kb of transcription start site or transcription end site of genes	6.245907e−05	http://www.xzlab.org/data/AA_summary_statistics.txt.gz
	AFR (African American)		SAGE	Replication	757	https://pubmed.ncbi.nlm.nih.gov/37231098/	1Mb around each side of the TSS	Gene-level FDR 5%	https://zenodo.org/records/7735723/files/AA.cis-eQTL.tar.gz?download=1
	AMR (MX)		GALAII	Replication	784	https://pubmed.ncbi.nlm.nih.gov/37231098/	1Mb around each side of the TSS	Gene-level FDR 5%	https://zenodo.org/records/7735723/files/MX.cis-eQTL.tar.gz?download=1
pQTL	EUR	Blood	deCODE	Discovery	35559	https://pubmed.ncbi.nlm.nih.gov/34857953/	1Mb around each side of the TSS	P < 1.8 × 10-9	https://www.decode.com/summarydata/
	AFR		ARIC	Discovery	931	https://pubmed.ncbi.nlm.nih.gov/35501419/	500kb around each side of the TSS	Gene-level FDR 5%	http://nilanjanchatterjeelab.org/pwas
	EAS		Kyoto	Discovery	1823	NA	500 kb around each side of the TSS	P < 1.08 × 10-8	Available through contacting the authors of the study
	EUR		ARIC	Replication	1871	https://pubmed.ncbi.nlm.nih.gov/35501419/	500kb around each side of the TSS	Gene-level FDR 5%	http://nilanjanchatterjeelab.org/pwas
	AFR		AASK	Replication	466	https://pubmed.ncbi.nlm.nih.gov/35870639/	"For each protein, we identified the index SNP as the variant with the lowest P value within a 1-Mb genomic radius."	P < 7.36 × 10-12	https://www.ebi.ac.uk/gwas/publications/35870639
			UKB	Replication	54219	https://www.nature.com/articles/s41586-023-06592-6	1Mb from the gene encoding the protein	P < 1.7e-11	Supplementary Table 9 from Sun et al. 2023
eQTL	EUR	Subcutaneous Adipose	GTEx	Discovery	711	https://www.nature.com/articles/ng.2653	1Mb around TSS	5% after correction for multiple testing	https://www.gtexportal.org/home/downloads/adult-gtex/qtl
		Viscerail Adipose			584
		Brain Hypothalamus			256
		Liver			261
		Skeletal Muscle			816
		Pancreas			362
		Pancreatic Islets	TIGER	Discovery	446	https://www.sciencedirect.com/science/article/pii/S2211124721012675	1Mb around TSS of each gene (gencode.v23lift37)	5% FDR	https://tiger.bsc.es/downloads

## Sheet: ST2 - eQTL summary statistics
		Meta-analysis						eQTLGen EUR								GENOA AFR								GALAII PR
mol.trait	hgnc_symbol	nstudies	beta	se	p-value	q-value	I2	method	nsnp	beta	se	p-value	q-value	PASS_MR_sensitivity	PWCoCo_H4	method	nsnp	beta	se	p-value	q-value	PASS_MR_sensitivity	PWCoCo_H4	method	nsnp	beta	se	p-value	q-value	PASS_MR_sensitivity	PWCoCo_H4
ENSG00000000419	DPM1	2	-0.167927	0.212994	0.430455	0.880778	63.4967	Inverse variance weighted	2	-0.0132745	0.0745965	0.858761	0.960925	FALSE	NA		NA	NA	NA	NA	NA	FALSE	NA	Wald ratio	1	-0.46127	0.260188	0.0762558	0.721483	FALSE	NA
ENSG00000000457	SCYL3	3	-0.0143056	0.0149255	0.337825	0.844288	15.7909	Inverse variance weighted	3	-0.0023986	0.0338468	0.943504	0.986372	FALSE	NA	Wald ratio	1	0.0167704	0.0304352	0.58162	0.939911	TRUE	NA	Inverse variance weighted	3	-0.028436	0.0154023	0.0648609	0.694193	FALSE	NA
ENSG00000000460	C1orf112	2	0.0218213	0.0162758	0.18001	0.710212	7.55978	Inverse variance weighted	4	0.0138664	0.0162434	0.393292	0.731728	TRUE	NA		NA	NA	NA	NA	NA	FALSE	NA	Inverse variance weighted	2	0.0551215	0.0361866	0.127694	0.800365	FALSE	NA
ENSG00000000938	FGR	3	0.00554637	0.0200475	0.78204	0.961747	0.0238218	Wald ratio	1	0.02054	0.0374854	0.58373	0.85324	TRUE	NA	Wald ratio	1	-0.00594147	0.0240242	0.804667	0.981292	TRUE	NA	Inverse variance weighted	2	0.208479	0.148342	0.159906	0.840402	FALSE	NA
ENSG00000000971	CFH	2	0.129764	0.0610058	0.0334133	0.334519	0	Wald ratio	1	0.150974	0.0902003	0.094178	0.347935	TRUE	NA		NA	NA	NA	NA	NA	FALSE	NA	Inverse variance weighted	2	0.111883	0.0828215	0.17673	0.856561	FALSE	NA
ENSG00000001036	FUCA2	3	0.0287517	0.0115292	0.0126374	0.196588	0.771136	Wald ratio	1	0.0329624	0.0244376	0.177389	0.500445	TRUE	NA	Inverse variance weighted	2	0.0339656	0.0137696	0.0136362	0.383223	TRUE	0.0557899	Inverse variance weighted	2	-0.0193568	0.0376222	0.606898	0.973247	FALSE	NA
ENSG00000001084	GCLC	2	-0.0146343	0.0278292	0.598985	0.923201	0	Inverse variance weighted	3	-0.0179178	0.0285238	0.529893	0.821824	FALSE	NA		NA	NA	NA	NA	NA	FALSE	NA	Wald ratio	1	0.0503309	0.126876	0.691593	0.981782	FALSE	NA
ENSG00000001167	NFYA	2	0.0162651	0.0154214	0.291559	0.814346	0	Wald ratio	1	0.0162477	0.0154616	0.293329	0.640116	TRUE	NA		NA	NA	NA	NA	NA	FALSE	NA	Inverse variance weighted	2	0.0195844	0.214067	0.927106	0.995669	FALSE	NA
ENSG00000001460	STPG1	3	-0.0315781	0.0383331	0.410063	0.87521	65.0926	Inverse variance weighted	2	-0.0179133	0.0349944	0.608728	0.866256	TRUE	NA	Wald ratio	1	0.0171382	0.0308487	0.578515	0.939403	TRUE	NA	Inverse variance weighted	2	-0.129242	0.0562963	0.02169	0.549672	FALSE	0.0407558
ENSG00000001461	NIPAL3	3	-0.0266672	0.0164483	0.104958	0.574063	0.0812328	Inverse variance weighted	3	-0.0257075	0.0223456	0.249959	0.592354	TRUE	NA	Inverse variance weighted	2	-0.006534	0.0280061	0.815524	0.982547	TRUE	NA	Inverse variance weighted	2	-0.0918444	0.04862	0.0588884	0.679644	FALSE	NA
ENSG00000001561	ENPP4	3	-0.0146559	0.0149982	0.328483	0.836111	9.6037	Inverse variance weighted	4	-0.0213687	0.00940061	0.0230188	0.143353	TRUE	0.0100735	Wald ratio	1	0.0236332	0.0433276	0.585441	0.939911	TRUE	NA	Wald ratio	1	0.0480425	0.0929346	0.605192	0.973247	FALSE	NA
ENSG00000001629	ANKIB1	2	0.0121485	0.0147887	0.411379	0.875475	0	Wald ratio	1	0.0118314	0.0148431	0.425392	0.753341	TRUE	NA		NA	NA	NA	NA	NA	FALSE	NA	Inverse variance weighted	2	0.0551524	0.172881	0.749712	0.987065	FALSE	NA
ENSG00000001630	CYP51A1	2	-0.00952468	0.0394955	0.809432	0.965812	75.4666	Wald ratio	1	0.023862	0.015908	0.133614	0.428466	TRUE	NA		NA	NA	NA	NA	NA	FALSE	NA	Inverse variance weighted	2	-0.0562467	0.0363502	0.121778	0.790267	FALSE	NA
ENSG00000001631	KRIT1	3	-0.0174877	0.024739	0.479636	0.889786	0	Inverse variance weighted	2	-0.013326	0.0305686	0.662883	0.889595	TRUE	NA	Wald ratio	1	-0.0311639	0.0430692	0.469325	0.911604	TRUE	NA	Inverse variance weighted	2	0.100807	0.201309	0.616541	0.973729	FALSE	NA
ENSG00000002016	RAD52	3	0.00990899	0.0138217	0.473427	0.888721	0	Wald ratio	1	-0.00131642	0.0206239	0.949106	0.988691	TRUE	NA	Inverse variance weighted	2	0.0261896	0.0221287	0.236606	0.809501	TRUE	NA	Inverse variance weighted	2	0.00175965	0.0344761	0.959294	0.997435	FALSE	NA
ENSG00000002330	BAD	2	0.0257442	0.32851	0.937536	0.988648	80.4308	Wald ratio	1	-0.247826	0.0572754	1.51207e-05	0.00043268	TRUE	0.362425		NA	NA	NA	NA	NA	FALSE	NA	Wald ratio	1	0.420226	0.289923	0.147215	0.824531	FALSE	NA
ENSG00000002549	LAP3	3	0.00702154	0.0110662	0.525754	0.904458	0	Inverse variance weighted	5	0.0108821	0.0124947	0.383788	0.723495	FALSE	NA	Wald ratio	1	-0.0167413	0.0306452	0.584862	0.939911	TRUE	NA	Inverse variance weighted	3	0.00784749	0.0379155	0.836031	0.993456	FALSE	NA
ENSG00000002587	HS3ST1	2	-0.0469785	0.0217495	0.0307737	0.319108	0	Inverse variance weighted	3	-0.0466653	0.0228575	0.0411941	0.21096	TRUE	0.0158654		NA	NA	NA	NA	NA	FALSE	NA	Wald ratio	1	-0.0499766	0.0707116	0.479711	0.961931	FALSE	NA
ENSG00000002726	AOC1	2	0.00701624	0.00994053	0.480299	0.890042	0.672006	Inverse variance weighted	5	0.0234767	0.019185	0.221066	0.557401	FALSE	NA		NA	NA	NA	NA	NA	FALSE	NA	Inverse variance weighted	2	0.00101312	0.0115393	0.930038	0.995669	FALSE	NA
ENSG00000002745	WNT16	3	0.00775658	0.0337731	0.818351	0.968804	0	Wald ratio	1	-0.00695958	0.0610897	0.909298	0.974453	TRUE	NA	Wald ratio	1	0.0117524	0.0573516	0.837636	0.982547	TRUE	NA	Inverse variance weighted	2	0.0167103	0.0572851	0.770513	0.988851	FALSE	NA
ENSG00000002822	MAD1L1	3	0.00547939	0.0311511	0.860375	0.976558	53.6944	Inverse variance weighted	4	0.0555162	0.031514	0.0781305	0.312923	FALSE	NA	Wald ratio	1	-0.00640618	0.0493513	0.896719	0.988667	TRUE	NA	Inverse variance weighted	5	-0.037689	0.0321879	0.241637	0.895192	FALSE	NA
ENSG00000002834	LASP1	2	-0.108117	0.0336863	0.00132955	0.0453954	0	Inverse variance weighted	2	-0.109155	0.0337364	0.00121413	0.016246	TRUE	2.1873e-05		NA	NA	NA	NA	NA	FALSE	NA	Inverse variance weighted	2	0.240756	0.618371	0.697025	0.982882	FALSE	NA
ENSG00000002919	SNX11	3	0.0483068	0.0253818	0.0570136	0.437809	47.4613	Inverse variance weighted	8	0.0591273	0.0216649	0.0063492	0.0590242	FALSE	1.19217e-06	Wald ratio	1	0.00239584	0.0304614	0.93731	0.991777	TRUE	NA	Inverse variance weighted	3	0.107671	0.0505749	0.0332595	0.603595	FALSE	0.0862096
ENSG00000002933	TMEM176A	2	0.00880296	0.0099347	0.375573	0.862512	21.3694	Inverse variance weighted	7	0.0242185	0.016896	0.151748	0.459703	FALSE	NA		NA	NA	NA	NA	NA	FALSE	NA	Inverse variance weighted	4	0.00240044	0.00942488	0.798961	0.99106	FALSE	NA
ENSG00000003056	M6PR	2	-0.0902172	0.0667511	0.176521	0.703851	0	Wald ratio	1	-0.0820985	0.106728	0.441756	0.764992	TRUE	NA		NA	NA	NA	NA	NA	FALSE	NA	Wald ratio	1	-0.0954333	0.0855478	0.264612	0.902017	FALSE	NA
ENSG00000003137	CYP26B1	NA	NA	NA	NA	NA	NA	Inverse variance weighted	6	0.0205521	0.00929426	0.0270171	0.159567	TRUE	0.0044355	NA	NA	NA	NA	NA	NA	FALSE	NA	NA	NA	NA	NA	NA	NA	FALSE	NA
ENSG00000003147	ICA1	3	0.0245278	0.0138984	0.0775996	0.50529	0	Inverse variance weighted	2	0.0278085	0.0320711	0.385893	0.725555	TRUE	NA	Inverse variance weighted	3	0.0162546	0.0186263	0.382842	0.88428	TRUE	NA	Inverse variance weighted	3	0.0401499	0.0275005	0.144298	0.821808	FALSE	NA
ENSG00000003249	DBNDD1	3	-0.00384135	0.0214693	0.857998	0.976558	51.1526	Inverse variance weighted	3	0.0281996	0.0229269	0.218704	0.554746	FALSE	NA	Wald ratio	1	-0.0101233	0.0517411	0.844882	0.983412	TRUE	NA	Inverse variance weighted	4	-0.0273419	0.0164419	0.0963243	0.760074	FALSE	NA
ENSG00000003393	ALS2	3	0.00231861	0.00640163	0.71721	0.947124	2.25131	Inverse variance weighted	5	0.00594783	0.00710347	0.402417	0.737472	FALSE	NA	Inverse variance weighted	2	-0.0115257	0.0136577	0.398726	0.892155	TRUE	NA	Inverse variance weighted	4	0.00881345	0.0315261	0.779814	0.989917	FALSE	NA
ENSG00000003400	CASP10	3	-0.00193337	0.0488772	0.968447	0.995709	70.2788	Wald ratio	1	0.0702336	0.0321552	0.0289468	0.165884	TRUE	0.0722228	Wald ratio	1	-0.0692973	0.0394405	0.0789162	0.614446	TRUE	NA	Inverse variance weighted	2	-0.0218669	0.0801979	0.785114	0.990049	FALSE	NA
ENSG00000003402	CFLAR	2	0.0438815	0.0547348	0.42272	0.879132	0	Wald ratio	1	0.0591649	0.0678656	0.38332	0.72294	TRUE	NA		NA	NA	NA	NA	NA	FALSE	NA	Inverse variance weighted	3	0.0154393	0.0925811	0.867555	0.994394	FALSE	NA
ENSG00000003436	TFPI	NA	NA	NA	NA	NA	NA	Wald ratio	1	0.00708155	0.0701074	0.919542	0.97814	TRUE	NA	NA	NA	NA	NA	NA	NA	FALSE	NA	NA	NA	NA	NA	NA	NA	FALSE	NA
ENSG00000003509	NDUFAF7	2	-0.0124963	0.0332989	0.707455	0.945544	0	Inverse variance weighted	2	0.0332196	0.0641978	0.604837	0.864224	FALSE	NA	Wald ratio	1	-0.0293228	0.0389478	0.451526	0.903541	TRUE	NA		NA	NA	NA	NA	NA	FALSE	NA
ENSG00000003756	RBM5	NA	NA	NA	NA	NA	NA	Wald ratio	1	-0.637125	0.0869875	2.40105e-13	5.1947e-11	TRUE	0.893121	NA	NA	NA	NA	NA	NA	FALSE	NA	NA	NA	NA	NA	NA	NA	FALSE	NA
ENSG00000003987	MTMR7	NA	NA	NA	NA	NA	NA	Wald ratio	1	-0.247116	0.0895065	0.00576477	0.0549715	TRUE	0.0249974	NA	NA	NA	NA	NA	NA	FALSE	NA	NA	NA	NA	NA	NA	NA	FALSE	NA
ENSG00000003989	SLC7A2	NA	NA	NA	NA	NA	NA	NA	NA	NA	NA	NA	NA	FALSE	NA	Wald ratio	1	-0.042812	0.0549796	0.436163	0.897699	TRUE	NA	NA	NA	NA	NA	NA	NA	FALSE	NA
ENSG00000004059	ARF5	2	-0.18109	0.052826	0.000607953	0.0256412	0	Wald ratio	1	-0.178004	0.0541132	0.00100375	0.0139812	TRUE	0.161632		NA	NA	NA	NA	NA	FALSE	NA	Wald ratio	1	-0.243645	0.243645	0.317311	0.922822	FALSE	NA
ENSG00000004139	SARM1	3	-0.045016	0.0247397	0.0688221	0.47885	43.8427	Wald ratio	1	-0.0173701	0.0169129	0.304408	0.652319	TRUE	NA	Inverse variance weighted	2	-0.0602944	0.0334279	0.0712757	0.595172	TRUE	NA	Wald ratio	1	-0.118518	0.0594073	0.0460429	0.639265	FALSE	0.0540274
ENSG00000004142	POLDIP2	2	0.0477934	0.0183087	0.00904323	0.163934	0	Inverse variance weighted	3	0.0466154	0.0184317	0.0114357	0.0886492	TRUE	0.112222		NA	NA	NA	NA	NA	FALSE	NA	Wald ratio	1	0.135218	0.158788	0.394457	0.947581	FALSE	NA
ENSG00000004399	PLXND1	3	0.0786237	0.0463223	0.0896365	0.545046	58.2583	Inverse variance weighted	3	0.143992	0.0406506	0.000396826	0.00657129	TRUE	0.0406922	Wald ratio	1	0.0824293	0.0554713	0.137284	0.713378	TRUE	NA	Inverse variance weighted	3	-0.0158664	0.0609347	0.794568	0.99106	FALSE	NA
ENSG00000004455	AK2	2	0.198381	0.150844	0.188462	0.71937	74.4061	Inverse variance weighted	2	0.0468367	0.108896	0.667118	0.891578	FALSE	NA		NA	NA	NA	NA	NA	FALSE	NA	Inverse variance weighted	3	0.348527	0.106942	0.00111793	0.20687	FALSE	0.280939
ENSG00000004468	CD38	3	0.00613913	0.0336099	0.855066	0.976324	0	Inverse variance weighted	2	0.0252041	0.0480951	0.600245	0.861149	TRUE	NA	Wald ratio	1	-0.0343285	0.0529983	0.517161	0.921522	TRUE	NA	Inverse variance weighted	2	0.0697543	0.101579	0.492273	0.964591	FALSE	NA
ENSG00000004478	FKBP4	3	0.0250936	0.0346931	0.469493	0.887839	0	Wald ratio	1	0.0727076	0.0563484	0.196939	0.526529	TRUE	NA	Wald ratio	1	-0.00381775	0.0453888	0.932967	0.991777	TRUE	NA	Wald ratio	1	-0.00646848	0.181118	0.97151	0.997435	FALSE	NA
ENSG00000004487	KDM1A	3	0.0236292	0.0361263	0.513067	0.903626	34.1199	Wald ratio	1	-0.00496091	0.0253006	0.844549	0.955862	TRUE	NA	Wald ratio	1	0.0704069	0.0464386	0.129487	0.70303	TRUE	NA	Inverse variance weighted	2	0.177418	0.447598	0.691826	0.981871	FALSE	NA
ENSG00000004534	RBM6	3	-0.0266694	0.0108695	0.0141439	0.210314	0	Inverse variance weighted	8	-0.0230375	0.0148608	0.121089	0.403203	FALSE	NA	Wald ratio	1	-0.0308346	0.0194392	0.112692	0.675423	TRUE	NA	Inverse variance weighted	2	-0.0308745	0.0278464	0.267541	0.904727	FALSE	NA
ENSG00000004660	CAMKK1	2	0.032175	0.0198906	0.10575	0.574751	0	Inverse variance weighted	2	0.0345903	0.0239633	0.148887	0.454405	TRUE	NA		NA	NA	NA	NA	NA	FALSE	NA	Inverse variance weighted	2	0.0268246	0.0356658	0.451985	0.959727	FALSE	NA
ENSG00000004700	RECQL	3	-0.0473713	0.013671	0.000530048	0.0233491	0	Inverse variance weighted	3	-0.0489735	0.0143971	0.000669863	0.00999037	TRUE	0.000424144	Wald ratio	1	-0.0172799	0.049015	0.724432	0.972023	TRUE	NA	Inverse variance weighted	2	-0.0910334	0.0954188	0.340064	0.931542	FALSE	NA
ENSG00000004766	CCDC132	NA	NA	NA	NA	NA	NA	Inverse variance weighted	2	-0.0241549	0.0527312	0.646898	0.883912	FALSE	NA	NA	NA	NA	NA	NA	NA	FALSE	NA	NA	NA	NA	NA	NA	NA	FALSE	NA
ENSG00000004777	ARHGAP33	2	-0.0206268	0.0759216	0.785864	0.962639	74.645	Inverse variance weighted	3	-0.102625	0.0618991	0.0973289	0.354984	FALSE	NA		NA	NA	NA	NA	NA	FALSE	NA	Inverse variance weighted	2	0.0496683	0.0452676	0.272547	0.907095	FALSE	NA
ENSG00000004779	NDUFAB1	3	0.0315529	0.0518786	0.543051	0.908204	39.288	Wald ratio	1	0.107913	0.0750698	0.150576	0.457745	TRUE	NA	Wald ratio	1	-0.038386	0.0498104	0.440919	0.898332	TRUE	NA	Inverse variance weighted	2	0.0744299	0.0928161	0.422607	0.953286	FALSE	NA
ENSG00000004799	PDK4	2	0.096836	0.0809609	0.231664	0.763374	56.5266	Inverse variance weighted	3	0.044231	0.0211343	0.0363621	0.19439	TRUE	0.0359248		NA	NA	NA	NA	NA	FALSE	NA	Wald ratio	1	0.221437	0.114913	0.0539787	0.667457	FALSE	NA
ENSG00000004809	SLC22A16	2	0.0148175	0.00606051	0.0144881	0.213188	0	Inverse variance weighted	5	0.0129663	0.00665416	0.0513429	0.242967	TRUE	NA		NA	NA	NA	NA	NA	FALSE	NA	Inverse variance weighted	3	0.0238258	0.0146786	0.104555	0.775759	FALSE	NA
ENSG00000004838	ZMYND10	2	-0.0181296	0.0497945	0.715792	0.946849	25.5827	Wald ratio	1	-0.0733545	0.065169	0.260333	0.604872	TRUE	NA		NA	NA	NA	NA	NA	FALSE	NA	Inverse variance weighted	2	0.0267684	0.0566836	0.636754	0.976175	FALSE	NA
ENSG00000004864	SLC25A13	3	0.0371475	0.0154478	0.0161853	0.226398	0	Inverse variance weighted	4	0.0418333	0.0173209	0.0157269	0.110639	FALSE	0.242023	Wald ratio	1	-0.00632823	0.0447496	0.887543	0.988239	TRUE	NA	Wald ratio	1	0.0541643	0.0528539	0.305461	0.918702	FALSE	NA
ENSG00000004866	ST7	3	-0.0580879	0.0435756	0.182519	0.712215	47.9652	Inverse variance weighted	2	0.0162253	0.0475537	0.732953	0.920643	TRUE	NA	Wald ratio	1	-0.0925987	0.0424411	0.029123	0.464835	TRUE	0.0192699	Inverse variance weighted	2	-0.128711	0.083447	0.122969	0.791728	FALSE	NA
ENSG00000004897	CDC27	3	0.0691606	0.119767	0.563629	0.914105	76.2373	Wald ratio	1	0.255199	0.0960156	0.00786304	0.0687614	TRUE	0.011185	Wald ratio	1	-0.0574248	0.0305519	0.0601652	0.572256	TRUE	NA	Wald ratio	1	0.00495263	0.26815	0.985264	0.998833	FALSE	NA
ENSG00000004939	SLC4A1	2	0.00976748	0.100998	0.922957	0.987295	37.2754	Inverse variance weighted	3	-0.03986	0.02298	0.0828204	0.323419	TRUE	NA		NA	NA	NA	NA	NA	FALSE	NA	Inverse variance weighted	2	0.21531	0.200781	0.283557	0.91216	FALSE	NA
ENSG00000004975	DVL2	2	-0.0147851	0.180655	0.934773	0.98843	66.1028	Wald ratio	1	-0.143777	0.0323287	8.69287e-06	0.000276364	TRUE	0.199403		NA	NA	NA	NA	NA	FALSE	NA	Inverse variance weighted	2	0.238223	0.220043	0.278978	0.910952	FALSE	NA
ENSG00000005001	PRSS22	2	0.037383	0.016989	0.027777	0.303014	0	Inverse variance weighted	2	0.0310737	0.0202473	0.124856	0.411305	TRUE	NA		NA	NA	NA	NA	NA	FALSE	NA	Inverse variance weighted	2	0.0523922	0.0312289	0.093409	0.756629	FALSE	NA
ENSG00000005020	SKAP2	3	-0.000285909	0.00907273	0.97486	0.995901	0	Inverse variance weighted	10	-0.00594887	0.0105464	0.57271	0.848055	FALSE	NA	Wald ratio	1	0.0204087	0.0481941	0.671953	0.961321	TRUE	NA	Inverse variance weighted	3	0.0151147	0.0191481	0.429904	0.954184	FALSE	NA
ENSG00000005059	CCDC109B	3	0.0116821	0.0447492	0.794048	0.963561	75.1783	Inverse variance weighted	2	0.0182389	0.0130806	0.163213	0.478271	FALSE	NA	Wald ratio	1	-0.0848323	0.0527172	0.107574	0.666784	TRUE	NA	Inverse variance weighted	2	0.0954573	0.0507302	0.0598815	0.682347	FALSE	NA
ENSG00000005075	POLR2J	3	0.00485134	0.0346376	0.888613	0.982693	85.9517	Inverse variance weighted	8	-0.0319294	0.0138408	0.02106	0.134472	FALSE	2.54292e-09	Inverse variance weighted	2	-0.00975469	0.0164672	0.553603	0.931021	FALSE	NA	Inverse variance weighted	2	0.136857	0.0684733	0.0456422	0.639265	FALSE	0.0327083
ENSG00000005100	DHX33	NA	NA	NA	NA	NA	NA	Wald ratio	1	0.0466155	0.0372924	0.2113	0.544645	TRUE	NA	NA	NA	NA	NA	NA	NA	FALSE	NA	NA	NA	NA	NA	NA	NA	FALSE	NA
ENSG00000005102	MEOX1	2	-0.0133612	0.0167288	0.424469	0.879132	0	Inverse variance weighted	5	-0.0115708	0.017494	0.508344	0.809299	FALSE	NA		NA	NA	NA	NA	NA	FALSE	NA	Inverse variance weighted	3	-0.0324951	0.0571901	0.569903	0.972767	FALSE	NA
ENSG00000005156	LIG3	3	-0.0483174	0.0553388	0.382598	0.866435	74.2835	Inverse variance weighted	5	0.0152077	0.0148401	0.305472	0.652919	FALSE	NA	Wald ratio	1	-0.149342	0.0533363	0.00511026	0.281827	TRUE	0.0121507	Inverse variance weighted	2	-0.029091	0.0876075	0.739843	0.987065	FALSE	NA
ENSG00000005175	RPAP3	3	-0.00131488	0.0101254	0.896677	0.984421	0	Inverse variance weighted	4	0.00296081	0.010992	0.787652	0.93933	TRUE	NA	Wald ratio	1	-0.0211669	0.0301689	0.482921	0.914401	TRUE	NA	Inverse variance weighted	2	-0.0371723	0.0513923	0.469493	0.961931	FALSE	NA
ENSG00000005187	ACSM3	3	-0.0178282	0.0344323	0.604616	0.924179	71.7261	Inverse variance weighted	2	-0.0713739	0.0228119	0.00175523	0.0216115	TRUE	0.00463359	Wald ratio	1	0.0161007	0.024001	0.502327	0.920306	TRUE	NA	Wald ratio	1	0.0283524	0.0647291	0.661374	0.978864	FALSE	NA
ENSG00000005189		NA	NA	NA	NA	NA	NA	Inverse variance weighted	2	0.048283	0.0401349	0.22897	0.566272	TRUE	NA	NA	NA	NA	NA	NA	NA	FALSE	NA	NA	NA	NA	NA	NA	NA	FALSE	NA
ENSG00000005194	CIAPIN1	2	-0.0220861	0.051771	0.669663	0.937809	0	Inverse variance weighted	2	-0.0228043	0.0553161	0.680153	0.898119	FALSE	NA		NA	NA	NA	NA	NA	FALSE	NA	Inverse variance weighted	2	-0.0170154	0.146979	0.907837	0.995669	FALSE	NA
ENSG00000005206	SPPL2B	2	-0.0784645	0.149956	0.600799	0.923754	73.5483	Inverse variance weighted	2	0.0574474	0.0869523	0.50882	0.809669	FALSE	NA		NA	NA	NA	NA	NA	FALSE	NA	Inverse variance weighted	2	-0.243915	0.128306	0.0572973	0.675429	FALSE	NA
ENSG00000005238	FAM214B	NA	NA	NA	NA	NA	NA	Inverse variance weighted	3	0.0172666	0.0337954	0.609411	0.866477	TRUE	NA	NA	NA	NA	NA	NA	NA	FALSE	NA	NA	NA	NA	NA	NA	NA	FALSE	NA
ENSG00000005243	COPZ2	3	0.00805589	0.0213968	0.706545	0.945057	18.9285	Inverse variance weighted	4	-0.00579883	0.0150876	0.700723	0.907848	FALSE	NA	Wald ratio	1	0.0523645	0.0431777	0.225219	0.794476	TRUE	NA	Inverse variance weighted	2	0.0294727	0.0864539	0.733174	0.987065	FALSE	NA
ENSG00000005249	PRKAR2B	NA	NA	NA	NA	NA	NA	Inverse variance weighted	2	-0.0331244	0.0442579	0.454195	0.774678	FALSE	NA	NA	NA	NA	NA	NA	NA	FALSE	NA	NA	NA	NA	NA	NA	NA	FALSE	NA
ENSG00000005339	CREBBP	2	-0.12588	0.133745	0.346606	0.848536	46.7485		NA	NA	NA	NA	NA	FALSE	NA	Wald ratio	1	-0.0449539	0.0558886	0.421196	0.894694	TRUE	NA	Wald ratio	1	-0.346918	0.213149	0.103613	0.774342	FALSE	NA
ENSG00000005379	BZRAP1	2	0.137513	0.0309062	8.61225e-06	0.000995864	0	Inverse variance weighted	2	0.137146	0.0315915	1.41676e-05	0.000409754	TRUE	0.0116537		NA	NA	NA	NA	NA	FALSE	NA	Wald ratio	1	0.145688	0.14919	0.328804	0.926366	FALSE	NA
ENSG00000005381	MPO	2	0.0330255	0.0215411	0.125242	0.616594	0	Inverse variance weighted	2	0.0469396	0.02707	0.082917	0.323644	FALSE	NA		NA	NA	NA	NA	NA	FALSE	NA	Inverse variance weighted	2	0.00900301	0.0355689	0.80018	0.991098	FALSE	NA
ENSG00000005436	GCFC2	3	0.00292919	0.0136532	0.830124	0.971118	0	Inverse variance weighted	2	0.00501388	0.0154624	0.745739	0.925492	TRUE	NA	Wald ratio	1	-0.00039427	0.0343015	0.990829	0.999085	TRUE	NA	Inverse variance weighted	2	-0.0148228	0.0548771	0.787076	0.990756	FALSE	NA
ENSG00000005448	WDR54	NA	NA	NA	NA	NA	NA	NA	NA	NA	NA	NA	NA	FALSE	NA	NA	NA	NA	NA	NA	NA	FALSE	NA	Wald ratio	1	-0.115297	0.205529	0.574814	0.972767	FALSE	NA
ENSG00000005469	CROT	3	0.00873074	0.0153641	0.569862	0.916686	0	Inverse variance weighted	3	0.00930851	0.0160611	0.562204	0.841815	FALSE	NA	Wald ratio	1	-0.00157369	0.0562593	0.977684	0.99856	TRUE	NA	Wald ratio	1	0.0319663	0.151239	0.832604	0.993456	FALSE	NA
ENSG00000005471	ABCB4	3	0.000297406	0.0230076	0.989686	0.99852	42.5421	Inverse variance weighted	3	-0.0113786	0.0202034	0.573298	0.848156	FALSE	NA	Inverse variance weighted	2	0.0399145	0.0276919	0.149478	0.729601	TRUE	NA	Inverse variance weighted	3	-0.0600406	0.0542356	0.26828	0.904737	FALSE	NA
ENSG00000005483	KMT2E	NA	NA	NA	NA	NA	NA	Wald ratio	1	0.0182298	0.0807319	0.821352	0.947149	TRUE	NA	NA	NA	NA	NA	NA	NA	FALSE	NA	NA	NA	NA	NA	NA	NA	FALSE	NA
ENSG00000005486	RHBDD2	3	-0.0147059	0.0188629	0.435614	0.881991	0	Inverse variance weighted	3	-0.0195195	0.0211974	0.357134	0.702751	FALSE	NA	Wald ratio	1	0.00153088	0.0459264	0.973409	0.997849	TRUE	NA	Inverse variance weighted	3	0.0124864	0.0949715	0.8954	0.995669	FALSE	NA
ENSG00000005513	SOX8	2	-0.015903	0.0405322	0.694796	0.940927	0	Inverse variance weighted	2	-0.047523	0.0530149	0.370035	0.712484	FALSE	NA		NA	NA	NA	NA	NA	FALSE	NA	Wald ratio	1	0.0285829	0.0628823	0.649436	0.978556	FALSE	NA
ENSG00000005700	IBTK	NA	NA	NA	NA	NA	NA	Wald ratio	1	-0.166675	0.0431256	0.000111151	0.00231457	TRUE	0.116561	NA	NA	NA	NA	NA	NA	FALSE	NA	NA	NA	NA	NA	NA	NA	FALSE	NA
ENSG00000005801	ZNF195	3	-0.0389223	0.0107074	0.000277883	0.0143342	0	Inverse variance weighted	2	-0.04452	0.0120994	0.000233675	0.00425907	TRUE	0.0011448	Wald ratio	1	-0.0239707	0.0283863	0.398421	0.892155	TRUE	NA	Inverse variance weighted	2	-0.00866765	0.0392072	0.825036	0.992939	FALSE	NA
ENSG00000005810	MYCBP2	2	-0.0546796	0.0355828	0.124369	0.615737	0	Wald ratio	1	-0.0712576	0.0508194	0.160863	0.474725	TRUE	NA	Wald ratio	1	-0.0387356	0.0498382	0.437024	0.897699	TRUE	NA		NA	NA	NA	NA	NA	FALSE	NA
ENSG00000005812	FBXL3	3	0.0179446	0.0208245	0.388848	0.868526	0	Inverse variance weighted	2	0.0664848	0.0616786	0.281069	0.628584	TRUE	NA	Inverse variance weighted	2	0.0118358	0.0222296	0.594425	0.941365	TRUE	NA	Inverse variance weighted	2	-0.00249406	0.226848	0.991228	0.999202	FALSE	NA
ENSG00000005844	ITGAL	2	-0.0528465	0.168165	0.753328	0.953113	0	Inverse variance weighted	2	-0.105757	0.222701	0.634871	0.879784	FALSE	NA		NA	NA	NA	NA	NA	FALSE	NA	Inverse variance weighted	2	0.0173467	0.256507	0.946083	0.997116	FALSE	NA
ENSG00000005882	PDK2	3	0.0678172	0.0399975	0.0899743	0.546382	53.9819	Inverse variance weighted	2	0.102732	0.0216674	2.12327e-06	8.07571e-05	TRUE	0.00676516	Wald ratio	1	-0.0110235	0.0505785	0.827469	0.982547	TRUE	NA	Inverse variance weighted	3	0.104735	0.0826553	0.205107	0.870866	FALSE	NA
ENSG00000005884	ITGA3	3	0.075176	0.0727325	0.301325	0.820879	94.5858	Inverse variance weighted	2	0.222975	0.0351553	2.2595e-10	2.6778e-08	TRUE	0.277562	Wald ratio	1	0.0142807	0.0320446	0.655849	0.955584	TRUE	NA	Inverse variance weighted	3	-0.00689194	0.0218129	0.752035	0.987065	FALSE	NA
ENSG00000005955	GGNBP2	NA	NA	NA	NA	NA	NA	Inverse variance weighted	4	-0.0382148	0.0234072	0.102551	0.365356	FALSE	NA	NA	NA	NA	NA	NA	NA	FALSE	NA	NA	NA	NA	NA	NA	NA	FALSE	NA
ENSG00000005961	ITGA2B	NA	NA	NA	NA	NA	NA	Wald ratio	1	0.0208204	0.091015	0.819057	0.946855	TRUE	NA	NA	NA	NA	NA	NA	NA	FALSE	NA	NA	NA	NA	NA	NA	NA	FALSE	NA
ENSG00000006007	GDE1	3	-0.0227956	0.00853051	0.00753461	0.148932	0	Inverse variance weighted	5	-0.0209254	0.00903597	0.0205696	0.132819	TRUE	2.01838e-07	Wald ratio	1	-0.0396469	0.0283628	0.162158	0.740917	TRUE	NA	Inverse variance weighted	2	-0.030585	0.063081	0.62778	0.975519	FALSE	NA
ENSG00000006015	C19orf60	2	0.0946707	0.100338	0.345417	0.847269	80.7911	Inverse variance weighted	5	0.0110718	0.0155205	0.475619	0.788311	FALSE	NA		NA	NA	NA	NA	NA	FALSE	NA	Inverse variance weighted	4	0.2151	0.0880642	0.0145845	0.489847	FALSE	0.202216
ENSG00000006025	OSBPL7	2	-0.0415829	0.0799846	0.603143	0.923814	66.0476	Wald ratio	1	-0.102598	0.0321706	0.00142672	0.0183677	TRUE	0.0310293		NA	NA	NA	NA	NA	FALSE	NA	Wald ratio	1	0.0632687	0.0911371	0.487547	0.963742	FALSE	NA
ENSG00000006042	TMEM98	NA	NA	NA	NA	NA	NA	Inverse variance weighted	3	0.0126056	0.0450384	0.779565	0.936908	FALSE	NA	NA	NA	NA	NA	NA	NA	FALSE	NA	NA	NA	NA	NA	NA	NA	FALSE	NA
ENSG00000006047	YBX2	2	-0.0211765	0.0206561	0.305273	0.822997	0	Wald ratio	1	-0.0104346	0.0269104	0.698197	0.906992	TRUE	NA		NA	NA	NA	NA	NA	FALSE	NA	Wald ratio	1	-0.036583	0.0322279	0.256319	0.900082	FALSE	NA
ENSG00000006062	MAP3K14	2	-0.10599	0.0497713	0.0332091	0.333258	0	Wald ratio	1	-0.108732	0.0522479	0.0374265	0.198247	TRUE	0.0885172		NA	NA	NA	NA	NA	FALSE	NA	Inverse variance weighted	2	-0.0791078	0.163597	0.628703	0.975519	FALSE	NA
ENSG00000006075	CCL3	NA	NA	NA	NA	NA	NA	Inverse variance weighted	2	0.0848703	0.03305	0.0102305	0.0822464	TRUE	0.00749806	NA	NA	NA	NA	NA	NA	FALSE	NA	NA	NA	NA	NA	NA	NA	FALSE	NA
ENSG00000006114	SYNRG	NA	NA	NA	NA	NA	NA	Wald ratio	1	0.0935621	0.0334975	0.0052205	0.0509182	TRUE	0.0603307	NA	NA	NA	NA	NA	NA	FALSE	NA	NA	NA	NA	NA	NA	NA	FALSE	NA
ENSG00000006125	AP2B1	3	0.0177099	0.0172185	0.303696	0.82194	0	Inverse variance weighted	2	0.011947	0.0186458	0.521696	0.816597	TRUE	NA	Wald ratio	1	0.0456941	0.0483964	0.345087	0.864805	TRUE	NA	Wald ratio	1	0.0841335	0.119799	0.482498	0.961931	FALSE	NA
ENSG00000006194	ZNF263	2	0.153616	0.0309807	7.10574e-07	0.000126409	0	Wald ratio	1	0.150039	0.0319881	2.7257e-06	9.97965e-05	TRUE	0.853621		NA	NA	NA	NA	NA	FALSE	NA	Inverse variance weighted	2	0.207733	0.124426	0.0950118	0.757524	FALSE	NA
ENSG00000006282	SPATA20	3	0.00801171	0.00724761	0.268974	0.794208	0	Inverse variance weighted	6	0.00607644	0.011505	0.597391	0.860001	FALSE	NA	Inverse variance weighted	2	0.00375831	0.0112283	0.737837	0.975925	TRUE	NA	Inverse variance weighted	4	0.0216306	0.0167817	0.197419	0.860929	FALSE	NA
ENSG00000006327	TNFRSF12A	NA	NA	NA	NA	NA	NA	Wald ratio	1	-0.0299332	0.0564778	0.596112	0.858977	TRUE	NA	NA	NA	NA	NA	NA	NA	FALSE	NA	NA	NA	NA	NA	NA	NA	FALSE	NA
ENSG00000006432	MAP3K9	3	0.0392023	0.0139696	0.00501216	0.112538	0	Inverse variance weighted	2	0.0444633	0.0154849	0.0040865	0.041842	TRUE	0.141958	Inverse variance weighted	2	0.0201411	0.0355793	0.571331	0.936018	TRUE	NA	Inverse variance weighted	2	-0.00281873	0.0781328	0.971222	0.997435	FALSE	NA
ENSG00000006451	RALA	2	-0.0293899	0.0238691	0.218212	0.751508	0	Inverse variance weighted	2	-0.0282694	0.0239645	0.238145	0.577308	TRUE	NA		NA	NA	NA	NA	NA	FALSE	NA	Wald ratio	1	-0.169253	0.267737	0.527281	0.967011	FALSE	NA
ENSG00000006453	BAIAP2L1	3	0.0982334	0.0189195	2.07857e-07	4.65197e-05	0.322647	Wald ratio	1	0.109829	0.0255303	1.6935e-05	0.000473356	TRUE	0.925361	Wald ratio	1	0.0432331	0.0444802	0.331069	0.860244	TRUE	NA	Wald ratio	1	0.1114	0.0361222	0.00204259	0.244404	FALSE	0.383741
ENSG00000006459	KDM7A	2	0.051276	0.0729977	0.482409	0.89043	41.462	Inverse variance weighted	2	0.0126286	0.019031	0.506959	0.80864	TRUE	NA		NA	NA	NA	NA	NA	FALSE	NA	Wald ratio	1	0.189155	0.133713	0.157176	0.837674	FALSE	NA
ENSG00000006530	AGK	2	-0.0483903	0.0743416	0.5151	0.90385	67.2684	Inverse variance weighted	2	0.00728104	0.0234761	0.756449	0.929486	TRUE	NA		NA	NA	NA	NA	NA	FALSE	NA	Inverse variance weighted	2	-0.147664	0.0854812	0.0840887	0.743066	FALSE	NA
ENSG00000006534	ALDH3B1	2	-0.0100238	0.0182671	0.583189	0.918307	0	Inverse variance weighted	3	-0.0127387	0.0186853	0.495396	0.800699	FALSE	NA		NA	NA	NA	NA	NA	FALSE	NA	Inverse variance weighted	4	0.0486047	0.0868305	0.575639	0.972767	FALSE	NA
ENSG00000006555	TTC22	NA	NA	NA	NA	NA	NA	Inverse variance weighted	2	-0.0459649	0.11048	0.677377	0.896992	FALSE	NA	NA	NA	NA	NA	NA	NA	FALSE	NA	NA	NA	NA	NA	NA	NA	FALSE	NA
ENSG00000006576	PHTF2	3	-0.0242841	0.0353961	0.49267	0.896587	0	Inverse variance weighted	2	-0.0720128	0.0581619	0.215662	0.550909	TRUE	NA	Wald ratio	1	-0.00062144	0.0453651	0.98907	0.999085	TRUE	NA	Wald ratio	1	0.132683	0.245174	0.588386	0.973247	FALSE	NA
ENSG00000006607	FARP2	3	0.00707745	0.0148267	0.633116	0.929822	48.2847	Inverse variance weighted	4	-0.0112491	0.0128213	0.380284	0.721215	TRUE	NA	Wald ratio	1	0.0367987	0.0210278	0.0801183	0.616744	TRUE	NA	Inverse variance weighted	4	0.00605075	0.0228465	0.79113	0.990943	FALSE	NA
ENSG00000006625	GGCT	3	-0.02069	0.0155395	0.183043	0.712857	0.160285	Inverse variance weighted	3	-0.01589	0.0168493	0.345646	0.6915	FALSE	NA	Wald ratio	1	-0.0127691	0.0449282	0.776249	0.977329	TRUE	NA	Inverse variance weighted	2	-0.150895	0.0793697	0.0572795	0.675429	FALSE	NA
ENSG00000006634	DBF4	3	0.0482848	0.0330072	0.143506	0.649499	0	Wald ratio	1	0.0536967	0.0857415	0.531143	0.822383	TRUE	NA	Wald ratio	1	0.0354679	0.0375542	0.344943	0.864805	TRUE	NA	Wald ratio	1	0.163022	0.11721	0.164267	0.84655	FALSE	NA
ENSG00000006638	TBXA2R	2	-0.0204681	0.0481081	0.6705	0.937889	38.4548	Wald ratio	1	0.0126879	0.0370877	0.732272	0.920643	TRUE	NA		NA	NA	NA	NA	NA	FALSE	NA	Wald ratio	1	-0.090271	0.0717539	0.208368	0.871999	FALSE	NA
ENSG00000006652	IFRD1	3	-0.0212609	0.0100439	0.0342776	0.337671	0.110511	Inverse variance weighted	7	-0.0240862	0.0104068	0.0206418	0.133026	TRUE	0.00316187	Wald ratio	1	-0.00172319	0.0370485	0.962902	0.996647	TRUE	NA	Inverse variance weighted	2	0.129861	0.114547	0.256924	0.900082	FALSE	NA
ENSG00000006659	LGALS14	NA	NA	NA	NA	NA	NA	NA	NA	NA	NA	NA	NA	FALSE	NA	Wald ratio	1	-0.0129602	0.0339253	0.702445	0.968007	TRUE	NA	NA	NA	NA	NA	NA	NA	FALSE	NA
ENSG00000006695	COX10	3	0.0267683	0.0328812	0.415593	0.878277	42.5322	Inverse variance weighted	2	-0.00205631	0.0218591	0.925053	0.979443	TRUE	NA	Wald ratio	1	0.0850691	0.044261	0.0546075	0.557818	TRUE	NA	Wald ratio	1	0.00732637	0.0879164	0.933586	0.996597	FALSE	NA
ENSG00000006704	GTF2IRD1	NA	NA	NA	NA	NA	NA	NA	NA	NA	NA	NA	NA	FALSE	NA	Wald ratio	1	-0.0796368	0.0500941	0.111893	0.674764	TRUE	NA	NA	NA	NA	NA	NA	NA	FALSE	NA
ENSG00000006715	VPS41	3	0.0548463	0.0159523	0.000585694	0.0248742	0	Inverse variance weighted	3	0.0546983	0.0174425	0.0017132	0.0211722	TRUE	0.00482815	Wald ratio	1	0.0730628	0.0531759	0.169447	0.749568	TRUE	NA	Inverse variance weighted	3	0.0342503	0.0588078	0.56029	0.971753	FALSE	NA
ENSG00000006740	ARHGAP44	2	-0.0550528	0.0205486	0.00738098	0.146731	0	Wald ratio	1	-0.0675374	0.0251417	0.00722537	0.0650987	TRUE	0.427256	Inverse variance weighted	2	-0.029933	0.0356628	0.401281	0.892155	TRUE	NA		NA	NA	NA	NA	NA	FALSE	NA
ENSG00000006744	ELAC2	3	0.041252	0.021907	0.0596935	0.449136	0	Inverse variance weighted	4	0.0307667	0.0252538	0.223109	0.56063	FALSE	NA	Wald ratio	1	0.0659874	0.0489033	0.177226	0.756179	TRUE	NA	Inverse variance weighted	3	0.103766	0.10125	0.305432	0.918702	FALSE	NA
ENSG00000006747	SCIN	2	0.0295935	0.0130614	0.0234679	0.279041	0	Inverse variance weighted	2	0.0237249	0.0384317	0.537018	0.825447	TRUE	NA	Wald ratio	1	0.0303599	0.013888	0.0288122	0.464107	TRUE	0.100688		NA	NA	NA	NA	NA	FALSE	NA
ENSG00000006788	MYH13	NA	NA	NA	NA	NA	NA	NA	NA	NA	NA	NA	NA	FALSE	NA	Wald ratio	1	0.0464236	0.0568689	0.414313	0.892155	TRUE	NA	NA	NA	NA	NA	NA	NA	FALSE	NA
ENSG00000006831	ADIPOR2	3	-0.00265493	0.0183874	0.885193	0.982582	0	Wald ratio	1	0.00473627	0.0210501	0.821979	0.947197	TRUE	NA	Wald ratio	1	-0.0276471	0.0495742	0.577055	0.939403	TRUE	NA	Inverse variance weighted	2	-0.0247976	0.0583161	0.670671	0.978864	FALSE	NA
ENSG00000006837	CDKL3	NA	NA	NA	NA	NA	NA	Wald ratio	1	0.0388568	0.0664656	0.558806	0.839136	TRUE	NA	NA	NA	NA	NA	NA	NA	FALSE	NA	NA	NA	NA	NA	NA	NA	FALSE	NA
ENSG00000007038	PRSS21	2	-0.0380123	0.0343936	0.269067	0.794208	0	Inverse variance weighted	3	-0.0439257	0.0435741	0.313421	0.661236	FALSE	NA		NA	NA	NA	NA	NA	FALSE	NA	Inverse variance weighted	2	-0.0282397	0.0560166	0.614169	0.973729	FALSE	NA
ENSG00000007047	MARK4	2	-0.0359125	0.02722	0.187056	0.7186	69.8912	Inverse variance weighted	3	-0.0112637	0.0173945	0.517279	0.814726	FALSE	NA		NA	NA	NA	NA	NA	FALSE	NA	Inverse variance weighted	3	-0.065972	0.024466	0.00700772	0.40553	FALSE	0.0872847
ENSG00000007080	CCDC124	3	0.0435547	0.0237912	0.0671447	0.47309	0.221769	Wald ratio	1	0.0287248	0.0294808	0.329878	0.677357	TRUE	NA	Inverse variance weighted	2	0.0614089	0.0406087	0.130481	0.70303	TRUE	NA	Wald ratio	1	0.371562	0.230625	0.107156	0.780622	FALSE	NA
ENSG00000007129	CEACAM21	3	0.010221	0.0139859	0.464895	0.886057	45.4427	Inverse variance weighted	7	0.0191114	0.0144801	0.186891	0.512749	FALSE	NA	Wald ratio	1	0.0804903	0.0513854	0.117254	0.681214	TRUE	NA	Inverse variance weighted	6	-0.00634391	0.0112381	0.572414	0.972767	FALSE	NA
ENSG00000007168	PAFAH1B1	3	0.0363474	0.0300211	0.226	0.76042	0	Inverse variance weighted	5	0.0264112	0.0422049	0.531456	0.822383	FALSE	NA	Wald ratio	1	0.0448042	0.0461619	0.331753	0.860244	TRUE	NA	Inverse variance weighted	2	0.0567551	0.112602	0.614239	0.973729	FALSE	NA
ENSG00000007171	NOS2	2	0.0402088	0.0280925	0.152344	0.660826	0	Inverse variance weighted	2	0.0190949	0.087775	0.827785	0.949408	FALSE	NA		NA	NA	NA	NA	NA	FALSE	NA	Inverse variance weighted	3	0.0426184	0.0296522	0.150639	0.829506	FALSE	NA
ENSG00000007174	DNAH9	NA	NA	NA	NA	NA	NA	NA	NA	NA	NA	NA	NA	FALSE	NA	Wald ratio	1	-0.0220345	0.0398564	0.580369	0.939911	TRUE	NA	NA	NA	NA	NA	NA	NA	FALSE	NA
ENSG00000007202	KIAA0100	NA	NA	NA	NA	NA	NA	Wald ratio	1	-0.00543067	0.0461607	0.906347	0.97379	TRUE	NA	NA	NA	NA	NA	NA	NA	FALSE	NA	NA	NA	NA	NA	NA	NA	FALSE	NA
ENSG00000007237	GAS7	2	0.0266648	0.0129548	0.0395616	0.363716	0	Inverse variance weighted	4	0.0256489	0.0135609	0.0585723	0.262069	TRUE	NA		NA	NA	NA	NA	NA	FALSE	NA	Inverse variance weighted	3	0.0372731	0.043822	0.395016	0.947581	FALSE	NA
ENSG00000007255	TRAPPC6A	2	0.0217728	0.0164373	0.185306	0.71644	0	Inverse variance weighted	2	0.0224178	0.0171507	0.191175	0.518611	TRUE	NA		NA	NA	NA	NA	NA	FALSE	NA	Inverse variance weighted	5	0.014499	0.0575923	0.801233	0.991098	FALSE	NA
ENSG00000007264	MATK	2	0.00506419	0.053483	0.924563	0.987295	0	Inverse variance weighted	3	0.0031565	0.0625987	0.959784	0.990858	FALSE	NA		NA	NA	NA	NA	NA	FALSE	NA	Inverse variance weighted	2	0.010221	0.102921	0.920892	0.995669	FALSE	NA
ENSG00000007312	CD79B	2	-0.0520688	0.034597	0.132321	0.631235	0	Wald ratio	1	-0.0512675	0.0347886	0.140567	0.440335	TRUE	NA		NA	NA	NA	NA	NA	FALSE	NA	Inverse variance weighted	2	-0.124189	0.330037	0.706703	0.983769	FALSE	NA
ENSG00000007314	SCN4A	2	0.0598055	0.0685401	0.382902	0.866512	45.0387	Wald ratio	1	0.120515	0.0639467	0.0594818	0.264948	TRUE	NA		NA	NA	NA	NA	NA	FALSE	NA	Inverse variance weighted	2	-0.0175753	0.0799458	0.825995	0.992939	FALSE	NA
ENSG00000007341	ST7L	3	-0.0167975	0.00919156	0.0676265	0.474892	0	Inverse variance weighted	4	-0.0214014	0.0109199	0.0500133	0.239586	FALSE	NA	Wald ratio	1	-0.00143153	0.0177918	0.935872	0.991777	TRUE	NA	Inverse variance weighted	2	-0.0508943	0.0585905	0.385042	0.945461	FALSE	NA
ENSG00000007376	RPUSD1	3	-0.041093	0.027208	0.13096	0.629226	0	Wald ratio	1	-0.0196834	0.0420509	0.639724	0.882551	TRUE	NA	Wald ratio	1	-0.0578829	0.0361282	0.109122	0.67103	TRUE	NA	Inverse variance weighted	2	-0.00170566	0.228279	0.994038	0.99936	FALSE	NA
ENSG00000007384	RHBDF1	NA	NA	NA	NA	NA	NA	NA	NA	NA	NA	NA	NA	FALSE	NA	NA	NA	NA	NA	NA	NA	FALSE	NA	Wald ratio	1	-0.0143879	0.0509366	0.777585	0.989552	FALSE	NA
ENSG00000007392	LUC7L	NA	NA	NA	NA	NA	NA	Wald ratio	1	-0.0373535	0.0295715	0.206532	0.53886	TRUE	NA	NA	NA	NA	NA	NA	NA	FALSE	NA	NA	NA	NA	NA	NA	NA	FALSE	NA
ENSG00000007402	CACNA2D2	2	0.0410089	0.038108	0.281873	0.806448	0	Wald ratio	1	0.0336919	0.0421148	0.423711	0.751794	TRUE	NA		NA	NA	NA	NA	NA	FALSE	NA	Inverse variance weighted	2	0.0740662	0.0895166	0.408009	0.948096	FALSE	NA
ENSG00000007516	BAIAP3	2	0.0151742	0.0134162	0.258037	0.788407	0	Inverse variance weighted	4	0.00524517	0.0176093	0.765808	0.932999	FALSE	NA		NA	NA	NA	NA	NA	FALSE	NA	Inverse variance weighted	5	0.0289115	0.0207128	0.162767	0.845271	FALSE	NA
ENSG00000007520	TSR3	3	-0.0402592	0.0421389	0.33938	0.844914	44.4711	Inverse variance weighted	2	0.00368595	0.0256679	0.885815	0.968746	TRUE	NA	Wald ratio	1	-0.0776309	0.052998	0.142979	0.720044	TRUE	NA	Inverse variance weighted	2	-0.193754	0.13814	0.16074	0.841243	FALSE	NA
ENSG00000007541	PIGQ	2	0.163554	0.212918	0.442396	0.881991	77.5229	Inverse variance weighted	3	-0.00656524	0.0196583	0.738404	0.922484	FALSE	NA		NA	NA	NA	NA	NA	FALSE	NA	Inverse variance weighted	3	0.430039	0.206059	0.0368906	0.610902	FALSE	0.119505
ENSG00000007545	CRAMP1L	2	-0.0230308	0.017324	0.18371	0.713913	0	Wald ratio	1	-0.0219113	0.0174798	0.210016	0.543439	TRUE	NA		NA	NA	NA	NA	NA	FALSE	NA	Wald ratio	1	-0.0849874	0.130035	0.513388	0.967011	FALSE	NA
ENSG00000007866	TEAD3	2	-0.0263891	0.0682364	0.698955	0.943159	0	Wald ratio	1	-0.0462045	0.0877885	0.598669	0.860316	TRUE	NA		NA	NA	NA	NA	NA	FALSE	NA	Inverse variance weighted	2	0.00385532	0.108458	0.971644	0.997435	FALSE	NA
ENSG00000007923	DNAJC11	3	0.201694	0.170427	0.236625	0.768703	89.6217	Wald ratio	1	0.472485	0.0871387	5.88626e-08	3.64218e-06	TRUE	0.0932514	Wald ratio	1	-0.0275558	0.0400477	0.491407	0.917429	TRUE	NA	Inverse variance weighted	2	0.16425	0.244158	0.501126	0.967011	FALSE	NA
ENSG00000007944	MYLIP	2	0.00901595	0.0253607	0.722208	0.947736	0	Inverse variance weighted	4	0.0185002	0.0276033	0.502719	0.805501	FALSE	NA		NA	NA	NA	NA	NA	FALSE	NA	Inverse variance weighted	3	-0.0423394	0.0642321	0.509791	0.967011	FALSE	NA
ENSG00000007968	E2F2	NA	NA	NA	NA	NA	NA	Wald ratio	1	0.0158319	0.0624482	0.799866	0.942293	TRUE	NA	NA	NA	NA	NA	NA	NA	FALSE	NA	NA	NA	NA	NA	NA	NA	FALSE	NA
ENSG00000008018	PSMB1	3	-0.0068968	0.0132866	0.603705	0.924003	0	Inverse variance weighted	4	-0.00359242	0.0172862	0.835369	0.952502	FALSE	NA	Wald ratio	1	0.00270473	0.0354996	0.939268	0.991777	TRUE	NA	Inverse variance weighted	3	-0.0191479	0.0256112	0.454679	0.959872	FALSE	NA
ENSG00000008083	JARID2	3	0.0273747	0.0109816	0.0126747	0.196948	0	Inverse variance weighted	7	0.0284364	0.0119038	0.0169016	0.116252	TRUE	2.53251e-06	Wald ratio	1	0.0247358	0.039697	0.533209	0.925175	TRUE	NA	Inverse variance weighted	3	0.0176869	0.0408077	0.66471	0.978864	FALSE	NA
ENSG00000008118	CAMK1G	NA	NA	NA	NA	NA	NA	NA	NA	NA	NA	NA	NA	FALSE	NA	Wald ratio	1	0.106202	0.0523572	0.0425185	0.51258	TRUE	0.00709202	NA	NA	NA	NA	NA	NA	FALSE	NA
ENSG00000008128	CDK11A	2	-0.0142773	0.0243213	0.557185	0.911767	2.19543	Inverse variance weighted	2	0.00951024	0.0336361	0.777377	0.936216	FALSE	NA		NA	NA	NA	NA	NA	FALSE	NA	Inverse variance weighted	3	-0.0391444	0.034408	0.255266	0.899896	FALSE	NA
ENSG00000008130	NADK	3	-0.0186122	0.0285305	0.514168	0.903626	0	Wald ratio	1	-0.00684871	0.0439459	0.876156	0.967327	TRUE	NA	Wald ratio	1	-0.0326944	0.0386388	0.397467	0.891436	TRUE	NA	Inverse variance weighted	2	0.063072	0.156356	0.686664	0.980396	FALSE	NA
ENSG00000008226	DLEC1	2	0.0226516	0.0265131	0.392907	0.869952	0	Inverse variance weighted	3	0.0313773	0.0295825	0.288839	0.636478	TRUE	NA		NA	NA	NA	NA	NA	FALSE	NA	Inverse variance weighted	2	-0.0129717	0.0597726	0.828195	0.992939	FALSE	NA
ENSG00000008256	CYTH3	3	-0.0291412	0.0145426	0.0450865	0.388342	0	Inverse variance weighted	2	-0.00580554	0.0531017	0.912942	0.975013	FALSE	NA	Wald ratio	1	-0.0326382	0.0159643	0.0409097	0.511042	TRUE	0.0311769	Inverse variance weighted	5	-0.0170409	0.0471379	0.717716	0.985088	FALSE	NA
ENSG00000008277	ADAM22	3	0.0435408	0.0308906	0.158682	0.671711	0	Wald ratio	1	0.0387291	0.0610276	0.525679	0.819511	TRUE	NA	Wald ratio	1	0.026081	0.0450025	0.562221	0.932409	TRUE	NA	Inverse variance weighted	3	0.0782395	0.059163	0.186021	0.859566	FALSE	NA
ENSG00000008282	SYPL1	3	0.0365103	0.0351709	0.29923	0.818636	0	Inverse variance weighted	2	-0.0274045	0.0867334	0.752031	0.927614	FALSE	NA	Wald ratio	1	0.0483552	0.0389201	0.21408	0.780205	TRUE	NA	Wald ratio	1	0.0806851	0.255503	0.752162	0.987065	FALSE	NA
ENSG00000008283	CYB561	2	0.0729585	0.0446293	0.102098	0.568556	0		NA	NA	NA	NA	NA	FALSE	NA	Wald ratio	1	0.072602	0.0460901	0.115205	0.68106	TRUE	NA	Wald ratio	1	0.078316	0.178682	0.66117	0.978864	FALSE	NA
ENSG00000008294	SPAG9	2	0.00114245	0.06655	0.986304	0.998211	32.5448	Inverse variance weighted	3	-0.0304512	0.0250103	0.223397	0.560648	FALSE	NA		NA	NA	NA	NA	NA	FALSE	NA	Inverse variance weighted	2	0.141326	0.138848	0.308751	0.919493	FALSE	NA
ENSG00000008300	CELSR3	2	-0.0288041	0.0304064	0.343484	0.84687	17.4172	Wald ratio	1	-0.0154961	0.0224694	0.490411	0.797406	TRUE	NA		NA	NA	NA	NA	NA	FALSE	NA	Wald ratio	1	-0.0982776	0.0717937	0.171034	0.850213	FALSE	NA
ENSG00000008311	AASS	3	0.0226761	0.0122494	0.06414	0.466654	0.0437695	Inverse variance weighted	2	0.0233153	0.013163	0.0765152	0.309686	TRUE	NA	Wald ratio	1	0.0597756	0.0407881	0.14278	0.719743	TRUE	NA	Inverse variance weighted	2	-0.0611015	0.0567926	0.281985	0.91216	FALSE	NA
ENSG00000008323	PLEKHG6	NA	NA	NA	NA	NA	NA	Wald ratio	1	-0.058139	0.0526019	0.269046	0.615072	TRUE	NA	NA	NA	NA	NA	NA	NA	FALSE	NA	NA	NA	NA	NA	NA	NA	FALSE	NA
ENSG00000008324	SS18L2	NA	NA	NA	NA	NA	NA	Wald ratio	1	-0.267115	0.0594605	7.04555e-06	0.000230593	TRUE	0.847551	NA	NA	NA	NA	NA	NA	FALSE	NA	NA	NA	NA	NA	NA	NA	FALSE	NA
ENSG00000008382	MPND	2	-0.00923052	0.0617511	0.881175	0.981773	63.537	Inverse variance weighted	2	0.0341017	0.0145422	0.0190263	0.125927	TRUE	0.0301594		NA	NA	NA	NA	NA	FALSE	NA	Inverse variance weighted	3	-0.0972297	0.0779593	0.212329	0.875147	FALSE	NA
ENSG00000008394	MGST1	3	0.0202952	0.0174693	0.245329	0.777379	0	Inverse variance weighted	2	0.024646	0.0188996	0.192216	0.519658	TRUE	NA	Inverse variance weighted	2	-0.0155195	0.0651969	0.81185	0.982156	FALSE	NA	Inverse variance weighted	2	0.00477673	0.0642897	0.940772	0.997116	FALSE	NA
ENSG00000008405	CRY1	NA	NA	NA	NA	NA	NA	Inverse variance weighted	2	-0.0850835	0.0285261	0.00285763	0.0318557	TRUE	0.115212	NA	NA	NA	NA	NA	NA	FALSE	NA	NA	NA	NA	NA	NA	NA	FALSE	NA
ENSG00000008438	PGLYRP1	2	0.0233082	0.0390771	0.550863	0.910363	29.2964	Inverse variance weighted	3	-0.00548458	0.0370842	0.882425	0.96814	TRUE	NA		NA	NA	NA	NA	NA	FALSE	NA	Inverse variance weighted	3	0.0763429	0.0579559	0.187752	0.860016	FALSE	NA
ENSG00000008441	NFIX	3	0.0270404	0.0503413	0.591169	0.920737	51.7481	Inverse variance weighted	2	0.0850641	0.0414478	0.0401389	0.207564	TRUE	0.812888	Wald ratio	1	-0.0206194	0.0410479	0.615439	0.943942	TRUE	NA	Wald ratio	1	-0.126336	0.27659	0.647842	0.977894	FALSE	NA
ENSG00000008513	ST3GAL1	3	-0.00422874	0.0135599	0.755149	0.953834	0	Inverse variance weighted	5	-0.0091944	0.0151005	0.542603	0.829515	FALSE	NA	Inverse variance weighted	2	0.00890261	0.0335103	0.790495	0.978663	TRUE	NA	Inverse variance weighted	4	0.0577884	0.0784258	0.461211	0.960622	FALSE	NA
ENSG00000008516	MMP25	2	0.01071	0.00919789	0.244262	0.776689	0	Inverse variance weighted	4	0.00949937	0.00968935	0.326892	0.675393	TRUE	NA		NA	NA	NA	NA	NA	FALSE	NA	Inverse variance weighted	3	0.0217441	0.0292518	0.457274	0.960622	FALSE	NA
ENSG00000008517	IL32	3	0.00682714	0.00825713	0.408341	0.874579	0	Inverse variance weighted	3	0.00551664	0.00869754	0.525901	0.819604	TRUE	NA	Wald ratio	1	0.0167987	0.0325341	0.605617	0.943761	TRUE	NA	Inverse variance weighted	5	0.02254	0.0445891	0.613205	0.973537	FALSE	NA
ENSG00000008710	PKD1	2	0.109032	0.105429	0.301051	0.820864	23.2224	Wald ratio	1	0.0683107	0.0367262	0.0628855	0.2741	TRUE	NA		NA	NA	NA	NA	NA	FALSE	NA	Wald ratio	1	0.381988	0.272388	0.160806	0.841243	FALSE	NA
ENSG00000008735	MAPK8IP2	2	-0.0259012	0.0408684	0.52623	0.904716	0	Wald ratio	1	0.0121781	0.057846	0.833257	0.951747	TRUE	NA		NA	NA	NA	NA	NA	FALSE	NA	Wald ratio	1	-0.0638507	0.0577473	0.26886	0.904737	FALSE	NA
ENSG00000008838	MED24	3	0.00785829	0.018974	0.678756	0.939504	0	Wald ratio	1	0.0157453	0.0239328	0.510606	0.810163	TRUE	NA	Wald ratio	1	-0.0130192	0.0334522	0.697136	0.966573	TRUE	NA	Wald ratio	1	0.0432173	0.0850626	0.611408	0.973247	FALSE	NA
ENSG00000008853	RHOBTB2	3	-0.0912561	0.0282577	0.00124038	0.0432451	0	Wald ratio	1	-0.0694823	0.0394899	0.0784937	0.313881	TRUE	NA	Wald ratio	1	-0.130917	0.0454711	0.00398785	0.251882	TRUE	0.0731692	Wald ratio	1	-0.0503065	0.0885764	0.570073	0.972767	FALSE	NA
ENSG00000008869	HEATR5B	3	-0.0245209	0.0182007	0.177898	0.706761	0.0216038	Inverse variance weighted	2	-0.0206364	0.0197213	0.295377	0.642285	TRUE	NA	Wald ratio	1	-0.079749	0.0520033	0.125144	0.695625	TRUE	NA	Inverse variance weighted	2	0.103616	0.110763	0.34954	0.936397	FALSE	NA
ENSG00000008952	SEC62	2	0.0132472	0.0560623	0.813204	0.966511	0	Inverse variance weighted	2	-0.0116289	0.0630601	0.853692	0.959219	TRUE	NA		NA	NA	NA	NA	NA	FALSE	NA	Wald ratio	1	0.107039	0.122447	0.382024	0.944584	FALSE	NA
ENSG00000008988	RPS20	2	-0.0123167	0.0551331	0.823224	0.969601	0	Inverse variance weighted	2	-0.0481984	0.0680908	0.479035	0.79028	FALSE	NA		NA	NA	NA	NA	NA	FALSE	NA	Inverse variance weighted	4	0.0559921	0.0939486	0.551184	0.970382	FALSE	NA
ENSG00000009307	CSDE1	2	0.0596799	0.124987	0.633014	0.929822	49.4832		NA	NA	NA	NA	NA	FALSE	NA	Wald ratio	1	-0.0185031	0.0511271	0.717423	0.970348	TRUE	NA	Wald ratio	1	0.25949	0.190855	0.17395	0.853077	FALSE	NA
ENSG00000009335	UBE3C	3	0.0465731	0.07877	0.55435	0.911685	91.3569	Inverse variance weighted	4	0.0681525	0.0117098	5.87998e-09	5.21035e-07	TRUE	0.997734	Wald ratio	1	0.165497	0.0433827	0.000136285	0.0774728	TRUE	0.283437	Inverse variance weighted	3	-0.128051	0.0769773	0.0962158	0.760074	FALSE	NA
ENSG00000009413	REV3L	NA	NA	NA	NA	NA	NA	Inverse variance weighted	2	-0.0677227	0.216319	0.754229	0.928462	FALSE	NA	NA	NA	NA	NA	NA	NA	FALSE	NA	NA	NA	NA	NA	NA	NA	FALSE	NA
ENSG00000009709	PAX7	NA	NA	NA	NA	NA	NA	NA	NA	NA	NA	NA	NA	FALSE	NA	Wald ratio	1	-0.0529229	0.0479732	0.269951	0.830288	TRUE	NA	NA	NA	NA	NA	NA	NA	FALSE	NA
ENSG00000009724	MASP2	NA	NA	NA	NA	NA	NA	Wald ratio	1	-0.148133	0.0464732	0.00143508	0.0184468	TRUE	0.00553738	NA	NA	NA	NA	NA	NA	FALSE	NA	NA	NA	NA	NA	NA	NA	FALSE	NA
ENSG00000009780	FAM76A	3	0.00563322	0.0485949	0.907714	0.98516	29.7767	Wald ratio	1	-0.0724098	0.063148	0.251519	0.594077	TRUE	NA	Wald ratio	1	0.0244444	0.0501248	0.625783	0.947456	TRUE	NA	Inverse variance weighted	2	0.179742	0.134138	0.180253	0.856872	FALSE	NA
ENSG00000009790	TRAF3IP3	3	-0.00753627	0.0734032	0.918225	0.986546	88.416	Inverse variance weighted	3	-0.00142282	0.0124442	0.908971	0.974453	FALSE	NA	Wald ratio	1	-0.143193	0.0539729	0.00797654	0.331161	TRUE	0.267192	Inverse variance weighted	3	0.130217	0.0644047	0.0431918	0.636439	FALSE	0.13303
ENSG00000009830	POMT2	3	0.00593249	0.0179907	0.741587	0.949825	0	Inverse variance weighted	3	0.0047133	0.0270895	0.861873	0.961501	FALSE	NA	Wald ratio	1	0.00455638	0.0279892	0.870683	0.98648	TRUE	NA	Wald ratio	1	0.0135212	0.0471193	0.774146	0.989171	FALSE	NA
ENSG00000009844	VTA1	2	0.0108944	0.0741934	0.88326	0.981982	39.6535	Wald ratio	1	0.0495501	0.0223461	0.0265964	0.157957	TRUE	0.00899589		NA	NA	NA	NA	NA	FALSE	NA	Wald ratio	1	-0.131508	0.138865	0.343629	0.934008	FALSE	NA
ENSG00000009954	BAZ1B	NA	NA	NA	NA	NA	NA	Wald ratio	1	0.0835244	0.0417622	0.0455003	0.22519	TRUE	0.0224691	NA	NA	NA	NA	NA	NA	FALSE	NA	NA	NA	NA	NA	NA	NA	FALSE	NA
ENSG00000010017	RANBP9	2	-0.0197282	0.0436731	0.651468	0.934942	0	Wald ratio	1	-0.0341841	0.0843208	0.68518	0.900803	TRUE	NA	Wald ratio	1	-0.0144285	0.0510548	0.777477	0.977329	TRUE	NA		NA	NA	NA	NA	NA	FALSE	NA
ENSG00000010030	ETV7	3	0.00905447	0.0151056	0.5489	0.910139	0	Inverse variance weighted	4	0.00285906	0.0205175	0.889176	0.969486	FALSE	NA	Wald ratio	1	-0.00021779	0.0444291	0.996089	1	TRUE	NA	Inverse variance weighted	3	0.0219937	0.0258162	0.394251	0.947465	FALSE	NA
ENSG00000010072	SPRTN	2	-0.0426348	0.0574946	0.458363	0.884868	65.7954	Wald ratio	1	0.00116661	0.0233323	0.960122	0.990858	TRUE	NA		NA	NA	NA	NA	NA	FALSE	NA	Wald ratio	1	-0.118103	0.0657367	0.0723975	0.714327	FALSE	NA
ENSG00000010165	METTL13	3	0.00094189	0.0101164	0.92582	0.987295	0	Inverse variance weighted	5	-0.000296245	0.01037	0.977209	0.994642	FALSE	NA	Wald ratio	1	0.034415	0.0525281	0.512357	0.921522	TRUE	NA	Inverse variance weighted	3	-0.0047008	0.0955747	0.960772	0.997435	FALSE	NA
ENSG00000010219	DYRK4	3	-0.00291049	0.0134166	0.828262	0.970607	0.125688	Inverse variance weighted	4	-0.00606561	0.021439	0.777235	0.936216	TRUE	NA	Inverse variance weighted	2	0.0067855	0.0182845	0.710558	0.969411	TRUE	NA	Inverse variance weighted	2	-0.058139	0.050006	0.244976	0.895192	FALSE	NA
ENSG00000010244	ZNF207	2	-0.168421	0.0664712	0.0112848	0.185735	0	Wald ratio	1	-0.160951	0.0719547	0.0252967	0.152552	TRUE	0.0935614		NA	NA	NA	NA	NA	FALSE	NA	Inverse variance weighted	2	-0.211903	0.173601	0.222224	0.883676	FALSE	NA
ENSG00000010256	UQCRC1	2	-0.00685156	0.0153929	0.656238	0.936192	0	Inverse variance weighted	2	-0.00605986	0.0154195	0.694319	0.904939	TRUE	NA		NA	NA	NA	NA	NA	FALSE	NA	Inverse variance weighted	2	-0.235798	0.262213	0.368514	0.942396	FALSE	NA
ENSG00000010270	STARD3NL	2	0.0136712	0.0338963	0.68671	0.939723	0	Inverse variance weighted	3	0.00641987	0.0389108	0.868952	0.964659	FALSE	NA		NA	NA	NA	NA	NA	FALSE	NA	Inverse variance weighted	3	0.0364911	0.069027	0.597049	0.973247	FALSE	NA
ENSG00000010278	CD9	3	-0.0113877	0.00967606	0.239239	0.772377	0	Inverse variance weighted	5	-0.016767	0.0110018	0.127506	0.41682	TRUE	NA	Wald ratio	1	-0.00982708	0.0327569	0.764177	0.9768	TRUE	NA	Inverse variance weighted	3	0.0175186	0.0259314	0.49931	0.967011	FALSE	NA
ENSG00000010292	NCAPD2	2	0.0114316	0.0140982	0.417449	0.878986	0	Inverse variance weighted	4	0.0108264	0.0152926	0.478974	0.79028	FALSE	NA		NA	NA	NA	NA	NA	FALSE	NA	Inverse variance weighted	3	0.0148581	0.0363889	0.683042	0.980396	FALSE	NA
ENSG00000010295	IFFO1	3	0.0188306	0.0118756	0.11282	0.590617	0	Wald ratio	1	0.0243945	0.0128227	0.0571138	0.259315	TRUE	NA	Wald ratio	1	-0.013341	0.0425244	0.75373	0.976423	TRUE	NA	Inverse variance weighted	4	-0.0163821	0.046842	0.726541	0.986358	FALSE	NA
ENSG00000010310	GIPR	3	-0.162481	0.115055	0.15789	0.670612	92.1292	Wald ratio	1	-0.340439	0.0607423	2.08675e-08	1.49198e-06	TRUE	0.069083	Wald ratio	1	0.0406118	0.0348101	0.243345	0.817418	TRUE	NA	Wald ratio	1	-0.203214	0.0768759	0.00820754	0.426364	FALSE	0.136231
ENSG00000010318	PHF7	NA	NA	NA	NA	NA	NA	Wald ratio	1	-0.0487572	0.101947	0.632465	0.879784	TRUE	NA	NA	NA	NA	NA	NA	NA	FALSE	NA	NA	NA	NA	NA	NA	NA	FALSE	NA
ENSG00000010322	NISCH	3	-0.0379936	0.033709	0.259697	0.788437	0	Wald ratio	1	-0.025848	0.0491112	0.598669	0.860316	TRUE	NA	Wald ratio	1	-0.0568021	0.0478038	0.234741	0.809501	TRUE	NA	Wald ratio	1	0.0767418	0.189505	0.685508	0.980396	FALSE	NA
ENSG00000010327	STAB1	2	-0.00927912	0.01705	0.586284	0.919525	0	Inverse variance weighted	4	-0.0190738	0.0199193	0.338289	0.684758	FALSE	NA		NA	NA	NA	NA	NA	FALSE	NA	Inverse variance weighted	3	0.0175633	0.0329755	0.594299	0.973247	FALSE	NA
ENSG00000010361	FUZ	2	0.0516823	0.0283226	0.0680353	0.476659	0	Inverse variance weighted	2	0.0510712	0.0309608	0.0990357	0.358391	TRUE	NA		NA	NA	NA	NA	NA	FALSE	NA	Inverse variance weighted	3	0.0548166	0.0701176	0.434343	0.956189	FALSE	NA
ENSG00000010379	SLC6A13	NA	NA	NA	NA	NA	NA	Inverse variance weighted	2	0.0674857	0.0529326	0.202332	0.533668	TRUE	NA	NA	NA	NA	NA	NA	NA	FALSE	NA	NA	NA	NA	NA	NA	NA	FALSE	NA
ENSG00000010438	PRSS3	2	-0.0333852	0.030212	0.269147	0.794235	0	Wald ratio	1	-0.0183687	0.0352873	0.602682	0.86253	TRUE	NA		NA	NA	NA	NA	NA	FALSE	NA	Inverse variance weighted	4	-0.0746162	0.058472	0.20192	0.868112	FALSE	NA
ENSG00000010539	ZNF200	2	-0.0437672	0.0976513	0.65401	0.935521	29.9049	Inverse variance weighted	2	-0.115564	0.0918178	0.208166	0.541261	FALSE	NA		NA	NA	NA	NA	NA	FALSE	NA	Wald ratio	1	0.0890486	0.144623	0.538073	0.967931	FALSE	NA
ENSG00000010610	CD4	3	-0.0174077	0.0267418	0.515077	0.90385	0	Inverse variance weighted	2	-0.0328147	0.0370584	0.375895	0.716644	FALSE	NA	Wald ratio	1	0.0121827	0.0444809	0.784173	0.97769	TRUE	NA	Inverse variance weighted	2	-0.0400857	0.0779026	0.606859	0.973247	FALSE	NA
ENSG00000010626	LRRC23	3	0.016623	0.0265719	0.531585	0.906231	0	Inverse variance weighted	2	0.0319675	0.0368852	0.38612	0.725555	FALSE	NA	Wald ratio	1	0.0111833	0.0415381	0.787752	0.978369	TRUE	NA	Wald ratio	1	-0.0632634	0.0991532	0.52345	0.967011	FALSE	NA
ENSG00000010704	HFE	2	-0.124529	0.103657	0.229611	0.76247	75.2343	Wald ratio	1	-0.233296	0.0798116	0.00346591	0.036706	TRUE	0.19298		NA	NA	NA	NA	NA	FALSE	NA	Wald ratio	1	-0.0257416	0.0655654	0.694608	0.982882	FALSE	NA
ENSG00000010803	SCMH1	2	-0.0438895	0.0218021	0.0441058	0.384669	0	Inverse variance weighted	3	-0.0450194	0.0225693	0.0460737	0.227352	TRUE	0.0294995		NA	NA	NA	NA	NA	FALSE	NA	Wald ratio	1	-0.0281126	0.0843378	0.738883	0.987065	FALSE	NA
ENSG00000010810	FYN	3	0.0071598	0.0702603	0.918833	0.986546	69.8249	Inverse variance weighted	2	-0.00370068	0.0496537	0.940589	0.985179	FALSE	NA	Wald ratio	1	-0.0886452	0.0533886	0.0968386	0.644915	TRUE	NA	Inverse variance weighted	3	0.210123	0.119066	0.0776047	0.726979	FALSE	NA
ENSG00000010818	HIVEP2	2	-0.285665	0.115336	0.0132563	0.203253	0	Inverse variance weighted	2	-0.297587	0.165018	0.0713316	0.296559	FALSE	NA		NA	NA	NA	NA	NA	FALSE	NA	Wald ratio	1	-0.274278	0.161265	0.0889829	0.751516	FALSE	NA
ENSG00000010932	FMO1	NA	NA	NA	NA	NA	NA	NA	NA	NA	NA	NA	NA	FALSE	NA	NA	NA	NA	NA	NA	NA	FALSE	NA	Inverse variance weighted	3	-0.0149784	0.0429684	0.727397	0.986603	FALSE	NA
ENSG00000011007	TCEB3	3	-0.0204701	0.0360908	0.57059	0.916697	81.8745	Inverse variance weighted	5	-0.00381182	0.0114066	0.738246	0.922484	TRUE	NA	Wald ratio	1	-0.104289	0.0398753	0.0089127	0.337426	TRUE	0.0580901	Inverse variance weighted	2	0.0310349	0.0307857	0.313409	0.922822	FALSE	NA
ENSG00000011009	LYPLA2	2	-0.00339405	0.0417494	0.935207	0.98843	0	Inverse variance weighted	2	-0.000797661	0.0422855	0.98495	0.995365	TRUE	NA		NA	NA	NA	NA	NA	FALSE	NA	Inverse variance weighted	2	-0.103852	0.263026	0.692964	0.982017	FALSE	NA
ENSG00000011021	CLCN6	3	-0.0248778	0.0100957	0.0137325	0.207573	0.306136	Inverse variance weighted	2	-0.0277261	0.0115252	0.0161419	0.11275	TRUE	0.0889097	Wald ratio	1	-0.0479803	0.0293851	0.102508	0.658156	TRUE	NA	Inverse variance weighted	4	0.0145396	0.0286595	0.611928	0.973247	FALSE	NA
ENSG00000011028	MRC2	2	-0.270477	0.066203	4.39682e-05	0.00344691	23.8295	Wald ratio	1	-0.339547	0.0840293	5.32655e-05	0.00123586	TRUE	0.0450315		NA	NA	NA	NA	NA	FALSE	NA	Wald ratio	1	-0.207022	0.0794783	0.00919381	0.431594	FALSE	0.229407
ENSG00000011105	TSPAN9	2	-0.0304775	0.0498044	0.540576	0.907175	0	Inverse variance weighted	4	-0.0412355	0.0550297	0.453657	0.774649	FALSE	NA		NA	NA	NA	NA	NA	FALSE	NA	Wald ratio	1	0.018237	0.117101	0.87624	0.995353	FALSE	NA
ENSG00000011114	BTBD7	3	0.0226191	0.0183707	0.218225	0.751508	0.00274534	Inverse variance weighted	3	0.0194182	0.020162	0.335494	0.68215	TRUE	NA	Wald ratio	1	0.0626444	0.0477954	0.189966	0.77115	TRUE	NA	Wald ratio	1	-0.124034	0.123292	0.314404	0.922822	FALSE	NA
ENSG00000011132	APBA3	2	0.0628817	0.0289347	0.0297631	0.314859	0	Inverse variance weighted	3	0.0612594	0.0293316	0.0367513	0.195854	TRUE	0.0268362		NA	NA	NA	NA	NA	FALSE	NA	Wald ratio	1	0.121612	0.176485	0.490776	0.964591	FALSE	NA
ENSG00000011143	MKS1	3	0.0236497	0.0530827	0.65594	0.936192	67.4409	Inverse variance weighted	2	0.13345	0.0586038	0.0227773	0.142596	TRUE	0.183797	Wald ratio	1	-0.0251162	0.0254635	0.323955	0.856462	TRUE	NA	Wald ratio	1	-0.0282853	0.0796855	0.722618	0.985722	FALSE	NA
ENSG00000011198	ABHD5	3	0.000998503	0.0244211	0.967386	0.995709	0	Inverse variance weighted	3	0.0195327	0.0386142	0.612967	0.86891	FALSE	NA	Inverse variance weighted	2	-0.0154517	0.0322458	0.631807	0.948725	TRUE	NA	Wald ratio	1	0.0774359	0.15015	0.606048	0.973247	FALSE	NA
ENSG00000011243	AKAP8L	NA	NA	NA	NA	NA	NA	Wald ratio	1	0.0103818	0.0637737	0.870683	0.965196	TRUE	NA	NA	NA	NA	NA	NA	NA	FALSE	NA	NA	NA	NA	NA	NA	NA	FALSE	NA
ENSG00000011258	MBTD1	NA	NA	NA	NA	NA	NA	NA	NA	NA	NA	NA	NA	FALSE	NA	Wald ratio	1	-0.0325962	0.0477302	0.494653	0.919072	TRUE	NA	NA	NA	NA	NA	NA	NA	FALSE	NA
ENSG00000011260	UTP18	2	0.0228599	0.0539742	0.671906	0.938437	72.224	Inverse variance weighted	2	-0.0200022	0.0177396	0.259512	0.603631	TRUE	NA		NA	NA	NA	NA	NA	FALSE	NA	Inverse variance weighted	2	0.0908271	0.0556513	0.102664	0.772075	FALSE	NA
ENSG00000011275	RNF216	3	0.027937	0.0178763	0.118101	0.605606	0	Inverse variance weighted	3	0.0213125	0.0223282	0.339826	0.686367	FALSE	NA	Wald ratio	1	0.0489988	0.0316684	0.121804	0.68765	TRUE	NA	Inverse variance weighted	2	-0.033119	0.0889689	0.709704	0.983777	FALSE	NA
ENSG00000011295	TTC19	3	-0.0275592	0.0152257	0.0702883	0.48331	0	Wald ratio	1	-0.0278279	0.0919166	0.762079	0.931563	TRUE	NA	Wald ratio	1	-0.0228123	0.023446	0.330567	0.860244	TRUE	NA	Inverse variance weighted	2	-0.0311799	0.0205145	0.128537	0.801498	FALSE	NA
ENSG00000011304	PTBP1	2	0.253037	0.0764702	0.00093643	0.0354057	0	Inverse variance weighted	2	0.191198	0.0993654	0.0543305	0.251294	FALSE	NA		NA	NA	NA	NA	NA	FALSE	NA	Inverse variance weighted	2	0.342861	0.119757	0.00419694	0.332117	FALSE	0.216681
ENSG00000011376	LARS2	3	0.0111559	0.0113878	0.327265	0.835442	0	Inverse variance weighted	2	0.0175851	0.021281	0.408619	0.742493	FALSE	NA	Wald ratio	1	0.0087504	0.0144928	0.545994	0.928784	TRUE	NA	Inverse variance weighted	4	0.00745918	0.0367084	0.838978	0.993456	FALSE	NA
ENSG00000011405	PIK3C2A	3	-0.0297723	0.0317103	0.34779	0.849243	71.9848	Inverse variance weighted	2	-0.063369	0.00960389	4.15984e-11	6.41655e-09	TRUE	1.06455e-05	Wald ratio	1	-0.00846417	0.0243004	0.727604	0.972998	TRUE	NA	Wald ratio	1	0.49882	0.235777	0.0343749	0.606078	FALSE	0.0473735
ENSG00000011422	PLAUR	2	0.0378763	0.0261638	0.147711	0.654986	0	Inverse variance weighted	3	0.0362245	0.0265563	0.172547	0.491444	TRUE	NA		NA	NA	NA	NA	NA	FALSE	NA	Inverse variance weighted	2	0.0925226	0.152744	0.54469	0.970274	FALSE	NA
ENSG00000011426	ANLN	NA	NA	NA	NA	NA	NA	NA	NA	NA	NA	NA	NA	FALSE	NA	Wald ratio	1	0.0482967	0.0507236	0.341019	0.860995	TRUE	NA	NA	NA	NA	NA	NA	NA	FALSE	NA
ENSG00000011451	WIZ	NA	NA	NA	NA	NA	NA	Wald ratio	1	-0.0161262	0.0645046	0.802587	0.94345	TRUE	NA	NA	NA	NA	NA	NA	NA	FALSE	NA	NA	NA	NA	NA	NA	NA	FALSE	NA
ENSG00000011454	RABGAP1	2	0.020248	0.0305708	0.507758	0.902255	0	Wald ratio	1	0.0275479	0.0459132	0.548506	0.833077	TRUE	NA	Wald ratio	1	0.0144342	0.0409744	0.724634	0.972023	TRUE	NA		NA	NA	NA	NA	NA	FALSE	NA
ENSG00000011478	QPCTL	2	-0.190044	0.0360337	1.33446e-07	3.2486e-05	0	Wald ratio	1	-0.206421	0.0406887	3.91241e-07	1.85689e-05	TRUE	0.11704		NA	NA	NA	NA	NA	FALSE	NA	Wald ratio	1	-0.130503	0.0775823	0.0925457	0.756629	FALSE	NA
ENSG00000011485	PPP5C	2	0.00335037	0.00803657	0.676758	0.939446	0	Inverse variance weighted	3	0.00679339	0.00916407	0.458507	0.776641	FALSE	NA		NA	NA	NA	NA	NA	FALSE	NA	Inverse variance weighted	4	-0.00811582	0.0167235	0.627468	0.975519	FALSE	NA
ENSG00000011523	CEP68	3	0.0661491	0.0600398	0.270568	0.796189	90.6487	Inverse variance weighted	2	0.162171	0.0181475	4.02603e-19	2.5796e-16	TRUE	0.993702	Wald ratio	1	0.0510001	0.0273434	0.0621578	0.574576	TRUE	NA	Inverse variance weighted	2	-0.059243	0.0734045	0.419623	0.950723	FALSE	NA
ENSG00000011566	MAP4K3	3	0.00127245	0.0492951	0.979407	0.997031	45.064	Wald ratio	1	-0.0371332	0.0635173	0.558806	0.839136	TRUE	NA	Wald ratio	1	0.0588113	0.0346836	0.0899518	0.634541	TRUE	NA	Inverse variance weighted	2	-0.130322	0.119781	0.276592	0.909261	FALSE	NA
ENSG00000011590	ZBTB32	2	0.0266659	0.0205699	0.194854	0.725361	0	Wald ratio	1	0.0294742	0.0221056	0.182422	0.507003	TRUE	NA		NA	NA	NA	NA	NA	FALSE	NA	Wald ratio	1	0.00853527	0.0561676	0.879218	0.995582	FALSE	NA
ENSG00000011600	TYROBP	2	0.033651	0.0230029	0.143495	0.649499	0	Wald ratio	1	0.0342932	0.0231161	0.137937	0.436448	TRUE	NA		NA	NA	NA	NA	NA	FALSE	NA	Inverse variance weighted	2	-0.0314237	0.232695	0.892578	0.995669	FALSE	NA
ENSG00000011638	TMEM159	3	0.0376423	0.0232594	0.105584	0.574751	0	Inverse variance weighted	2	0.0521149	0.0756979	0.491163	0.797728	FALSE	NA	Wald ratio	1	0.0576872	0.0319668	0.0711377	0.595136	TRUE	NA	Inverse variance weighted	3	0.00579858	0.0379235	0.878475	0.995582	FALSE	NA
ENSG00000012048	BRCA1	3	0.0543492	0.0272768	0.0463154	0.393313	18.9998	Wald ratio	1	0.0707603	0.0178042	7.05691e-05	0.00156539	TRUE	0.0521616	Wald ratio	1	0.00549645	0.0517582	0.915428	0.990403	TRUE	NA	Wald ratio	1	-0.0399858	0.208051	0.847592	0.993508	FALSE	NA
ENSG00000012061	ERCC1	3	-0.0155647	0.0110045	0.157246	0.669615	0	Inverse variance weighted	2	-0.0145695	0.0116622	0.211558	0.545058	TRUE	NA	Wald ratio	1	-0.0239265	0.0365707	0.512947	0.921522	TRUE	NA	Inverse variance weighted	4	-0.022333	0.0797057	0.779329	0.989882	FALSE	NA
ENSG00000012124	CD22	3	0.0075822	0.0216593	0.726289	0.948284	0	Wald ratio	1	0.0144728	0.0248752	0.560689	0.840284	TRUE	NA	Wald ratio	1	-0.012049	0.0449829	0.788809	0.978369	TRUE	NA	Inverse variance weighted	4	-0.0596513	0.216518	0.78293	0.990045	FALSE	NA
ENSG00000012171	SEMA3B	2	0.0992014	0.152389	0.515064	0.90385	85.2996	Wald ratio	1	0.254588	0.0879484	0.00379477	0.0394613	TRUE	0.294748		NA	NA	NA	NA	NA	FALSE	NA	Wald ratio	1	-0.0502488	0.0769769	0.5139	0.967011	FALSE	NA
ENSG00000012223	LTF	2	0.0043571	0.0388026	0.910594	0.985649	0	Wald ratio	1	-0.00638098	0.0490175	0.896426	0.971007	TRUE	NA		NA	NA	NA	NA	NA	FALSE	NA	Inverse variance weighted	2	0.0223798	0.0635036	0.724525	0.986145	FALSE	NA
ENSG00000012232	EXTL3	2	-0.217677	0.0799408	0.00646975	0.13241	0	Wald ratio	1	-0.204958	0.082306	0.0127673	0.0961527	TRUE	0.215271		NA	NA	NA	NA	NA	FALSE	NA	Wald ratio	1	-0.429483	0.335878	0.201007	0.866185	FALSE	NA
ENSG00000012660	ELOVL5	3	-0.0423123	0.0379851	0.265314	0.791713	36.7847	Inverse variance weighted	4	-0.00619693	0.0266095	0.815851	0.946036	FALSE	NA	Wald ratio	1	-0.0947144	0.0524205	0.0707906	0.595136	TRUE	NA	Inverse variance weighted	3	-0.0988103	0.126987	0.436503	0.95679	FALSE	NA
ENSG00000012779	ALOX5	3	-0.029011	0.0173022	0.0935962	0.553397	0	Inverse variance weighted	4	-0.0341233	0.0191658	0.0750061	0.305433	FALSE	NA	Wald ratio	1	0.00948474	0.0433588	0.826845	0.982547	TRUE	NA	Inverse variance weighted	4	-0.105172	0.107757	0.329061	0.926366	FALSE	NA
ENSG00000012822	CALCOCO1	2	-0.0829157	0.0365597	0.0233321	0.278679	0	Wald ratio	1	-0.085935	0.0369202	0.0199341	0.129872	TRUE	0.750665		NA	NA	NA	NA	NA	FALSE	NA	Wald ratio	1	0.0694363	0.262263	0.791196	0.990943	FALSE	NA
ENSG00000012963	UBR7	3	-0.0017594	0.0106689	0.869015	0.978532	0	Inverse variance weighted	3	-0.00143862	0.0109266	0.895252	0.970734	FALSE	NA	Wald ratio	1	-0.0224428	0.051899	0.665427	0.958391	TRUE	NA	Wald ratio	1	0.128547	0.161562	0.426234	0.95381	FALSE	NA
ENSG00000012983	MAP4K5	3	-0.00991812	0.0372178	0.789863	0.963561	36.0187	Inverse variance weighted	3	-0.050966	0.0353094	0.148904	0.454405	TRUE	NA	Wald ratio	1	0.0281815	0.039545	0.476066	0.9138	TRUE	NA	Inverse variance weighted	2	0.0775286	0.182094	0.670282	0.978864	FALSE	NA
ENSG00000013016	EHD3	3	0.0109175	0.0164423	0.506699	0.901659	17.29	Inverse variance weighted	2	0.0299107	0.0204187	0.142958	0.445259	TRUE	NA	Inverse variance weighted	2	-0.00675221	0.0205459	0.742428	0.976423	TRUE	NA	Inverse variance weighted	2	-0.00111454	0.0669503	0.986718	0.998833	FALSE	NA
ENSG00000013275	PSMC4	NA	NA	NA	NA	NA	NA	Wald ratio	1	0.136883	0.141603	0.333711	0.680535	TRUE	NA	NA	NA	NA	NA	NA	NA	FALSE	NA	NA	NA	NA	NA	NA	NA	FALSE	NA
ENSG00000013288	MAN2B2	3	-0.0059603	0.00699199	0.393966	0.869952	0	Inverse variance weighted	4	-0.00483097	0.00824454	0.557903	0.838742	TRUE	NA	Wald ratio	1	-0.00259201	0.0151201	0.863887	0.985356	TRUE	NA	Inverse variance weighted	4	-0.0288593	0.0270273	0.285619	0.912903	FALSE	NA
ENSG00000013297	CLDN11	NA	NA	NA	NA	NA	NA	NA	NA	NA	NA	NA	NA	FALSE	NA	Wald ratio	1	0.0412847	0.0480292	0.390024	0.890363	TRUE	NA	NA	NA	NA	NA	NA	NA	FALSE	NA
ENSG00000013306	SLC25A39	2	-0.0282359	0.0283478	0.319225	0.832156	0	Inverse variance weighted	2	-0.0273803	0.0301112	0.363188	0.706888	TRUE	NA		NA	NA	NA	NA	NA	FALSE	NA	Inverse variance weighted	2	-0.0349054	0.0840713	0.678004	0.978864	FALSE	NA
ENSG00000013364	MVP	3	0.0508402	0.0239094	0.0334725	0.334869	37.9364	Inverse variance weighted	2	0.0748229	0.0177109	2.39281e-05	0.000631724	TRUE	0.976827	Wald ratio	1	0.0171285	0.0323538	0.59652	0.941876	TRUE	NA	Inverse variance weighted	3	0.0247602	0.0712857	0.728338	0.986649	FALSE	NA
ENSG00000013374	NUB1	3	0.0180897	0.013029	0.165008	0.683163	0	Inverse variance weighted	3	0.0131162	0.0165139	0.427049	0.755144	FALSE	NA	Inverse variance weighted	2	0.0242431	0.0215319	0.260203	0.826699	FALSE	NA	Inverse variance weighted	2	0.0921625	0.122138	0.450504	0.959727	FALSE	NA
ENSG00000013375	PGM3	3	0.00573827	0.0226839	0.800294	0.964332	15.0115	Inverse variance weighted	2	-0.0185044	0.0255484	0.46889	0.783631	TRUE	NA	Wald ratio	1	0.0269586	0.0333435	0.418797	0.894235	TRUE	NA	Inverse variance weighted	2	0.0907825	0.0864615	0.293729	0.917059	FALSE	NA
ENSG00000013392	RWDD2A	3	0.00393782	0.0104183	0.705453	0.94478	5.57142	Inverse variance weighted	3	-0.0108506	0.0149584	0.468215	0.783312	TRUE	NA	Wald ratio	1	0.0123298	0.01525	0.418797	0.894235	TRUE	NA	Inverse variance weighted	2	0.0278709	0.0291855	0.339599	0.931542	FALSE	NA
ENSG00000013441	CLK1	NA	NA	NA	NA	NA	NA	NA	NA	NA	NA	NA	NA	FALSE	NA	NA	NA	NA	NA	NA	NA	FALSE	NA	Inverse variance weighted	2	0.56781	0.253581	0.0251449	0.575365	FALSE	0.00442321
ENSG00000013503	POLR3B	3	0.00973294	0.0225898	0.666574	0.936661	20.6882	Inverse variance weighted	3	0.00719241	0.0351712	0.837965	0.952704	FALSE	NA	Wald ratio	1	0.0391629	0.0285106	0.169558	0.749568	TRUE	NA	Inverse variance weighted	2	-0.0451415	0.0440421	0.305382	0.918702	FALSE	NA
ENSG00000013523	ANGEL1	2	0.0352371	0.0203155	0.0828307	0.521015	0	Inverse variance weighted	5	0.0356574	0.0213048	0.0941946	0.347935	FALSE	NA		NA	NA	NA	NA	NA	FALSE	NA	Inverse variance weighted	3	0.031025	0.0674509	0.645542	0.977651	FALSE	NA
ENSG00000013561	RNF14	3	0.0130826	0.00927638	0.158447	0.671331	0.199309	Inverse variance weighted	5	0.0142507	0.0105801	0.178001	0.501747	TRUE	NA	Inverse variance weighted	2	0.0155212	0.0193895	0.423423	0.896109	TRUE	NA	Inverse variance weighted	2	-0.142449	0.0961576	0.138498	0.818222	FALSE	NA
ENSG00000013573	DDX11	3	0.00611228	0.00877353	0.486008	0.891652	1.04063	Inverse variance weighted	6	-0.00578122	0.0165639	0.727071	0.91714	FALSE	NA	Wald ratio	1	0.0269286	0.0190911	0.158384	0.736138	TRUE	NA	Inverse variance weighted	3	0.0040441	0.0121505	0.739259	0.987065	FALSE	NA
ENSG00000013583	HEBP1	3	-0.057427	0.0202532	0.00457608	0.105237	0	Inverse variance weighted	4	-0.0363257	0.0352684	0.30302	0.650852	FALSE	NA	Wald ratio	1	-0.0676677	0.0279566	0.0155011	0.393654	TRUE	0.0680908	Inverse variance weighted	3	-0.0683215	0.0531149	0.19834	0.860929	FALSE	NA
ENSG00000013588	GPRC5A	NA	NA	NA	NA	NA	NA	NA	NA	NA	NA	NA	NA	FALSE	NA	Wald ratio	1	0.0590586	0.0521418	0.25736	0.824253	TRUE	NA	NA	NA	NA	NA	NA	NA	FALSE	NA
ENSG00000013725	CD6	2	-0.0473092	0.0135141	0.000463996	0.021254	0	Inverse variance weighted	3	-0.0468063	0.0137464	0.000661646	0.00990295	TRUE	1.80361e-07		NA	NA	NA	NA	NA	FALSE	NA	Inverse variance weighted	3	-0.0618173	0.0738326	0.402445	0.948096	FALSE	NA
ENSG00000013810	TACC3	2	-0.00139763	0.0223147	0.950059	0.991198	0	Inverse variance weighted	6	0.00646922	0.0248846	0.794888	0.940667	FALSE	NA		NA	NA	NA	NA	NA	FALSE	NA	Inverse variance weighted	2	-0.0336919	0.0504188	0.50398	0.967011	FALSE	NA
ENSG00000014123	UFL1	3	-0.0416598	0.0365703	0.254631	0.785345	29.0264	Inverse variance weighted	2	-0.00826438	0.0274437	0.763308	0.931894	TRUE	NA	Wald ratio	1	-0.082698	0.0563134	0.14196	0.718572	TRUE	NA	Inverse variance weighted	2	-0.169385	0.132387	0.200734	0.865667	FALSE	NA
ENSG00000014138	POLA2	3	-0.0404371	0.0220952	0.0672309	0.47309	0	Inverse variance weighted	3	-0.0311309	0.0357547	0.383928	0.723677	FALSE	NA	Wald ratio	1	-0.0407081	0.0373158	0.275313	0.831452	TRUE	NA	Inverse variance weighted	3	-0.0533667	0.0427194	0.211577	0.875147	FALSE	NA
ENSG00000014164	ZC3H3	3	0.00873216	0.0118925	0.462793	0.885872	0	Inverse variance weighted	4	0.00817012	0.013211	0.536289	0.824935	TRUE	NA	Wald ratio	1	0.0188285	0.0324883	0.562221	0.932409	TRUE	NA	Inverse variance weighted	3	-0.00739547	0.0504152	0.883376	0.995669	FALSE	NA
ENSG00000014216	CAPN1	3	-0.0189602	0.0309368	0.539963	0.907175	0	Inverse variance weighted	5	-0.0179343	0.0455309	0.69366	0.904593	FALSE	NA	Wald ratio	1	-0.061511	0.066929	0.358071	0.870559	TRUE	NA	Inverse variance weighted	2	0.00758335	0.0542948	0.888921	0.995669	FALSE	NA
ENSG00000014257	ACPP	3	-0.0104564	0.0112843	0.354118	0.852695	0.402382	Inverse variance weighted	7	-0.0100109	0.0127079	0.430835	0.757646	FALSE	NA	Wald ratio	1	-0.0849756	0.0448382	0.058071	0.571124	TRUE	NA	Inverse variance weighted	3	0.0165771	0.0280235	0.554157	0.971271	FALSE	NA
ENSG00000014641	MDH1	3	0.0175248	0.0343751	0.610184	0.925267	58.3266	Wald ratio	1	0.0659553	0.0233118	0.00466546	0.0466798	TRUE	0.0129163	Wald ratio	1	-0.0177128	0.0377873	0.639248	0.950809	TRUE	NA	Inverse variance weighted	2	-0.0342159	0.0628909	0.586406	0.973247	FALSE	NA
ENSG00000014824	SLC30A9	3	0.0295793	0.0517858	0.567874	0.915923	83.6941	Inverse variance weighted	4	-0.00259898	0.01616	0.872228	0.965516	TRUE	NA	Wald ratio	1	-0.0263347	0.0343814	0.443702	0.898577	TRUE	NA	Inverse variance weighted	4	0.182958	0.0774976	0.0182347	0.524543	FALSE	0.0683143
ENSG00000014914	MTMR11	2	-0.0815228	0.0465707	0.0800291	0.512926	0	Inverse variance weighted	3	-0.0918547	0.0501517	0.0670202	0.284801	FALSE	NA		NA	NA	NA	NA	NA	FALSE	NA	Wald ratio	1	-0.0168265	0.125498	0.893341	0.995669	FALSE	NA
ENSG00000014919	COX15	3	-0.0174147	0.0228714	0.446409	0.882454	0	Inverse variance weighted	3	-0.0410569	0.0352011	0.243472	0.584607	FALSE	NA	Inverse variance weighted	2	-0.00594085	0.0370909	0.872747	0.987318	TRUE	NA	Inverse variance weighted	2	0.0110149	0.0514503	0.830478	0.993456	FALSE	NA
ENSG00000015133	CCDC88C	3	-0.0171243	0.0352789	0.627395	0.928426	0	Inverse variance weighted	2	-0.0415112	0.0482359	0.389466	0.728308	FALSE	NA	Wald ratio	1	0.00449479	0.0549006	0.934749	0.991777	TRUE	NA	Inverse variance weighted	2	0.0618402	0.154487	0.68894	0.981112	FALSE	NA
ENSG00000015153	YAF2	NA	NA	NA	NA	NA	NA	NA	NA	NA	NA	NA	NA	FALSE	NA	NA	NA	NA	NA	NA	NA	FALSE	NA	Wald ratio	1	-0.0705776	0.125134	0.572745	0.972767	FALSE	NA
ENSG00000015171	ZMYND11	NA	NA	NA	NA	NA	NA	Inverse variance weighted	2	-0.106623	0.0637535	0.0944412	0.348305	TRUE	NA	NA	NA	NA	NA	NA	NA	FALSE	NA	NA	NA	NA	NA	NA	NA	FALSE	NA
ENSG00000015413	DPEP1	NA	NA	NA	NA	NA	NA	NA	NA	NA	NA	NA	NA	FALSE	NA	Wald ratio	1	-0.0234027	0.0518531	0.651754	0.954894	TRUE	NA	NA	NA	NA	NA	NA	NA	FALSE	NA
ENSG00000015475	BID	3	0.0289693	0.0404238	0.473596	0.888721	35.7062	Inverse variance weighted	2	0.0636714	0.0283236	0.0245762	0.149969	TRUE	0.761514	Wald ratio	1	-0.0292291	0.0542323	0.589914	0.940899	TRUE	NA	Inverse variance weighted	3	0.00221875	0.170887	0.989641	0.998833	FALSE	NA
ENSG00000015479	MATR3	NA	NA	NA	NA	NA	NA	NA	NA	NA	NA	NA	NA	FALSE	NA	NA	NA	NA	NA	NA	NA	FALSE	NA	Inverse variance weighted	2	-0.0365324	0.323488	0.910084	0.995669	FALSE	NA
ENSG00000015532	XYLT2	3	-0.0263838	0.0283018	0.351217	0.851021	0	Wald ratio	1	-0.0210252	0.0345414	0.542726	0.829544	TRUE	NA	Wald ratio	1	-0.0294871	0.0505493	0.559669	0.932361	TRUE	NA	Wald ratio	1	-0.199263	0.229692	0.385656	0.946109	FALSE	NA
ENSG00000015676	NUDCD3	2	-0.029527	0.0325995	0.365068	0.85831	0	Inverse variance weighted	2	-0.0146548	0.0410641	0.721184	0.914102	FALSE	NA		NA	NA	NA	NA	NA	FALSE	NA	Inverse variance weighted	2	-0.0548742	0.0536095	0.306029	0.918702	FALSE	NA
ENSG00000016391	CHDH	3	0.0815281	0.100769	0.418479	0.879132	91.3486	Wald ratio	1	0.293476	0.0728894	5.66576e-05	0.00130008	TRUE	0.998685	Inverse variance weighted	2	0.0230853	0.0294521	0.433142	0.897159	TRUE	NA	Inverse variance weighted	2	-0.0534865	0.0565589	0.344313	0.934094	FALSE	NA
ENSG00000016864	GLT8D1	2	-0.0134653	0.0205354	0.512011	0.903626	0	Wald ratio	1	-0.010094	0.0319645	0.752162	0.927614	TRUE	NA	Wald ratio	1	-0.0158346	0.0267971	0.554581	0.931021	TRUE	NA		NA	NA	NA	NA	NA	FALSE	NA
ENSG00000017260	ATP2C1	2	0.0416535	0.105697	0.69352	0.940417	0	Inverse variance weighted	2	0.0764213	0.125869	0.543751	0.83006	FALSE	NA		NA	NA	NA	NA	NA	FALSE	NA	Inverse variance weighted	2	-0.0415032	0.19466	0.831165	0.993456	FALSE	NA
ENSG00000017797	RALBP1	2	-0.0131341	0.00862269	0.127707	0.622477	0	Inverse variance weighted	5	-0.0104449	0.00909095	0.250584	0.593049	TRUE	NA		NA	NA	NA	NA	NA	FALSE	NA	Inverse variance weighted	4	-0.0372398	0.0272178	0.171245	0.850213	FALSE	NA
ENSG00000018189	RUFY3	3	0.0823456	0.0220083	0.000182877	0.0102323	0	Inverse variance weighted	3	0.0714939	0.0311989	0.0219316	0.138814	TRUE	0.207389	Inverse variance weighted	2	0.0907622	0.0339111	0.0074401	0.327597	TRUE	0.456636	Inverse variance weighted	2	0.105193	0.0772423	0.173241	0.852493	FALSE	NA
ENSG00000018236	CNTN1	NA	NA	NA	NA	NA	NA	NA	NA	NA	NA	NA	NA	FALSE	NA	Wald ratio	1	-0.0657582	0.0909623	0.469731	0.911622	TRUE	NA	NA	NA	NA	NA	NA	NA	FALSE	NA
ENSG00000018280	SLC11A1	2	-0.0154349	0.0507335	0.760949	0.955711	71.7688	Inverse variance weighted	4	0.0250607	0.0181219	0.166696	0.483712	FALSE	NA		NA	NA	NA	NA	NA	FALSE	NA	Inverse variance weighted	3	-0.0789945	0.0522334	0.130448	0.802204	FALSE	NA
ENSG00000018510	AGPS	2	0.0283609	0.0176067	0.107222	0.578915	0	Inverse variance weighted	3	0.0296615	0.0178141	0.0959019	0.351668	FALSE	NA		NA	NA	NA	NA	NA	FALSE	NA	Inverse variance weighted	3	-0.0265014	0.1157	0.818827	0.992171	FALSE	NA
ENSG00000018699	TTC27	3	-0.00428617	0.0104763	0.682443	0.939504	0	Inverse variance weighted	3	0.000919334	0.0127751	0.942631	0.98596	FALSE	NA	Inverse variance weighted	2	-0.0133068	0.0188022	0.479116	0.914401	TRUE	NA	Inverse variance weighted	2	-0.0453208	0.0802019	0.572016	0.972767	FALSE	NA
ENSG00000018869	ZNF582	2	-0.0510495	0.103237	0.620961	0.926677	67.4956	Wald ratio	1	-0.176582	0.107107	0.0992196	0.358391	TRUE	NA		NA	NA	NA	NA	NA	FALSE	NA	Inverse variance weighted	2	0.0338518	0.0540533	0.531141	0.967011	FALSE	NA
ENSG00000019102	VSIG2	2	0.0163403	0.0345392	0.636146	0.93035	0	Wald ratio	1	0.0157101	0.0412391	0.703239	0.909005	TRUE	NA		NA	NA	NA	NA	NA	FALSE	NA	Wald ratio	1	0.0178209	0.0632139	0.778009	0.989552	FALSE	NA
ENSG00000019144	PHLDB1	NA	NA	NA	NA	NA	NA	NA	NA	NA	NA	NA	NA	FALSE	NA	NA	NA	NA	NA	NA	NA	FALSE	NA	Wald ratio	1	0.0330606	0.0607731	0.586441	0.973247	FALSE	NA
ENSG00000019169	MARCO	2	-0.00777079	0.0133479	0.560451	0.912625	68.2503	Inverse variance weighted	6	0.00369919	0.00780346	0.635468	0.879784	FALSE	NA		NA	NA	NA	NA	NA	FALSE	NA	Inverse variance weighted	5	-0.0233042	0.0130621	0.074407	0.716199	FALSE	NA
ENSG00000019186	CYP24A1	2	-0.00996318	0.0204181	0.625579	0.927705	0	Inverse variance weighted	2	-0.0121067	0.0269916	0.653766	0.886247	TRUE	NA		NA	NA	NA	NA	NA	FALSE	NA	Inverse variance weighted	2	-0.00709574	0.0312185	0.820196	0.99284	FALSE	NA
ENSG00000019485	PRDM11	3	0.0359485	0.035778	0.31501	0.828954	0	Inverse variance weighted	3	0.0798428	0.0734208	0.27683	0.624723	FALSE	NA	Wald ratio	1	0.0180676	0.0446286	0.685592	0.962626	TRUE	NA	Wald ratio	1	0.0448667	0.103351	0.6642	0.978864	FALSE	NA
ENSG00000019505	SYT13	NA	NA	NA	NA	NA	NA	NA	NA	NA	NA	NA	NA	FALSE	NA	Wald ratio	1	0.0440631	0.054699	0.420499	0.894694	TRUE	NA	NA	NA	NA	NA	NA	NA	FALSE	NA
ENSG00000019991	HGF	2	0.0297687	0.0475513	0.531292	0.906231	0	Wald ratio	1	0.0248426	0.0628371	0.692585	0.904212	TRUE	NA		NA	NA	NA	NA	NA	FALSE	NA	Wald ratio	1	0.0363699	0.0727398	0.617075	0.973729	FALSE	NA
ENSG00000019995	ZRANB1	2	-0.00365049	0.028738	0.898919	0.984551	3.53883	Inverse variance weighted	3	0.0023401	0.0222622	0.916284	0.976295	FALSE	NA		NA	NA	NA	NA	NA	FALSE	NA	Wald ratio	1	-0.141512	0.139519	0.310446	0.921209	FALSE	NA
ENSG00000020129	NCDN	2	0.0160471	0.0415413	0.699279	0.943159	0		NA	NA	NA	NA	NA	FALSE	NA	Wald ratio	1	0.0129881	0.0429952	0.762589	0.9768	TRUE	NA	Wald ratio	1	0.0589952	0.161102	0.714218	0.984802	FALSE	NA
ENSG00000020181	GPR124	2	0.0104449	0.0138165	0.449664	0.884413	0	Inverse variance weighted	2	0.00991877	0.014988	0.508111	0.809221	TRUE	NA		NA	NA	NA	NA	NA	FALSE	NA	Inverse variance weighted	3	0.0134215	0.0356486	0.70655	0.983769	FALSE	NA
ENSG00000020256	ZFP64	2	0.0376568	0.0313091	0.229076	0.76247	26.4684	Inverse variance weighted	2	0.0592726	0.0292239	0.0425378	0.216312	TRUE	0.0717401		NA	NA	NA	NA	NA	FALSE	NA	Inverse variance weighted	2	-0.00769261	0.0494304	0.876329	0.995353	FALSE	NA
ENSG00000020426	MNAT1	2	0.00917518	0.031359	0.769839	0.95839	0	Wald ratio	1	0.00442819	0.0369016	0.904483	0.973749	TRUE	NA	Wald ratio	1	0.0215136	0.0594929	0.717639	0.970348	TRUE	NA		NA	NA	NA	NA	NA	FALSE	NA
ENSG00000020577	SAMD4A	2	0.0147739	0.025901	0.568406	0.916111	24.8434	Inverse variance weighted	2	-0.00157653	0.0230045	0.945363	0.986965	TRUE	NA		NA	NA	NA	NA	NA	FALSE	NA	Inverse variance weighted	3	0.055804	0.044106	0.205791	0.871081	FALSE	NA
ENSG00000020633	RUNX3	2	-0.077699	0.0362752	0.0321988	0.327807	0	Inverse variance weighted	2	-0.0763417	0.0366217	0.0371056	0.197175	TRUE	0.189719		NA	NA	NA	NA	NA	FALSE	NA	Inverse variance weighted	3	-0.148397	0.264303	0.574479	0.972767	FALSE	NA
ENSG00000020922	MRE11A	3	-0.00799138	0.00837906	0.340219	0.844914	0	Inverse variance weighted	5	-0.00688337	0.00979162	0.482064	0.791961	TRUE	NA	Wald ratio	1	-0.0158178	0.0206319	0.44328	0.898577	TRUE	NA	Inverse variance weighted	3	-0.00332634	0.0261363	0.898728	0.995669	FALSE	NA
ENSG00000021300	PLEKHB1	2	0.0312167	0.0582187	0.591822	0.920737	60.6071	Inverse variance weighted	5	-0.00847297	0.0149371	0.570549	0.84705	FALSE	NA		NA	NA	NA	NA	NA	FALSE	NA	Inverse variance weighted	3	0.116615	0.0770757	0.130282	0.802204	FALSE	NA
ENSG00000021355	SERPINB1	3	0.020442	0.0163119	0.210135	0.74075	28.7755	Inverse variance weighted	4	0.00944308	0.0134021	0.48106	0.791715	FALSE	NA	Inverse variance weighted	2	0.0442177	0.0214899	0.0396285	0.511042	TRUE	0.00938964	Inverse variance weighted	2	-0.144566	0.144235	0.316201	0.922822	FALSE	NA
ENSG00000021488	SLC7A9	2	0.00713331	0.0243686	0.769732	0.95839	0	Inverse variance weighted	5	0.0200406	0.0278707	0.472106	0.785695	FALSE	NA		NA	NA	NA	NA	NA	FALSE	NA	Wald ratio	1	-0.034763	0.0502132	0.488744	0.964004	FALSE	NA
ENSG00000021574	SPAST	2	-0.0458972	0.060957	0.451483	0.884686	1.41976	Wald ratio	1	-0.0645957	0.0610723	0.290196	0.637826	TRUE	NA		NA	NA	NA	NA	NA	FALSE	NA	Wald ratio	1	0.152823	0.207051	0.460457	0.960622	FALSE	NA
ENSG00000021645	NRXN3	NA	NA	NA	NA	NA	NA	NA	NA	NA	NA	NA	NA	FALSE	NA	Inverse variance weighted	2	-0.0139234	0.051868	0.788361	0.978369	FALSE	NA	NA	NA	NA	NA	NA	NA	FALSE	NA
ENSG00000021762	OSBPL5	2	0.0099556	0.0180099	0.580411	0.918307	7.84991	Inverse variance weighted	5	0.00564559	0.00971855	0.561302	0.840925	TRUE	NA		NA	NA	NA	NA	NA	FALSE	NA	Inverse variance weighted	3	0.0852122	0.075759	0.260682	0.900082	FALSE	NA
ENSG00000021776	AQR	3	0.065153	0.0249249	0.00894969	0.162804	0	Wald ratio	1	0.0924223	0.0399452	0.0206828	0.133135	TRUE	0.0249829	Wald ratio	1	0.0445955	0.0338183	0.187276	0.77115	TRUE	NA	Wald ratio	1	0.0733038	0.0959751	0.444999	0.957517	FALSE	NA
ENSG00000021826	CPS1	NA	NA	NA	NA	NA	NA	NA	NA	NA	NA	NA	NA	FALSE	NA	Inverse variance weighted	2	0.00324567	0.0313701	0.917595	0.990403	TRUE	NA	NA	NA	NA	NA	NA	NA	FALSE	NA
ENSG00000022277	RTFDC1	2	-0.0211374	0.114284	0.853265	0.976041	23.4628	Inverse variance weighted	2	0.0211688	0.0198779	0.286903	0.634224	TRUE	NA		NA	NA	NA	NA	NA	FALSE	NA	Inverse variance weighted	2	-0.329861	0.306456	0.281761	0.91216	FALSE	NA
ENSG00000022556	NLRP2	3	0.0158671	0.0083388	0.0570666	0.437973	0	Inverse variance weighted	5	0.0172452	0.00893056	0.0534796	0.249486	TRUE	NA	Inverse variance weighted	2	0.000474385	0.0257022	0.985274	0.998706	TRUE	NA	Inverse variance weighted	3	0.0341742	0.0551369	0.535386	0.967931	FALSE	NA
ENSG00000022567	SLC45A4	2	-0.0229868	0.0166533	0.16749	0.688212	0	Inverse variance weighted	5	-0.0270556	0.0184797	0.143175	0.445464	FALSE	NA		NA	NA	NA	NA	NA	FALSE	NA	Inverse variance weighted	3	-0.00540116	0.0384188	0.888197	0.995669	FALSE	NA
ENSG00000022840	RNF10	3	-0.0077941	0.0348937	0.82325	0.969601	0.00488786	Inverse variance weighted	4	0.0056876	0.0578138	0.921632	0.978734	FALSE	NA	Wald ratio	1	-0.0210038	0.0440668	0.633622	0.94902	TRUE	NA	Wald ratio	1	0.374101	0.37141	0.313816	0.922822	FALSE	NA
ENSG00000022976	ZNF839	2	0.129404	0.0448811	0.00393566	0.0959776	0	Inverse variance weighted	2	0.12938	0.0544898	0.0175782	0.119476	TRUE	0.151674		NA	NA	NA	NA	NA	FALSE	NA	Wald ratio	1	0.129456	0.0791434	0.101899	0.768996	FALSE	NA
ENSG00000023041	ZDHHC6	3	-0.0899204	0.021257	2.33542e-05	0.00211806	0	Wald ratio	1	-0.0834594	0.0241105	0.000537097	0.00835435	TRUE	0.0533579	Wald ratio	1	-0.107745	0.0504701	0.0327748	0.479615	TRUE	0.0153895	Wald ratio	1	-0.130988	0.099878	0.189697	0.860016	FALSE	NA
ENSG00000023171	GRAMD1B	2	-0.00837974	0.0118261	0.478584	0.889666	0	Inverse variance weighted	4	-0.0100465	0.0121514	0.408367	0.742278	FALSE	NA		NA	NA	NA	NA	NA	FALSE	NA	Inverse variance weighted	2	0.0214995	0.0514496	0.676038	0.978864	FALSE	NA
ENSG00000023191	RNH1	3	0.0311785	0.0166091	0.0604911	0.452493	0.0862856	Inverse variance weighted	3	0.0341499	0.0186421	0.0669709	0.284801	TRUE	NA	Wald ratio	1	0.00671638	0.0373599	0.857329	0.984104	TRUE	NA	Inverse variance weighted	2	0.237978	0.151638	0.116559	0.785224	FALSE	NA
ENSG00000023228	NDUFS1	3	-0.0208803	0.0267003	0.434198	0.881991	0	Wald ratio	1	0.0161937	0.061536	0.792429	0.93958	TRUE	NA	Wald ratio	1	-0.0352536	0.0303487	0.245391	0.819054	TRUE	NA	Wald ratio	1	0.0890254	0.137482	0.517282	0.967011	FALSE	NA
ENSG00000023318	ERP44	NA	NA	NA	NA	NA	NA	Wald ratio	1	-0.0276241	0.0464588	0.552114	0.834408	TRUE	NA	NA	NA	NA	NA	NA	NA	FALSE	NA	NA	NA	NA	NA	NA	NA	FALSE	NA
ENSG00000023330	ALAS1	NA	NA	NA	NA	NA	NA	NA	NA	NA	NA	NA	NA	FALSE	NA	NA	NA	NA	NA	NA	NA	FALSE	NA	Wald ratio	1	-0.0814408	0.091524	0.373557	0.943707	FALSE	NA
ENSG00000023445	BIRC3	2	0.0277012	0.0170714	0.104661	0.573117	0	Inverse variance weighted	2	0.0271837	0.017136	0.11266	0.38665	TRUE	NA		NA	NA	NA	NA	NA	FALSE	NA	Inverse variance weighted	2	0.095946	0.196792	0.625869	0.975519	FALSE	NA
ENSG00000023516	AKAP11	3	0.00344277	0.0226303	0.879084	0.981112	2.03028	Inverse variance weighted	2	0.0141909	0.0239915	0.554187	0.836249	TRUE	NA	Wald ratio	1	-0.0448942	0.050577	0.374734	0.879697	TRUE	NA	Inverse variance weighted	2	0.233007	0.375749	0.535184	0.967931	FALSE	NA
ENSG00000023572	GLRX2	3	-0.0369762	0.0258266	0.152226	0.660793	0	Inverse variance weighted	2	-0.0415852	0.0375123	0.267614	0.614122	TRUE	NA	Wald ratio	1	-0.0335857	0.0407227	0.409518	0.892155	TRUE	NA	Inverse variance weighted	2	-0.0303431	0.0734089	0.679354	0.978925	FALSE	NA
ENSG00000023608	SNAPC1	3	0.00261817	0.019007	0.89044	0.982693	0.0786614	Inverse variance weighted	3	-0.0067873	0.0263004	0.796354	0.940954	FALSE	NA	Wald ratio	1	-0.00436066	0.0311476	0.88866	0.988667	TRUE	NA	Inverse variance weighted	2	0.0730752	0.0582427	0.2096	0.873872	FALSE	NA
ENSG00000023697	DERA	3	0.0116372	0.0293125	0.691363	0.940417	21.5304	Inverse variance weighted	2	-0.00901789	0.0350798	0.797126	0.941347	TRUE	NA	Wald ratio	1	0.0499708	0.0353242	0.157176	0.734427	TRUE	NA	Inverse variance weighted	2	-0.115171	0.113067	0.30839	0.919195	FALSE	NA
ENSG00000023734	STRAP	NA	NA	NA	NA	NA	NA	NA	NA	NA	NA	NA	NA	FALSE	NA	NA	NA	NA	NA	NA	NA	FALSE	NA	Inverse variance weighted	2	0.056733	0.210119	0.787157	0.990756	FALSE	NA
ENSG00000023839	ABCC2	3	0.00582955	0.0363113	0.872453	0.979122	0	Inverse variance weighted	2	-0.00402175	0.103645	0.969047	0.992594	FALSE	NA	Wald ratio	1	0.00748768	0.0395183	0.849722	0.9841	TRUE	NA	Inverse variance weighted	2	4.4528e-05	0.199952	0.999822	1	FALSE	NA
ENSG00000023892	DEF6	3	-0.0105884	0.0325186	0.744719	0.950276	77.5493	Inverse variance weighted	4	0.0212039	0.0120048	0.077348	0.311237	TRUE	NA	Wald ratio	1	-0.0479711	0.0203989	0.0186904	0.41084	TRUE	0.0641116	Inverse variance weighted	2	0.0101761	0.181962	0.955402	0.997435	FALSE	NA
ENSG00000023902	PLEKHO1	2	-0.00352003	0.0423816	0.933807	0.98843	29.5528	Wald ratio	1	0.0170972	0.0224963	0.447255	0.769871	TRUE	NA		NA	NA	NA	NA	NA	FALSE	NA	Inverse variance weighted	3	-0.0906414	0.0875851	0.300718	0.918702	FALSE	NA
ENSG00000023909	GCLM	3	0.0039307	0.0236883	0.868209	0.978444	0	Wald ratio	1	-0.00129153	0.0342254	0.969898	0.993149	TRUE	NA	Inverse variance weighted	2	0.013849	0.0337555	0.681606	0.962602	TRUE	NA	Wald ratio	1	-0.0796958	0.140334	0.570102	0.972767	FALSE	NA
ENSG00000024048	UBR2	2	-0.0479711	0.0202527	0.017854	0.23833	0	Inverse variance weighted	2	-0.0475291	0.0202906	0.019159	0.126454	TRUE	0.093321		NA	NA	NA	NA	NA	FALSE	NA	Inverse variance weighted	2	-0.165832	0.331348	0.61674	0.973729	FALSE	NA
ENSG00000024422	EHD2	2	0.0244324	0.0457203	0.593072	0.921256	0		NA	NA	NA	NA	NA	FALSE	NA	Wald ratio	1	0.02536	0.0533077	0.634268	0.949411	TRUE	NA	Wald ratio	1	0.021852	0.088915	0.805866	0.991736	FALSE	NA
ENSG00000024862	CCDC28A	2	0.0147763	0.0311627	0.635381	0.930297	0	Inverse variance weighted	3	-0.0110088	0.0408378	0.787488	0.939308	FALSE	NA		NA	NA	NA	NA	NA	FALSE	NA	Wald ratio	1	0.0507218	0.0482171	0.292823	0.916387	FALSE	NA
ENSG00000025039	RRAGD	2	0.01768	0.0111136	0.111647	0.588201	0	Inverse variance weighted	8	0.0174873	0.0111326	0.116224	0.393211	TRUE	NA		NA	NA	NA	NA	NA	FALSE	NA	Inverse variance weighted	2	0.0742044	0.190686	0.69717	0.982882	FALSE	NA
ENSG00000025156	HSF2	2	0.019699	0.0457863	0.667023	0.936803	65.0593	Inverse variance weighted	3	-0.0128008	0.00957214	0.181126	0.506017	TRUE	NA		NA	NA	NA	NA	NA	FALSE	NA	Inverse variance weighted	2	0.0842036	0.0565354	0.136383	0.812577	FALSE	NA
ENSG00000025293	PHF20	2	-0.113496	0.15286	0.457796	0.884868	93.1066	Wald ratio	1	-0.266378	0.0568148	2.75182e-06	0.000100312	TRUE	0.655408	Wald ratio	1	0.0393434	0.0567007	0.487759	0.916225	TRUE	NA		NA	NA	NA	NA	NA	FALSE	NA
ENSG00000025434	NR1H3	3	0.0135301	0.00908159	0.136268	0.638929	0	Inverse variance weighted	3	0.0157267	0.00981847	0.109212	0.380067	TRUE	NA	Wald ratio	1	0.00853831	0.0458934	0.852408	0.9841	TRUE	NA	Inverse variance weighted	3	-0.00245924	0.0279851	0.929975	0.995669	FALSE	NA
ENSG00000025708	TYMP	2	0.0159022	0.00790225	0.0441822	0.384669	0	Inverse variance weighted	5	0.016351	0.00792457	0.039081	0.204155	TRUE	1.12558e-07		NA	NA	NA	NA	NA	FALSE	NA	Inverse variance weighted	2	-0.0634601	0.105373	0.547014	0.970382	FALSE	NA
ENSG00000025770	NCAPH2	2	-0.0266068	0.0496147	0.591774	0.920737	0	Wald ratio	1	-0.0138412	0.0521082	0.790528	0.93958	TRUE	NA		NA	NA	NA	NA	NA	FALSE	NA	Inverse variance weighted	2	-0.150497	0.162333	0.353878	0.938134	FALSE	NA
ENSG00000025772	TOMM34	3	-0.0155112	0.0138361	0.262262	0.78956	37.0799	Inverse variance weighted	6	-0.00191991	0.0138321	0.889607	0.969703	FALSE	NA	Wald ratio	1	-0.00172581	0.031861	0.956802	0.995648	TRUE	NA	Inverse variance weighted	3	-0.0382924	0.0171813	0.0258326	0.577232	FALSE	0.162805
ENSG00000025796	SEC63	NA	NA	NA	NA	NA	NA	Wald ratio	1	-0.0120301	0.0271985	0.658267	0.887672	TRUE	NA	NA	NA	NA	NA	NA	NA	FALSE	NA	NA	NA	NA	NA	NA	NA	FALSE	NA
ENSG00000025800	KPNA6	2	0.0373145	0.0737884	0.613069	0.926187	52.836	Inverse variance weighted	2	-0.0122424	0.0344403	0.722239	0.914575	TRUE	NA		NA	NA	NA	NA	NA	FALSE	NA	Wald ratio	1	0.147183	0.103929	0.156721	0.836653	FALSE	NA
ENSG00000026025	VIM	2	0.0197384	0.0138492	0.154089	0.664843	0	Inverse variance weighted	3	0.0200353	0.0140436	0.153682	0.462941	TRUE	NA		NA	NA	NA	NA	NA	FALSE	NA	Inverse variance weighted	4	0.00923808	0.0835277	0.911934	0.995669	FALSE	NA
ENSG00000026036	RTEL1-TNFRSF6B	NA	NA	NA	NA	NA	NA	Inverse variance weighted	2	0.172878	0.213569	0.418243	0.748389	FALSE	NA	NA	NA	NA	NA	NA	NA	FALSE	NA	NA	NA	NA	NA	NA	NA	FALSE	NA
ENSG00000026103	FAS	2	-0.00664828	0.0240543	0.782252	0.961854	0	Inverse variance weighted	4	-0.0138259	0.028345	0.625711	0.876703	FALSE	NA		NA	NA	NA	NA	NA	FALSE	NA	Inverse variance weighted	3	0.011824	0.0454723	0.794843	0.99106	FALSE	NA
ENSG00000026297	RNASET2	2	-0.0287413	0.00568263	4.24234e-07	8.0971e-05	0	Inverse variance weighted	5	-0.0289705	0.00577203	5.19124e-07	2.36934e-05	TRUE	0.8317		NA	NA	NA	NA	NA	FALSE	NA	Inverse variance weighted	3	-0.0215163	0.0324127	0.506804	0.967011	FALSE	NA
ENSG00000026508	CD44	2	-0.0360501	0.0315607	0.253352	0.783489	0	Inverse variance weighted	3	-0.0516389	0.0406751	0.204246	0.5353	FALSE	NA		NA	NA	NA	NA	NA	FALSE	NA	Inverse variance weighted	3	-0.0124654	0.0500307	0.803241	0.991374	FALSE	NA
ENSG00000026559	KCNG1	2	0.0114653	0.0534544	0.830167	0.971118	0	Wald ratio	1	0.00834509	0.0607999	0.890829	0.970069	TRUE	NA		NA	NA	NA	NA	NA	FALSE	NA	Wald ratio	1	0.0220884	0.112186	0.843913	0.993456	FALSE	NA
ENSG00000026652	AGPAT4	3	0.031142	0.0310591	0.316021	0.829414	34.3866	Inverse variance weighted	3	-0.000748016	0.025606	0.976695	0.994642	FALSE	NA	Wald ratio	1	0.063242	0.0390613	0.105437	0.662773	TRUE	NA	Wald ratio	1	0.142715	0.129075	0.268867	0.904737	FALSE	NA
ENSG00000026751	SLAMF7	3	0.00583005	0.0176213	0.740757	0.949825	0.334517	Wald ratio	1	-0.00108873	0.0217746	0.960122	0.990858	TRUE	NA	Wald ratio	1	0.03153	0.0305129	0.301448	0.841141	TRUE	NA	Wald ratio	1	-0.204508	0.127107	0.10763	0.781753	FALSE	NA
ENSG00000026950	BTN3A1	2	-0.0288138	0.0144821	0.0466341	0.394704	0	Inverse variance weighted	3	-0.0272644	0.0148868	0.0670331	0.284801	TRUE	NA		NA	NA	NA	NA	NA	FALSE	NA	Wald ratio	1	-0.0561587	0.0625404	0.369207	0.942606	FALSE	NA
ENSG00000027001	MIPEP	2	-0.0352329	0.041075	0.39102	0.869117	74.0303	Wald ratio	1	-0.0788692	0.032926	0.0166046	0.114873	TRUE	0.0314245	Wald ratio	1	0.00343116	0.0259788	0.894925	0.988667	TRUE	NA		NA	NA	NA	NA	NA	FALSE	NA
ENSG00000027075	PRKCH	3	-0.0103295	0.0308573	0.737813	0.949096	34.4175	Inverse variance weighted	4	-0.029837	0.0336813	0.375692	0.716421	TRUE	NA	Inverse variance weighted	2	0.0249173	0.0290836	0.391584	0.890363	TRUE	NA	Inverse variance weighted	2	-0.306066	0.168833	0.0698581	0.70458	FALSE	NA
ENSG00000027697	IFNGR1	2	0.00695967	0.0502001	0.889736	0.982693	10.7496	Inverse variance weighted	2	0.0210896	0.02699	0.434575	0.75952	TRUE	NA		NA	NA	NA	NA	NA	FALSE	NA	Inverse variance weighted	2	-0.171389	0.179825	0.340546	0.931925	FALSE	NA
ENSG00000027847	B4GALT7	2	0.0394921	0.0107741	0.000246906	0.0130766	0	Inverse variance weighted	2	0.0402757	0.0116753	0.000561335	0.00864259	TRUE	0.000206209		NA	NA	NA	NA	NA	FALSE	NA	Inverse variance weighted	5	0.0349955	0.0279665	0.210811	0.874771	FALSE	NA
ENSG00000027869	SH2D2A	2	0.00651233	0.0711157	0.927037	0.987295	8.85071	Wald ratio	1	0.0359932	0.0643283	0.575804	0.849607	TRUE	NA		NA	NA	NA	NA	NA	FALSE	NA	Inverse variance weighted	2	-0.165038	0.180827	0.36141	0.939657	FALSE	NA
ENSG00000028116	VRK2	3	-0.015796	0.0330413	0.6326	0.929822	36.2881	Inverse variance weighted	2	0.0289672	0.0389041	0.456526	0.775451	FALSE	NA	Wald ratio	1	-0.00938568	0.0542284	0.862591	0.985356	TRUE	NA	Inverse variance weighted	3	-0.0750194	0.0456219	0.100099	0.768073	FALSE	NA
ENSG00000028137	TNFRSF1B	2	0.0124628	0.0217488	0.56662	0.915917	0	Inverse variance weighted	3	0.0142458	0.0221772	0.520638	0.816476	FALSE	NA		NA	NA	NA	NA	NA	FALSE	NA	Inverse variance weighted	3	-0.032352	0.111186	0.771073	0.988867	FALSE	NA
ENSG00000028203	VEZT	2	0.0583528	0.0212239	0.00597061	0.125909	0	Inverse variance weighted	2	0.0581357	0.0213869	0.00656204	0.0606931	TRUE	0.0366075		NA	NA	NA	NA	NA	FALSE	NA	Wald ratio	1	0.0724406	0.17226	0.674098	0.978864	FALSE	NA
ENSG00000028277	POU2F2	NA	NA	NA	NA	NA	NA	NA	NA	NA	NA	NA	NA	FALSE	NA	NA	NA	NA	NA	NA	NA	FALSE	NA	Inverse variance weighted	2	-0.0925449	0.312332	0.766999	0.987809	FALSE	NA
ENSG00000028310	BRD9	3	0.0474689	0.0497749	0.34025	0.844914	71.0238	Inverse variance weighted	2	0.0737433	0.0290584	0.0111565	0.0869703	TRUE	0.0769883	Wald ratio	1	-0.047105	0.0461885	0.307804	0.844001	TRUE	NA	Inverse variance weighted	2	0.134907	0.0707848	0.0566671	0.673046	FALSE	NA
ENSG00000028528	SNX1	3	0.0482659	0.0392455	0.218755	0.751938	69.5383	Inverse variance weighted	2	-0.00205275	0.0208978	0.921751	0.978734	TRUE	NA	Wald ratio	1	0.0421159	0.0446178	0.345208	0.864805	TRUE	NA	Inverse variance weighted	3	0.132848	0.0491738	0.00690064	0.404201	FALSE	0.267375
ENSG00000028839	TBPL1	NA	NA	NA	NA	NA	NA	Wald ratio	1	0	0.0175162	1	1	TRUE	NA	NA	NA	NA	NA	NA	NA	FALSE	NA	NA	NA	NA	NA	NA	NA	FALSE	NA
ENSG00000029153	ARNTL2	3	0.0345814	0.0272244	0.204002	0.733919	27.2058	Wald ratio	1	0.110969	0.0979141	0.257074	0.600393	TRUE	NA	Inverse variance weighted	2	0.00527433	0.0262548	0.840784	0.982547	TRUE	NA	Inverse variance weighted	2	0.0630401	0.0364058	0.0833453	0.741984	FALSE	NA
ENSG00000029363	BCLAF1	NA	NA	NA	NA	NA	NA	NA	NA	NA	NA	NA	NA	FALSE	NA	NA	NA	NA	NA	NA	NA	FALSE	NA	Wald ratio	1	-0.152345	0.472718	0.747244	0.987065	FALSE	NA
ENSG00000029364	SLC39A9	3	-0.0162749	0.01912	0.39466	0.869952	33.6518	Inverse variance weighted	2	0.00164339	0.0121857	0.892721	0.970114	TRUE	NA	Wald ratio	1	-0.0523081	0.0495731	0.291346	0.839174	TRUE	NA	Inverse variance weighted	4	-0.0436916	0.032572	0.179795	0.856872	FALSE	NA
ENSG00000029534	ANK1	2	0.332323	0.020009	6.0315e-62	8.36932e-58	0	Inverse variance weighted	2	0.33172	0.0202868	4.24192e-60	3.53331e-56	TRUE	0.999887		NA	NA	NA	NA	NA	FALSE	NA	Inverse variance weighted	3	0.353924	0.121338	0.00353593	0.322459	FALSE	0.990859
ENSG00000029639	TFB1M	3	-0.00662708	0.00966661	0.492988	0.896671	0	Inverse variance weighted	4	-0.00872978	0.013956	0.531629	0.822383	TRUE	NA	Inverse variance weighted	2	-0.00918342	0.0145426	0.527724	0.922998	TRUE	NA	Inverse variance weighted	2	0.0206476	0.034524	0.549796	0.970382	FALSE	NA
ENSG00000029725	RABEP1	3	0.0187656	0.00866811	0.0303953	0.318073	0	Inverse variance weighted	5	0.0194531	0.00886871	0.0282744	0.163891	TRUE	2.81199e-08	Wald ratio	1	-0.00359028	0.045135	0.936599	0.991777	TRUE	NA	Wald ratio	1	0.0401549	0.0978776	0.681618	0.97973	FALSE	NA
ENSG00000030066	NUP160	2	-0.142182	0.030288	2.67461e-06	0.000390662	0	Inverse variance weighted	2	-0.143096	0.0306504	3.03172e-06	0.000108848	TRUE	0.930596		NA	NA	NA	NA	NA	FALSE	NA	Wald ratio	1	-0.104222	0.197556	0.597805	0.973247	FALSE	NA
ENSG00000030110	BAK1	3	0.0311092	0.00880045	0.000407836	0.0196826	0	Inverse variance weighted	4	0.0344229	0.00951425	0.000296841	0.00521633	FALSE	6.71971e-07	Wald ratio	1	0.00906925	0.0281459	0.747284	0.976423	TRUE	NA	Inverse variance weighted	6	0.0165255	0.0407429	0.685033	0.980396	FALSE	NA
ENSG00000030419	IKZF2	3	0.00516013	0.0414874	0.901016	0.98463	21.5254	Inverse variance weighted	2	0.0529312	0.0463147	0.253097	0.595363	TRUE	NA	Wald ratio	1	-0.0298701	0.0514783	0.561748	0.932409	TRUE	NA	Wald ratio	1	-0.210379	0.20135	0.296096	0.918437	FALSE	NA
ENSG00000030582	GRN	2	-0.0516799	0.0312644	0.0983325	0.561738	0	Inverse variance weighted	3	-0.0473899	0.0321315	0.140247	0.440335	FALSE	NA		NA	NA	NA	NA	NA	FALSE	NA	Inverse variance weighted	2	-0.127966	0.135495	0.34495	0.93411	FALSE	NA
ENSG00000031003	FAM13B	NA	NA	NA	NA	NA	NA	NA	NA	NA	NA	NA	NA	FALSE	NA	Wald ratio	1	-0.0622253	0.0502988	0.216045	0.78072	TRUE	NA	NA	NA	NA	NA	NA	NA	FALSE	NA
ENSG00000031081	ARHGAP31	3	0.0212479	0.0262437	0.418148	0.879132	0	Inverse variance weighted	4	0.00799829	0.0332681	0.810005	0.945097	FALSE	NA	Wald ratio	1	0.0550578	0.0454606	0.225853	0.795423	TRUE	NA	Inverse variance weighted	2	-0.0467461	0.124478	0.707261	0.983769	FALSE	NA
ENSG00000031691	CENPQ	3	-0.0423854	0.0206255	0.0398794	0.364777	0	Inverse variance weighted	4	-0.0184366	0.0631061	0.77017	0.934265	FALSE	NA	Wald ratio	1	-0.0498413	0.0227256	0.0282943	0.464107	TRUE	0.510029	Inverse variance weighted	2	0.00920688	0.0782627	0.906352	0.995669	FALSE	NA
ENSG00000031698	SARS	2	0.0577294	0.0791101	0.465552	0.886619	0	Inverse variance weighted	2	0.0731943	0.090879	0.420586	0.750336	FALSE	NA		NA	NA	NA	NA	NA	FALSE	NA	Inverse variance weighted	2	0.00935055	0.160737	0.953611	0.997435	FALSE	NA
ENSG00000031823	RANBP3	2	-0.000845584	0.0171454	0.960666	0.994259	0	Wald ratio	1	0.0386994	0.048081	0.42089	0.750336	TRUE	NA	Wald ratio	1	-0.00660668	0.0183519	0.718847	0.970348	TRUE	NA		NA	NA	NA	NA	NA	FALSE	NA
ENSG00000032219	ARID4A	2	0.0817158	0.0261957	0.00181201	0.0568856	0	Inverse variance weighted	2	0.0732044	0.0301271	0.015105	0.107307	TRUE	0.958635	Wald ratio	1	0.108093	0.0530363	0.0415404	0.511042	TRUE	0.00675957		NA	NA	NA	NA	NA	FALSE	NA
ENSG00000032389	TSSC1	3	0.00525959	0.0194763	0.787121	0.962781	0	Inverse variance weighted	3	-0.0127216	0.0323004	0.693689	0.904593	FALSE	NA	Wald ratio	1	0.0177053	0.0255165	0.487759	0.916225	TRUE	NA	Inverse variance weighted	2	-0.00799391	0.0839516	0.92414	0.995669	FALSE	NA
ENSG00000032444	PNPLA6	2	-0.0105425	0.0293654	0.719586	0.947124	0	Inverse variance weighted	2	-0.00475032	0.0301304	0.874726	0.96683	TRUE	NA		NA	NA	NA	NA	NA	FALSE	NA	Inverse variance weighted	2	-0.120283	0.131149	0.359068	0.938826	FALSE	NA
ENSG00000032742	IFT88	3	0.00277059	0.00885835	0.754459	0.95371	0	Inverse variance weighted	3	0.00867733	0.0107499	0.419551	0.749719	TRUE	NA	Wald ratio	1	-0.00559837	0.0194906	0.773933	0.977329	TRUE	NA	Inverse variance weighted	3	-0.0171796	0.0261909	0.511863	0.967011	FALSE	NA
ENSG00000033030	ZCCHC8	2	-0.0429074	0.0321729	0.182318	0.711829	0	Wald ratio	1	-0.0467166	0.0489954	0.340343	0.686534	TRUE	NA	Wald ratio	1	-0.0400199	0.0426586	0.34817	0.866821	TRUE	NA		NA	NA	NA	NA	NA	FALSE	NA
ENSG00000033050	ABCF2	3	0.0184058	0.0285816	0.519594	0.90385	42.6768	Wald ratio	1	0.0455209	0.0144335	0.00161134	0.0201526	TRUE	0.000237896	Wald ratio	1	-0.0214155	0.0404948	0.596912	0.941876	TRUE	NA	Inverse variance weighted	3	-0.0321864	0.0864575	0.709684	0.983777	FALSE	NA
ENSG00000033100	CHPF2	3	0.0158673	0.0174966	0.364471	0.85831	0	Inverse variance weighted	2	0.0172692	0.0195586	0.377267	0.71819	TRUE	NA	Wald ratio	1	0.0240126	0.0431337	0.577732	0.939403	TRUE	NA	Wald ratio	1	-0.0540697	0.0932507	0.562028	0.97219	FALSE	NA
ENSG00000033122	LRRC7	NA	NA	NA	NA	NA	NA	Inverse variance weighted	5	0.0115445	0.00883522	0.191334	0.518923	TRUE	NA	NA	NA	NA	NA	NA	NA	FALSE	NA	NA	NA	NA	NA	NA	NA	FALSE	NA
ENSG00000033170	FUT8	2	-0.0341448	0.0200287	0.0882325	0.540007	0	Inverse variance weighted	4	-0.0386928	0.0208358	0.0633064	0.275408	FALSE	NA		NA	NA	NA	NA	NA	FALSE	NA	Inverse variance weighted	4	0.0211675	0.0726625	0.770812	0.988851	FALSE	NA
ENSG00000033178	UBA6	3	0.00635724	0.0231223	0.783363	0.96217	0.0458273	Inverse variance weighted	2	0.0676877	0.0868579	0.435808	0.760332	FALSE	NA	Wald ratio	1	0.00942576	0.0245989	0.701588	0.968007	TRUE	NA	Inverse variance weighted	2	-0.1378	0.104575	0.1876	0.860016	FALSE	NA
ENSG00000033327	GAB2	3	-0.0620555	0.0279645	0.0264812	0.295618	11.1059	Wald ratio	1	-0.0418291	0.0275191	0.128511	0.41912	TRUE	NA	Wald ratio	1	-0.100342	0.0474697	0.0345305	0.492627	TRUE	0.022805	Wald ratio	1	-0.443769	0.336189	0.186835	0.860016	FALSE	NA
ENSG00000033627	ATP6V0A1	3	0.0164005	0.151087	0.913559	0.985962	94.0709	Wald ratio	1	0.249285	0.035407	1.91495e-12	3.70945e-10	TRUE	0.0425099	Wald ratio	1	-0.192582	0.050839	0.000151816	0.0801373	TRUE	0.124316	Wald ratio	1	-0.0330448	0.209518	0.874679	0.995229	FALSE	NA
ENSG00000033800	PIAS1	2	-0.0110395	0.0384331	0.773928	0.959534	26.9849	Inverse variance weighted	2	0.0141861	0.034152	0.677864	0.89726	FALSE	NA		NA	NA	NA	NA	NA	FALSE	NA	Inverse variance weighted	2	-0.0695954	0.0629191	0.268679	0.904737	FALSE	NA
ENSG00000033867	SLC4A7	2	-0.0234156	0.0201342	0.24484	0.77686	0	Inverse variance weighted	2	-0.0222759	0.020256	0.271455	0.618374	TRUE	NA		NA	NA	NA	NA	NA	FALSE	NA	Wald ratio	1	-0.117332	0.183878	0.523412	0.967011	FALSE	NA
ENSG00000034053	APBA2	2	-0.0126566	0.0192909	0.511766	0.903626	0	Inverse variance weighted	2	-0.017404	0.0202029	0.388984	0.72824	TRUE	NA		NA	NA	NA	NA	NA	FALSE	NA	Wald ratio	1	0.0363945	0.0649392	0.57518	0.972767	FALSE	NA
ENSG00000034152	MAP2K3	2	0.144226	0.0600086	0.0162421	0.226542	0	Wald ratio	1	0.146715	0.0617749	0.017549	0.119326	TRUE	0.616828		NA	NA	NA	NA	NA	FALSE	NA	Inverse variance weighted	2	0.10256	0.252754	0.684912	0.980396	FALSE	NA
ENSG00000034239	EFCAB1	NA	NA	NA	NA	NA	NA	Inverse variance weighted	3	-0.0562785	0.0323453	0.0818719	0.321441	FALSE	NA	NA	NA	NA	NA	NA	NA	FALSE	NA	NA	NA	NA	NA	NA	NA	FALSE	NA
ENSG00000034510	TMSB10	2	-0.0291373	0.0276075	0.291236	0.814075	0	Wald ratio	1	-0.0292229	0.0276848	0.291171	0.638571	TRUE	NA		NA	NA	NA	NA	NA	FALSE	NA	Wald ratio	1	-0.0138912	0.369506	0.970011	0.997435	FALSE	NA
ENSG00000034533	ASTE1	3	-0.0313174	0.0214106	0.143547	0.649499	0	Wald ratio	1	-0.0470413	0.0313609	0.133614	0.428466	TRUE	NA	Wald ratio	1	-0.0115113	0.0310956	0.711239	0.969411	TRUE	NA	Wald ratio	1	-0.0657749	0.0875466	0.452464	0.959872	FALSE	NA
ENSG00000034677	RNF19A	3	0.0454476	0.0291539	0.119024	0.606876	0	Inverse variance weighted	2	0.0312209	0.0617381	0.613068	0.868977	FALSE	NA	Wald ratio	1	0.0551277	0.0350503	0.115762	0.68106	TRUE	NA	Inverse variance weighted	2	0.00405914	0.0999021	0.96759	0.997435	FALSE	NA
ENSG00000034693	PEX3	NA	NA	NA	NA	NA	NA	NA	NA	NA	NA	NA	NA	FALSE	NA	NA	NA	NA	NA	NA	NA	FALSE	NA	Inverse variance weighted	2	0.0392134	0.0631906	0.534891	0.967931	FALSE	NA
ENSG00000034713	GABARAPL2	2	-0.0103824	0.0400869	0.795637	0.963561	7.12942	Inverse variance weighted	3	-0.0222699	0.0312611	0.476227	0.788451	FALSE	NA		NA	NA	NA	NA	NA	FALSE	NA	Wald ratio	1	0.124798	0.138238	0.366644	0.941609	FALSE	NA
ENSG00000035115	SH3YL1	3	0.00975254	0.0173417	0.573861	0.918134	41.8973	Inverse variance weighted	5	-0.00063773	0.0348875	0.985416	0.995365	FALSE	NA	Wald ratio	1	-0.0169041	0.0234902	0.471755	0.912307	TRUE	NA	Wald ratio	1	0.0310751	0.0149866	0.038123	0.618442	FALSE	0.0863004
ENSG00000035141	FAM136A	3	0.00423132	0.0420396	0.919828	0.98655	78.809	Inverse variance weighted	2	-0.0607659	0.019344	0.00168181	0.0208307	TRUE	0.0355789	Wald ratio	1	0.0412182	0.0288527	0.153127	0.729601	TRUE	NA	Inverse variance weighted	3	0.0717544	0.0715533	0.315953	0.922822	FALSE	NA
ENSG00000035403	VCL	3	-0.0183634	0.0179012	0.304978	0.822997	11.6889	Inverse variance weighted	4	-0.0295057	0.0161723	0.0680832	0.288014	FALSE	NA	Wald ratio	1	-0.0180671	0.0402745	0.653722	0.954894	TRUE	NA	Inverse variance weighted	2	0.0772164	0.0598667	0.197118	0.860929	FALSE	NA
ENSG00000035499	DEPDC1B	3	0.123956	0.0654415	0.0582042	0.443272	62.0529	Wald ratio	1	0.194093	0.0825454	0.0187054	0.124446	TRUE	0.0508439	Wald ratio	1	0.0351877	0.0315223	0.264303	0.828929	TRUE	NA	Wald ratio	1	0.219875	0.102885	0.0325901	0.600972	FALSE	0.0908635
ENSG00000035664	DAPK2	3	0.00125793	0.026754	0.962499	0.994829	0	Inverse variance weighted	2	0.0676758	0.104217	0.516098	0.814526	FALSE	NA	Wald ratio	1	-0.0171497	0.03211	0.593279	0.941155	TRUE	NA	Inverse variance weighted	2	0.0362836	0.0546254	0.506546	0.967011	FALSE	NA
ENSG00000035681	NSMAF	3	-0.0253189	0.0158246	0.109606	0.585183	10.6508	Inverse variance weighted	5	-0.017139	0.012854	0.182413	0.507003	TRUE	NA	Wald ratio	1	-0.0634448	0.036334	0.0807842	0.618296	TRUE	NA	Inverse variance weighted	3	-0.0256115	0.0845857	0.762052	0.987809	FALSE	NA
ENSG00000035687	ADSS	3	-0.0209965	0.0244384	0.390252	0.868565	53.2555	Inverse variance weighted	4	0.0114921	0.0201962	0.56934	0.846884	FALSE	NA	Wald ratio	1	-0.0228704	0.0329987	0.488266	0.916225	TRUE	NA	Inverse variance weighted	4	-0.0713403	0.0352647	0.0430736	0.636439	FALSE	0.0342741
ENSG00000035720	STAP1	3	0.0165412	0.0396241	0.676347	0.939299	22.6242	Inverse variance weighted	2	-0.0330198	0.0791222	0.67644	0.896698	FALSE	NA	Wald ratio	1	-0.0113721	0.0429614	0.791236	0.978663	TRUE	NA	Inverse variance weighted	2	0.112175	0.069445	0.106244	0.778382	FALSE	NA
ENSG00000035862	TIMP2	3	-0.0270039	0.010326	0.00891929	0.162633	0	Inverse variance weighted	2	-0.0269819	0.0105485	0.0105308	0.0839389	TRUE	3.87517e-05	Wald ratio	1	-0.0341321	0.0555483	0.538913	0.926599	TRUE	NA	Inverse variance weighted	2	0.00437972	0.121894	0.971338	0.997435	FALSE	NA
ENSG00000035928	RFC1	2	-0.114066	0.127855	0.372314	0.861076	85.0893	Wald ratio	1	-0.00238752	0.0220846	0.91391	0.975013	TRUE	NA		NA	NA	NA	NA	NA	FALSE	NA	Wald ratio	1	-0.260442	0.0971678	0.00735501	0.412139	FALSE	0.210954
ENSG00000036054	TBC1D23	NA	NA	NA	NA	NA	NA	NA	NA	NA	NA	NA	NA	FALSE	NA	NA	NA	NA	NA	NA	NA	FALSE	NA	Wald ratio	1	-0.070502	0.299633	0.81398	0.991736	FALSE	NA
ENSG00000036257	CUL3	2	0.071387	0.13055	0.584504	0.919164	62.7821	Inverse variance weighted	2	-0.0259382	0.0567059	0.647372	0.884002	FALSE	NA		NA	NA	NA	NA	NA	FALSE	NA	Wald ratio	1	0.246504	0.156235	0.114617	0.784195	FALSE	NA
ENSG00000036448	MYOM2	3	0.0191638	0.0257442	0.456638	0.884868	69.9695	Inverse variance weighted	5	-0.00940992	0.00607942	0.121663	0.404306	TRUE	NA	Inverse variance weighted	2	0.0692545	0.0287711	0.0160806	0.394482	TRUE	0.0354307	Inverse variance weighted	4	0.011876	0.040784	0.770904	0.988867	FALSE	NA
ENSG00000036530	CYP46A1	2	-0.0156414	0.0362717	0.666302	0.936661	36.3694	Wald ratio	1	-0.0434164	0.0325623	0.182422	0.507003	TRUE	NA		NA	NA	NA	NA	NA	FALSE	NA	Wald ratio	1	0.0317262	0.0503244	0.52841	0.967011	FALSE	NA
ENSG00000036549	ZZZ3	2	0.0498216	0.0657283	0.448455	0.883035	77.1934	Wald ratio	1	-0.0072693	0.0278656	0.794193	0.940398	TRUE	NA	Wald ratio	1	0.125494	0.0569511	0.0275567	0.464107	TRUE	0.00417954		NA	NA	NA	NA	NA	FALSE	NA
ENSG00000036565	SLC18A1	2	-0.00903362	0.0104084	0.385441	0.867821	0	Inverse variance weighted	4	-0.0119151	0.0122291	0.329893	0.677357	TRUE	NA		NA	NA	NA	NA	NA	FALSE	NA	Inverse variance weighted	2	-0.00145946	0.0198267	0.94132	0.997116	FALSE	NA
ENSG00000036828	CASR	NA	NA	NA	NA	NA	NA	NA	NA	NA	NA	NA	NA	FALSE	NA	Wald ratio	1	-0.025255	0.0336734	0.453255	0.904307	TRUE	NA	NA	NA	NA	NA	NA	NA	FALSE	NA
ENSG00000037042	TUBG2	2	0.119651	0.0301075	7.06345e-05	0.00478933	0	Wald ratio	1	0.117586	0.0306386	0.000124122	0.00253169	TRUE	0.186263		NA	NA	NA	NA	NA	FALSE	NA	Wald ratio	1	0.177672	0.162397	0.273929	0.907999	FALSE	NA
ENSG00000037241	RPL26L1	NA	NA	NA	NA	NA	NA	Wald ratio	1	0.00493571	0.0422277	0.906953	0.973888	TRUE	NA	NA	NA	NA	NA	NA	NA	FALSE	NA	NA	NA	NA	NA	NA	NA	FALSE	NA
ENSG00000037280	FLT4	2	-0.0207964	0.0161983	0.199191	0.729097	0	Inverse variance weighted	3	-0.0233548	0.0174794	0.181505	0.506821	FALSE	NA		NA	NA	NA	NA	NA	FALSE	NA	Inverse variance weighted	3	-0.00523648	0.0431062	0.903312	0.995669	FALSE	NA
ENSG00000037474	NSUN2	3	-0.033462	0.0394041	0.395769	0.869952	79.3703	Inverse variance weighted	5	0.00921788	0.00865784	0.287018	0.634239	TRUE	NA	Wald ratio	1	-0.0102433	0.0382415	0.788809	0.978369	TRUE	NA	Wald ratio	1	-0.127345	0.0467953	0.00650235	0.397474	FALSE	0.620635
ENSG00000037637	FBXO42	2	0.103653	0.0416063	0.0127283	0.19756	13.1737	Wald ratio	1	0.0774176	0.0431187	0.0725813	0.299884	TRUE	NA		NA	NA	NA	NA	NA	FALSE	NA	Wald ratio	1	0.169636	0.0743281	0.0224741	0.555362	FALSE	0.114425
ENSG00000037749	MFAP3	3	0.0383311	0.0636411	0.546975	0.909831	61.0985	Wald ratio	1	0.121168	0.0486837	0.0128143	0.0963763	TRUE	0.819086	Wald ratio	1	-0.0422882	0.0523153	0.418899	0.894235	TRUE	NA	Inverse variance weighted	2	0.0218882	0.147834	0.882296	0.995582	FALSE	NA
ENSG00000037757	MRI1	3	-0.0342298	0.0172684	0.0474549	0.399191	18.4982	Inverse variance weighted	5	-0.0195065	0.0152381	0.200504	0.531564	FALSE	NA	Wald ratio	1	-0.0553893	0.0319014	0.0825172	0.619914	TRUE	NA	Inverse variance weighted	2	-0.0864479	0.0556004	0.119992	0.789872	FALSE	NA
ENSG00000037897	METTL1	NA	NA	NA	NA	NA	NA	Wald ratio	1	-0.047645	0.0331814	0.151032	0.458211	TRUE	NA	NA	NA	NA	NA	NA	NA	FALSE	NA	NA	NA	NA	NA	NA	NA	FALSE	NA
ENSG00000038002	AGA	3	0.00245762	0.00752953	0.744124	0.950276	0	Inverse variance weighted	9	0.000813695	0.00875547	0.925955	0.97952	FALSE	NA	Inverse variance weighted	2	-0.0087222	0.0205103	0.670647	0.961321	TRUE	NA	Inverse variance weighted	3	0.0241223	0.0212403	0.256088	0.899896	FALSE	NA
ENSG00000038210	PI4K2B	3	0.0342998	0.0401624	0.393089	0.869952	58.5523	Wald ratio	1	0.0821192	0.0410596	0.0455003	0.22519	TRUE	0.0298524	Inverse variance weighted	2	-0.0102722	0.0199419	0.606478	0.943942	TRUE	NA	Inverse variance weighted	2	0.0967876	0.1206	0.422233	0.953286	FALSE	NA
ENSG00000038219	BOD1L1	3	-0.0236868	0.0254469	0.35194	0.851638	0	Wald ratio	1	-0.0341211	0.0317266	0.282164	0.629641	TRUE	NA	Wald ratio	1	-0.0193499	0.0486594	0.69088	0.963685	TRUE	NA	Inverse variance weighted	2	0.042735	0.08822	0.628092	0.975519	FALSE	NA
ENSG00000038274	MAT2B	3	0.00429529	0.0233609	0.854118	0.976041	0.0329	Wald ratio	1	-0.00586084	0.0285716	0.837472	0.952655	TRUE	NA	Wald ratio	1	0.0372465	0.0413395	0.367594	0.874885	TRUE	NA	Inverse variance weighted	2	-0.284141	0.205296	0.166342	0.849746	FALSE	NA
ENSG00000038358	EDC4	3	-0.0475107	0.0299454	0.112608	0.590359	0	Wald ratio	1	-0.0587681	0.0403226	0.144993	0.447967	TRUE	NA	Wald ratio	1	-0.0332698	0.045746	0.467059	0.910223	TRUE	NA	Wald ratio	1	-0.0421846	0.21186	0.842173	0.993456	FALSE	NA
ENSG00000038382	TRIO	2	0.00535129	0.0862211	0.950511	0.991272	77.1288	Inverse variance weighted	2	0.0781449	0.0305542	0.0105403	0.0839748	TRUE	0.0193832		NA	NA	NA	NA	NA	FALSE	NA	Inverse variance weighted	2	-0.0967742	0.0778734	0.213974	0.87578	FALSE	NA
ENSG00000038427	VCAN	3	0.0311315	0.0341755	0.362331	0.857074	0	Wald ratio	1	0.142541	0.107633	0.185395	0.51058	TRUE	NA	Wald ratio	1	0.0216069	0.037115	0.560459	0.932409	TRUE	NA	Inverse variance weighted	2	-0.0303843	0.150873	0.840394	0.993456	FALSE	NA
ENSG00000038532	CLEC16A	2	0.0610831	0.0743863	0.411555	0.875475	56.517	Wald ratio	1	0.0103325	0.02991	0.729753	0.919032	TRUE	NA		NA	NA	NA	NA	NA	FALSE	NA	Inverse variance weighted	2	0.170113	0.101027	0.092214	0.756629	FALSE	NA
ENSG00000038945	MSR1	3	0.0127036	0.0128994	0.324714	0.835442	0	Inverse variance weighted	4	0.0113418	0.0152566	0.457235	0.775451	FALSE	NA	Wald ratio	1	0.0511851	0.0478176	0.284429	0.835946	TRUE	NA	Inverse variance weighted	3	0.00410052	0.0279922	0.883536	0.995669	FALSE	NA
ENSG00000039068	CDH1	3	0.00642844	0.0352524	0.855304	0.976325	75.1531	Inverse variance weighted	4	-0.0377125	0.0150204	0.0120474	0.0919788	TRUE	0.0369305	Wald ratio	1	0.0909589	0.0469309	0.0526056	0.55221	TRUE	NA	Inverse variance weighted	2	-0.00191528	0.0331947	0.953989	0.997435	FALSE	NA
ENSG00000039123	SKIV2L2	2	0.338966	0.140769	0.0160417	0.224905	49.9849	Wald ratio	1	0.247218	0.067573	0.00025366	0.00455357	TRUE	0.534335		NA	NA	NA	NA	NA	FALSE	NA	Wald ratio	1	0.554948	0.206874	0.00730655	0.412139	FALSE	0.112514
ENSG00000039319	ZFYVE16	3	-0.0187329	0.036079	0.603607	0.924003	0	Inverse variance weighted	2	-9.18754e-05	0.0617646	0.998813	1	TRUE	NA	Wald ratio	1	-0.0229353	0.0449345	0.60976	0.943942	TRUE	NA	Wald ratio	1	-0.277765	0.303879	0.360684	0.939657	FALSE	NA
ENSG00000039523	FAM65A	3	0.0663983	0.0259674	0.0105584	0.177585	0	Inverse variance weighted	2	0.0227543	0.0595667	0.702463	0.908919	FALSE	NA	Wald ratio	1	0.0817195	0.0299321	0.00633038	0.305627	TRUE	0.152133	Inverse variance weighted	4	0.00993207	0.108456	0.927034	0.995669	FALSE	NA
ENSG00000039560	RAI14	2	0.0273748	0.055995	0.624927	0.927524	78.688	Inverse variance weighted	3	-0.0206647	0.0197995	0.296627	0.642924	FALSE	NA	Wald ratio	1	0.0926429	0.0484164	0.055689	0.56024	TRUE	NA		NA	NA	NA	NA	NA	FALSE	NA
ENSG00000039600	SOX30	NA	NA	NA	NA	NA	NA	NA	NA	NA	NA	NA	NA	FALSE	NA	Wald ratio	1	0.00240969	0.0121072	0.84224	0.982784	TRUE	NA	NA	NA	NA	NA	NA	NA	FALSE	NA
ENSG00000039650	PNKP	3	0.00998962	0.00938193	0.286979	0.811128	0	Inverse variance weighted	4	0.011736	0.00960833	0.221921	0.558794	FALSE	NA	Wald ratio	1	-0.0182536	0.0476622	0.701736	0.968007	TRUE	NA	Inverse variance weighted	2	-0.0629609	0.106075	0.552813	0.970382	FALSE	NA
ENSG00000040199	PHLPP2	3	-0.00113411	0.0327147	0.972345	0.995709	65.5779	Inverse variance weighted	2	-0.0340229	0.0139337	0.0146153	0.105264	TRUE	0.0290895	Wald ratio	1	0.0609636	0.0355962	0.0867781	0.629084	TRUE	NA	Inverse variance weighted	2	-0.0231218	0.0581374	0.690844	0.981367	FALSE	NA
ENSG00000040275	SPDL1	2	-0.0196976	0.0120302	0.101559	0.568143	0	Inverse variance weighted	3	-0.0196189	0.0123614	0.112487	0.386258	TRUE	NA		NA	NA	NA	NA	NA	FALSE	NA	Inverse variance weighted	3	-0.0211068	0.0523235	0.68666	0.980396	FALSE	NA
ENSG00000040341	STAU2	3	0.0170003	0.0321287	0.596714	0.922563	0	Inverse variance weighted	2	0.0444191	0.0446821	0.320167	0.666708	TRUE	NA	Wald ratio	1	-0.0143715	0.0469468	0.759511	0.9768	TRUE	NA	Wald ratio	1	0.0523617	0.265805	0.843833	0.993456	FALSE	NA
ENSG00000040487	PQLC2	3	0.0187111	0.0454969	0.680881	0.939504	79.197	Inverse variance weighted	2	0.0823368	0.0258459	0.00144412	0.0185288	TRUE	0.0989179	Inverse variance weighted	2	-0.0580404	0.0318653	0.0685414	0.590351	TRUE	NA	Inverse variance weighted	3	0.0312736	0.057069	0.583695	0.973247	FALSE	NA
ENSG00000040531	CTNS	2	-0.0110954	0.0144931	0.443938	0.882048	0	Inverse variance weighted	3	-0.00713707	0.0156772	0.648929	0.88444	FALSE	NA		NA	NA	NA	NA	NA	FALSE	NA	Inverse variance weighted	2	-0.0343694	0.0380145	0.365937	0.941155	FALSE	NA
ENSG00000040608	RTN4R	NA	NA	NA	NA	NA	NA	Inverse variance weighted	2	0.0801081	0.054497	0.141574	0.442474	TRUE	NA	NA	NA	NA	NA	NA	NA	FALSE	NA	NA	NA	NA	NA	NA	NA	FALSE	NA
ENSG00000040633	PHF23	2	0.00987391	0.0461019	0.83041	0.971134	0	Inverse variance weighted	2	-0.00681156	0.0644635	0.915848	0.976268	FALSE	NA		NA	NA	NA	NA	NA	FALSE	NA	Inverse variance weighted	2	0.0273421	0.0659582	0.678481	0.978864	FALSE	NA
ENSG00000040731	CDH10	NA	NA	NA	NA	NA	NA	NA	NA	NA	NA	NA	NA	FALSE	NA	Wald ratio	1	0.0345817	0.0552388	0.53129	0.923892	TRUE	NA	NA	NA	NA	NA	NA	NA	FALSE	NA
ENSG00000040933	INPP4A	2	0.0967417	0.0562815	0.0856342	0.531185	0	Inverse variance weighted	2	0.0901158	0.0579318	0.119815	0.40016	TRUE	NA		NA	NA	NA	NA	NA	FALSE	NA	Inverse variance weighted	2	0.208094	0.237489	0.380907	0.944584	FALSE	NA
ENSG00000041353	RAB27B	2	0.00639408	0.0640058	0.920425	0.98685	37.0166	Inverse variance weighted	2	0.0495189	0.0492496	0.314672	0.662831	FALSE	NA		NA	NA	NA	NA	NA	FALSE	NA	Wald ratio	1	-0.0886035	0.0979301	0.365592	0.941155	FALSE	NA
ENSG00000041357	PSMA4	3	-0.0468157	0.0281231	0.0959788	0.558407	0.1438	Inverse variance weighted	3	-0.0444673	0.0397604	0.263403	0.608098	FALSE	NA	Wald ratio	1	-0.100121	0.051137	0.0502424	0.544187	TRUE	NA	Wald ratio	1	0.0282594	0.0630402	0.653954	0.978556	FALSE	NA
ENSG00000041515	MYO16	NA	NA	NA	NA	NA	NA	Inverse variance weighted	5	-0.0165573	0.00941801	0.0787404	0.314565	TRUE	NA	NA	NA	NA	NA	NA	NA	FALSE	NA	NA	NA	NA	NA	NA	NA	FALSE	NA
ENSG00000041802	LSG1	3	0.00164242	0.0102525	0.872726	0.979122	31.4115	Inverse variance weighted	4	-3.05188e-05	0.00576859	0.995779	0.999354	FALSE	NA	Wald ratio	1	-0.0521105	0.0344791	0.130696	0.70303	TRUE	NA	Inverse variance weighted	3	0.0236353	0.0173942	0.174209	0.853722	FALSE	NA
ENSG00000041880	PARP3	3	0.0152383	0.0430221	0.723192	0.94813	68.6872	Wald ratio	1	-0.120584	0.0729113	0.0981588	0.356647	TRUE	NA	Wald ratio	1	0.0493847	0.025891	0.0564679	0.563915	TRUE	NA	Inverse variance weighted	3	0.0521657	0.0382924	0.173104	0.85208	FALSE	NA
ENSG00000041982	TNC	NA	NA	NA	NA	NA	NA	NA	NA	NA	NA	NA	NA	FALSE	NA	Wald ratio	1	-0.0375897	0.0566421	0.506923	0.92036	TRUE	NA	NA	NA	NA	NA	NA	NA	FALSE	NA
ENSG00000041988	THAP3	2	0.11677	0.0335316	0.000496938	0.0222436	0	Wald ratio	1	0.118195	0.0344001	0.000590595	0.00900981	TRUE	0.445548		NA	NA	NA	NA	NA	FALSE	NA	Wald ratio	1	0.0896167	0.150169	0.550658	0.970382	FALSE	NA
ENSG00000042088	TDP1	3	0.00498091	0.024091	0.836202	0.972277	54.5077	Inverse variance weighted	3	-0.0301908	0.0234095	0.197161	0.526641	FALSE	NA	Wald ratio	1	0.00878173	0.0188807	0.641848	0.951888	TRUE	NA	Inverse variance weighted	3	0.0930027	0.0569777	0.102624	0.772075	FALSE	NA
ENSG00000042286	AIFM2	3	0.000696336	0.0337938	0.98356	0.998211	75.4486	Inverse variance weighted	3	-0.0507761	0.017128	0.00303165	0.0332047	TRUE	1.0579e-05	Inverse variance weighted	2	0.0392594	0.0259234	0.129915	0.70303	TRUE	NA	Inverse variance weighted	2	0.0366429	0.0556612	0.510333	0.967011	FALSE	NA
ENSG00000042317	SPATA7	3	-0.0163116	0.0143376	0.255254	0.785713	0	Inverse variance weighted	3	-0.00875186	0.0344423	0.799417	0.942246	FALSE	NA	Wald ratio	1	-0.0211005	0.0166934	0.20623	0.778259	TRUE	NA	Inverse variance weighted	3	0.00865138	0.0480506	0.857115	0.993896	FALSE	NA
ENSG00000042429	MED17	3	0.0121601	0.0458952	0.791044	0.963561	65.7771	Inverse variance weighted	2	-0.0135407	0.0403871	0.737418	0.922484	FALSE	NA	Inverse variance weighted	2	0.075425	0.0273421	0.00580559	0.293885	TRUE	0.0141107	Wald ratio	1	-0.108716	0.0973669	0.264181	0.901409	FALSE	NA
ENSG00000042445	RETSAT	3	-0.00377145	0.00702555	0.591392	0.920737	0	Inverse variance weighted	4	-0.00607339	0.00765979	0.427841	0.755582	TRUE	NA	Inverse variance weighted	4	0.00818753	0.0194112	0.673176	0.961321	FALSE	NA	Inverse variance weighted	4	0.00955905	0.0421734	0.820688	0.992921	FALSE	NA
ENSG00000042493	CAPG	3	-0.00229599	0.00545153	0.673635	0.938773	0	Inverse variance weighted	6	-0.00141781	0.0055299	0.79765	0.941347	TRUE	NA	Wald ratio	1	-0.0609372	0.047847	0.202811	0.777774	TRUE	NA	Inverse variance weighted	4	-0.00837884	0.0442768	0.849907	0.993508	FALSE	NA
ENSG00000042753	AP2S1	3	0.0747958	0.0485867	0.1237	0.615659	6.70754	Wald ratio	1	0.016491	0.079157	0.834969	0.952331	TRUE	NA	Wald ratio	1	0.116217	0.0555692	0.0364924	0.502798	TRUE	0.00433999	Wald ratio	1	-0.206284	0.322444	0.522334	0.967011	FALSE	NA
ENSG00000042813	ZPBP	NA	NA	NA	NA	NA	NA	NA	NA	NA	NA	NA	NA	FALSE	NA	Wald ratio	1	0.0170459	0.0502635	0.734511	0.975564	TRUE	NA	NA	NA	NA	NA	NA	NA	FALSE	NA
ENSG00000042832	TG	2	-0.00345879	0.022308	0.876784	0.980359	69.8155	Inverse variance weighted	4	0.0168655	0.0144848	0.244279	0.585954	TRUE	NA		NA	NA	NA	NA	NA	FALSE	NA	Inverse variance weighted	3	-0.0279442	0.0199065	0.160386	0.840984	FALSE	NA
ENSG00000042980	ADAM28	2	0.0121361	0.0162375	0.454816	0.884868	0	Inverse variance weighted	2	0.0106457	0.0189016	0.573288	0.848156	TRUE	NA		NA	NA	NA	NA	NA	FALSE	NA	Inverse variance weighted	5	0.0163334	0.0317208	0.606614	0.973247	FALSE	NA
ENSG00000043093	DCUN1D1	3	-0.0122551	0.0435972	0.778635	0.961288	35.7174	Wald ratio	1	0.0164923	0.0371076	0.656721	0.887221	TRUE	NA	Wald ratio	1	-0.0762586	0.0514842	0.138552	0.714517	TRUE	NA	Wald ratio	1	0.199454	0.196237	0.309442	0.92007	FALSE	NA
ENSG00000043143	JADE2	2	0.0117262	0.0441667	0.790625	0.963561	56.6216	Wald ratio	1	0.079039	0.062102	0.203115	0.534717	TRUE	NA	Inverse variance weighted	3	-0.0172534	0.0128635	0.179835	0.759661	TRUE	NA		NA	NA	NA	NA	NA	FALSE	NA
ENSG00000043462	LCP2	2	-0.0129271	0.0447033	0.772448	0.959234	39.9708	Inverse variance weighted	3	0.0118326	0.0197036	0.548152	0.833077	TRUE	NA		NA	NA	NA	NA	NA	FALSE	NA	Inverse variance weighted	3	-0.0936382	0.0793062	0.237715	0.891797	FALSE	NA
ENSG00000043514	TRIT1	3	-0.000440847	0.0109266	0.967817	0.995709	18.6762	Inverse variance weighted	5	0.00928238	0.0103213	0.36847	0.711856	TRUE	NA	Inverse variance weighted	3	-0.0291051	0.024891	0.242283	0.816945	FALSE	NA	Inverse variance weighted	4	-0.00693427	0.0229051	0.762089	0.987809	FALSE	NA
ENSG00000043591	ADRB1	3	-0.00124159	0.0110463	0.910508	0.985649	0	Inverse variance weighted	3	-0.0053037	0.0147025	0.718299	0.912865	FALSE	NA	Inverse variance weighted	2	0.00280939	0.0299266	0.925208	0.991737	TRUE	NA	Inverse variance weighted	2	0.00457602	0.0201921	0.820716	0.992921	FALSE	NA
ENSG00000044090	CUL7	2	0.0288515	0.0221542	0.192813	0.724346	0	Inverse variance weighted	5	0.0308796	0.0268712	0.250485	0.592984	FALSE	NA		NA	NA	NA	NA	NA	FALSE	NA	Inverse variance weighted	5	0.0245469	0.0391473	0.530633	0.967011	FALSE	NA
ENSG00000044115	CTNNA1	3	0.00563138	0.00643998	0.381878	0.866123	0	Inverse variance weighted	9	0.00572107	0.00693624	0.409481	0.742775	TRUE	NA	Wald ratio	1	-0.00242074	0.0234005	0.917607	0.990403	TRUE	NA	Inverse variance weighted	4	0.0141883	0.0258145	0.582578	0.973247	FALSE	NA
ENSG00000044459	CNTLN	2	-0.00215078	0.0239359	0.928402	0.987295	0	Inverse variance weighted	2	-0.00715927	0.0266181	0.787959	0.939382	TRUE	NA		NA	NA	NA	NA	NA	FALSE	NA	Wald ratio	1	0.0190108	0.054714	0.728248	0.986649	FALSE	NA
ENSG00000044574	HSPA5	2	0.0872516	0.193575	0.652178	0.935265	77.4193	Inverse variance weighted	3	-0.0713989	0.0478961	0.13604	0.433487	FALSE	NA		NA	NA	NA	NA	NA	FALSE	NA	Wald ratio	1	0.323439	0.181407	0.0745951	0.716199	FALSE	NA
ENSG00000046604	DSG2	2	0.00668797	0.0268349	0.803185	0.964346	0	Wald ratio	1	-0.0471623	0.0716867	0.510606	0.810163	TRUE	NA	Wald ratio	1	0.0154635	0.0289389	0.593099	0.941155	TRUE	NA		NA	NA	NA	NA	NA	FALSE	NA
ENSG00000046889	PREX2	NA	NA	NA	NA	NA	NA	NA	NA	NA	NA	NA	NA	FALSE	NA	Wald ratio	1	-0.0437953	0.038306	0.252913	0.823962	TRUE	NA	NA	NA	NA	NA	NA	NA	FALSE	NA
ENSG00000047056	WDR37	3	0.0277053	0.019415	0.153579	0.66403	0	Inverse variance weighted	4	0.0236288	0.0218365	0.279218	0.626867	TRUE	NA	Wald ratio	1	0.0536103	0.0453278	0.236918	0.810193	TRUE	NA	Wald ratio	1	-0.0310871	0.120351	0.796173	0.99106	FALSE	NA
ENSG00000047188	YTHDC2	3	0.0406128	0.0160488	0.0113872	0.186331	0	Inverse variance weighted	3	0.0469096	0.0223743	0.0360308	0.193002	FALSE	0.905	Wald ratio	1	0.0314249	0.0238396	0.187443	0.77115	TRUE	NA	Inverse variance weighted	2	0.0692216	0.0892888	0.438189	0.957417	FALSE	NA
ENSG00000047249	ATP6V1H	2	0.0148532	0.0528162	0.778539	0.961288	28.7735		NA	NA	NA	NA	NA	FALSE	NA	Wald ratio	1	-0.00870271	0.0210799	0.679721	0.962602	TRUE	NA	Inverse variance weighted	2	0.133276	0.117955	0.258524	0.900082	FALSE	NA
ENSG00000047315	POLR2B	3	-0.00880252	0.0186842	0.637554	0.930658	0	Wald ratio	1	-0.0165112	0.0226265	0.465555	0.781692	TRUE	NA	Wald ratio	1	0.0115946	0.0336243	0.730224	0.973718	TRUE	NA	Inverse variance weighted	2	-0.120345	0.193348	0.53366	0.967931	FALSE	NA
ENSG00000047346	FAM214A	3	-0.0284387	0.0335232	0.396255	0.869952	0	Inverse variance weighted	2	-0.0691695	0.054976	0.208328	0.541425	FALSE	NA	Wald ratio	1	-0.00433908	0.0427709	0.919194	0.990788	TRUE	NA	Wald ratio	1	-0.00388818	0.284809	0.989108	0.998833	FALSE	NA
ENSG00000047365	ARAP2	3	0.00692894	0.0141447	0.624232	0.927524	0	Inverse variance weighted	3	0.00798268	0.0153442	0.602895	0.862558	TRUE	NA	Wald ratio	1	0.00229943	0.0384771	0.952346	0.994466	TRUE	NA	Inverse variance weighted	2	-0.0109518	0.115151	0.924229	0.995669	FALSE	NA
ENSG00000047410	TPR	2	0.0133221	0.0176344	0.449972	0.88462	0	Inverse variance weighted	2	0.0137711	0.0176644	0.43563	0.760231	TRUE	NA		NA	NA	NA	NA	NA	FALSE	NA	Inverse variance weighted	2	-0.118278	0.302423	0.695723	0.982882	FALSE	NA
ENSG00000047457	CP	2	0.0382785	0.0458224	0.403512	0.871992	0	Wald ratio	1	0.0808187	0.0821657	0.325309	0.673542	TRUE	NA	Wald ratio	1	0.0190758	0.0552041	0.729681	0.973718	TRUE	NA		NA	NA	NA	NA	NA	FALSE	NA
ENSG00000047578	KIAA0556	3	-0.0142345	0.0406954	0.726504	0.948284	0	Inverse variance weighted	2	-0.00915151	0.055675	0.869437	0.964953	FALSE	NA	Inverse variance weighted	2	0.0103811	0.0672504	0.877322	0.987318	FALSE	NA	Wald ratio	1	-0.132082	0.128992	0.305858	0.918702	FALSE	NA
ENSG00000047579	DTNBP1	3	0.0256152	0.0149347	0.0863173	0.533039	31.3909	Inverse variance weighted	5	0.014098	0.0109444	0.197693	0.527531	TRUE	NA	Wald ratio	1	0.0484875	0.0209117	0.0204123	0.421082	TRUE	0.049434	Inverse variance weighted	3	0.0168397	0.0734249	0.8186	0.992171	FALSE	NA
ENSG00000047617	ANO2	2	-0.0435049	0.0313989	0.165882	0.684339	0	Inverse variance weighted	3	-0.0571015	0.0376719	0.12958	0.421316	FALSE	NA	Wald ratio	1	-0.0125673	0.056826	0.824973	0.982547	TRUE	NA		NA	NA	NA	NA	NA	FALSE	NA
ENSG00000047621	C12orf4	2	0.0228091	0.0455402	0.616472	0.926346	0	Inverse variance weighted	2	0.0122085	0.0657188	0.852626	0.958762	FALSE	NA		NA	NA	NA	NA	NA	FALSE	NA	Inverse variance weighted	3	0.0326016	0.0631643	0.605757	0.973247	FALSE	NA
ENSG00000047662	FAM184B	NA	NA	NA	NA	NA	NA	Wald ratio	1	0.02781	0.0216918	0.199825	0.530668	TRUE	NA	NA	NA	NA	NA	NA	NA	FALSE	NA	NA	NA	NA	NA	NA	NA	FALSE	NA
ENSG00000047849	MAP4	3	0.0660628	0.0181985	0.000283284	0.0145587	0	Wald ratio	1	0.0679113	0.0215592	0.0016327	0.0203892	TRUE	0.00822338	Wald ratio	1	0.0547894	0.043731	0.210252	0.778259	TRUE	NA	Inverse variance weighted	2	0.0716206	0.0538321	0.183372	0.857325	FALSE	NA
ENSG00000047932	GOPC	2	0.301281	0.08163	0.000223533	0.0121637	0	Wald ratio	1	0.306245	0.0857485	0.000355039	0.00601077	TRUE	0.459278		NA	NA	NA	NA	NA	FALSE	NA	Inverse variance weighted	2	0.253306	0.266597	0.342038	0.93343	FALSE	NA
ENSG00000047936	ROS1	NA	NA	NA	NA	NA	NA	NA	NA	NA	NA	NA	NA	FALSE	NA	Wald ratio	1	0.031736	0.0581573	0.585278	0.939911	TRUE	NA	NA	NA	NA	NA	NA	NA	FALSE	NA
ENSG00000048028	USP28	3	-0.0393816	0.0754897	0.601892	0.923754	83.2173	Wald ratio	1	-0.162903	0.0466606	0.000480806	0.00771651	TRUE	0.10058	Wald ratio	1	0.0525798	0.0295584	0.075265	0.603263	TRUE	NA	Inverse variance weighted	2	0.00128793	0.118025	0.991293	0.999205	FALSE	NA
ENSG00000048052	HDAC9	NA	NA	NA	NA	NA	NA	Wald ratio	1	0.144091	0.0893729	0.106909	0.375578	TRUE	NA	NA	NA	NA	NA	NA	NA	FALSE	NA	NA	NA	NA	NA	NA	NA	FALSE	NA
ENSG00000048140	TSPAN17	3	-0.025139	0.0365727	0.49185	0.896345	60.5967	Inverse variance weighted	2	-0.00122727	0.0198923	0.950805	0.989423	TRUE	NA	Wald ratio	1	-0.123593	0.0556607	0.0263867	0.458818	TRUE	0.00987308	Inverse variance weighted	3	0.0186527	0.0474502	0.694246	0.982676	FALSE	NA
ENSG00000048162	NOP16	3	-0.0113027	0.0158015	0.474428	0.888895	0	Inverse variance weighted	4	-0.000457437	0.0194716	0.981257	0.995055	FALSE	NA	Inverse variance weighted	2	-0.0500798	0.0376728	0.183738	0.766698	TRUE	NA	Inverse variance weighted	2	-0.0132372	0.0388402	0.733245	0.987065	FALSE	NA
ENSG00000048342	CC2D2A	3	-0.0476245	0.027595	0.0843767	0.52707	0	Wald ratio	1	-0.0450636	0.0370523	0.223903	0.560648	TRUE	NA	Wald ratio	1	-0.0376874	0.0485969	0.438038	0.897699	TRUE	NA	Inverse variance weighted	2	-0.0852529	0.0787147	0.278781	0.910952	FALSE	NA
ENSG00000048392	RRM2B	3	-0.00552116	0.0221741	0.803367	0.964346	0	Inverse variance weighted	2	-0.00718579	0.027357	0.792807	0.939763	TRUE	NA	Wald ratio	1	-0.00565921	0.0391294	0.885005	0.987508	TRUE	NA	Inverse variance weighted	2	0.0464788	0.149894	0.756501	0.987065	FALSE	NA
ENSG00000048405	ZNF800	2	-0.0513129	0.0227984	0.0244028	0.28373	0	Inverse variance weighted	2	-0.0529948	0.0230555	0.0215289	0.137019	TRUE	0.0630102		NA	NA	NA	NA	NA	FALSE	NA	Wald ratio	1	0.0228377	0.153084	0.881408	0.995582	FALSE	NA
ENSG00000048462	TNFRSF17	3	-0.00761333	0.0212223	0.719789	0.947124	0	Wald ratio	1	-0.038038	0.0494494	0.441756	0.764992	TRUE	NA	Wald ratio	1	0.00291673	0.0237825	0.902391	0.989781	TRUE	NA	Wald ratio	1	-0.150072	0.151891	0.323141	0.924904	FALSE	NA
ENSG00000048471	SNX29	3	0.0181121	0.0151417	0.231627	0.763374	0	Inverse variance weighted	6	0.0267005	0.0169878	0.116009	0.392815	FALSE	NA	Wald ratio	1	-0.00142045	0.0390625	0.970992	0.997496	TRUE	NA	Inverse variance weighted	2	-0.0522238	0.0643996	0.417403	0.949846	FALSE	NA
ENSG00000048540	LMO3	NA	NA	NA	NA	NA	NA	NA	NA	NA	NA	NA	NA	FALSE	NA	Wald ratio	1	-0.0371952	0.0223674	0.0963282	0.644915	TRUE	NA	NA	NA	NA	NA	NA	NA	FALSE	NA
ENSG00000048544	MRPS10	3	-0.0274094	0.0198708	0.167778	0.688986	16.0103	Wald ratio	1	-0.00749717	0.0219148	0.732272	0.920643	TRUE	NA	Wald ratio	1	-0.0528711	0.0296594	0.07465	0.602635	TRUE	NA	Inverse variance weighted	2	-0.0558919	0.07156	0.434773	0.956189	FALSE	NA
ENSG00000048649	RSF1	3	-0.019781	0.0435105	0.649379	0.934244	68.6391	Wald ratio	1	-0.0708973	0.0283589	0.0124193	0.0942139	TRUE	0.00538518	Wald ratio	1	0.0269732	0.0274048	0.324992	0.858052	TRUE	NA	Wald ratio	1	0.00784349	0.163593	0.96176	0.997435	FALSE	NA
ENSG00000048707	VPS13D	3	-0.00899051	0.0320023	0.778762	0.961288	0	Wald ratio	1	-0.0854785	0.0993398	0.389533	0.728308	TRUE	NA	Wald ratio	1	0.00315031	0.0346534	0.927565	0.991777	TRUE	NA	Wald ratio	1	-0.0647008	0.153664	0.673717	0.978864	FALSE	NA
ENSG00000048740	CELF2	2	0.0304855	0.0408863	0.4559	0.884868	0		NA	NA	NA	NA	NA	FALSE	NA	Wald ratio	1	0.0334113	0.0422319	0.428863	0.896168	TRUE	NA	Inverse variance weighted	2	-0.0132463	0.163272	0.935339	0.997051	FALSE	NA
ENSG00000048828	FAM120A	3	0.062643	0.0295347	0.0339218	0.336692	0.00338267	Inverse variance weighted	2	0.0582582	0.0373969	0.119272	0.398987	TRUE	NA	Wald ratio	1	0.0537029	0.048771	0.270843	0.830288	TRUE	NA	Wald ratio	1	0.687555	0.301086	0.0223961	0.554658	FALSE	0.0299323
ENSG00000048991	R3HDM1	2	0.099648	0.0420709	0.0178567	0.23833	0	Inverse variance weighted	2	0.100313	0.0507869	0.0482474	0.234209	TRUE	0.0191523		NA	NA	NA	NA	NA	FALSE	NA	Wald ratio	1	0.098193	0.0751044	0.19107	0.860897	FALSE	NA
ENSG00000049089	COL9A2	3	-0.0152602	0.0287	0.594923	0.921477	0	Inverse variance weighted	3	-0.017989	0.037202	0.628706	0.877996	FALSE	NA	Wald ratio	1	-0.00455882	0.0512867	0.92917	0.991777	TRUE	NA	Inverse variance weighted	2	-0.0340964	0.0947803	0.71904	0.985088	FALSE	NA
ENSG00000049167	ERCC8	3	0.00174037	0.0272139	0.949009	0.991091	23.3219	Inverse variance weighted	2	-0.0114071	0.0256216	0.656165	0.8869	FALSE	NA	Wald ratio	1	0.0490312	0.0398117	0.218106	0.785805	TRUE	NA	Wald ratio	1	-0.126252	0.104125	0.225321	0.885106	FALSE	NA
ENSG00000049192	ADAMTS6	3	-0.00403908	0.0210632	0.84793	0.975241	0	Inverse variance weighted	2	0.000549018	0.0474243	0.990763	0.997711	FALSE	NA	Inverse variance weighted	2	0.00077256	0.0260265	0.976319	0.998478	TRUE	NA	Inverse variance weighted	2	-0.0314904	0.0547936	0.565488	0.972637	FALSE	NA
ENSG00000049239	H6PD	3	0.0125282	0.0125552	0.318352	0.83113	0	Inverse variance weighted	5	0.0161402	0.01515	0.286714	0.634032	TRUE	NA	Wald ratio	1	0.00547864	0.0225467	0.808013	0.981773	TRUE	NA	Inverse variance weighted	2	-0.0815011	0.224256	0.716285	0.98485	FALSE	NA
ENSG00000049245	VAMP3	3	0.0171243	0.025701	0.505227	0.901275	70.7046	Inverse variance weighted	5	-0.018229	0.0132228	0.168017	0.485211	TRUE	NA	Wald ratio	1	0.039744	0.0203017	0.0502685	0.544187	TRUE	NA	Inverse variance weighted	2	0.0695249	0.0586217	0.235625	0.891797	FALSE	NA
ENSG00000049246	PER3	2	-0.00403844	0.00923831	0.66201	0.936192	0	Inverse variance weighted	4	-0.00533619	0.00941128	0.570715	0.84705	FALSE	NA		NA	NA	NA	NA	NA	FALSE	NA	Inverse variance weighted	3	0.0302955	0.0484077	0.531419	0.967011	FALSE	NA
ENSG00000049247	UTS2	3	-0.00717386	0.00757761	0.343782	0.846871	0.352256	Inverse variance weighted	3	0.018193	0.024262	0.45334	0.774346	FALSE	NA	Inverse variance weighted	3	-0.0159666	0.0144591	0.26948	0.830288	TRUE	NA	Inverse variance weighted	2	-0.00727751	0.00951411	0.444321	0.957517	FALSE	NA
ENSG00000049249	TNFRSF9	2	-0.0151746	0.0181536	0.403211	0.871992	0	Inverse variance weighted	4	-0.0229508	0.0215427	0.286712	0.634032	FALSE	NA		NA	NA	NA	NA	NA	FALSE	NA	Inverse variance weighted	2	0.00387357	0.0337166	0.908535	0.995669	FALSE	NA
ENSG00000049323	LTBP1	2	0.021867	0.0392519	0.577463	0.918307	39.4066	Inverse variance weighted	2	0.0888194	0.0665479	0.181985	0.507003	TRUE	NA	Inverse variance weighted	3	-0.00114507	0.0218074	0.958124	0.995648	TRUE	NA		NA	NA	NA	NA	NA	FALSE	NA
ENSG00000049449	RCN1	2	-0.0271906	0.0207053	0.189108	0.720832	0	Wald ratio	1	-0.0601102	0.0424917	0.157176	0.468281	TRUE	NA		NA	NA	NA	NA	NA	FALSE	NA	Inverse variance weighted	2	-0.0169404	0.0237106	0.474942	0.961931	FALSE	NA
ENSG00000049541	RFC2	3	0.00349116	0.0220232	0.874046	0.979122	0	Inverse variance weighted	2	-0.00346287	0.0293673	0.906134	0.97379	TRUE	NA	Wald ratio	1	0.0175678	0.0381259	0.644953	0.953264	TRUE	NA	Inverse variance weighted	3	-0.0040722	0.06831	0.952463	0.997435	FALSE	NA
ENSG00000049618	ARID1B	3	0.00965195	0.0384772	0.801931	0.964346	0.0275335	Wald ratio	1	-0.0245105	0.0779879	0.753304	0.928332	TRUE	NA	Wald ratio	1	0.00836526	0.0456872	0.854721	0.9841	TRUE	NA	Wald ratio	1	0.201789	0.175595	0.250485	0.898146	FALSE	NA
ENSG00000049656	CLPTM1L	3	-0.00159958	0.0504035	0.974683	0.995901	53.821	Inverse variance weighted	2	0.0715217	0.0500527	0.153025	0.461903	TRUE	NA	Wald ratio	1	-0.0517905	0.0357314	0.147215	0.726734	TRUE	NA	Wald ratio	1	-0.0424778	0.141239	0.763604	0.987809	FALSE	NA
ENSG00000049759	NEDD4L	3	0.0133088	0.0161342	0.409438	0.874929	0	Inverse variance weighted	2	0.0140549	0.0180826	0.437007	0.761122	TRUE	NA	Wald ratio	1	0.00749915	0.0503514	0.881604	0.987318	TRUE	NA	Inverse variance weighted	2	0.0133342	0.0507122	0.792597	0.991005	FALSE	NA
ENSG00000049860	HEXB	3	0.00645782	0.0101185	0.523332	0.90385	0.128318	Inverse variance weighted	4	0.00779283	0.010644	0.464087	0.781485	TRUE	NA	Inverse variance weighted	2	-0.0240372	0.0344516	0.485359	0.915829	TRUE	NA	Wald ratio	1	0.0755546	0.0701961	0.281777	0.91216	FALSE	NA
ENSG00000049883	PTCD2	2	0.0345699	0.0466612	0.458772	0.884868	0	Wald ratio	1	0.0388345	0.0479721	0.418214	0.748389	TRUE	NA		NA	NA	NA	NA	NA	FALSE	NA	Wald ratio	1	-0.0402798	0.200975	0.841151	0.993456	FALSE	NA
ENSG00000050130	JKAMP	3	-0.014236	0.0178522	0.425197	0.879262	0	Inverse variance weighted	3	-0.0129279	0.0214771	0.547213	0.832358	FALSE	NA	Wald ratio	1	-0.00469637	0.0360055	0.896222	0.988667	TRUE	NA	Inverse variance weighted	2	-0.0656205	0.0709957	0.355336	0.938826	FALSE	NA
ENSG00000050165	DKK3	2	0.00243273	0.0114306	0.831463	0.971139	0	Inverse variance weighted	6	0.000259084	0.0129451	0.984032	0.995215	TRUE	NA		NA	NA	NA	NA	NA	FALSE	NA	Inverse variance weighted	3	0.0101261	0.0243538	0.677564	0.978864	FALSE	NA
ENSG00000050327	ARHGEF5	3	-0.0117505	0.0319729	0.713235	0.945977	32.4992	Inverse variance weighted	2	0.0451565	0.0419647	0.281901	0.629347	TRUE	NA	Wald ratio	1	-0.0470586	0.0429063	0.27274	0.831452	TRUE	NA	Inverse variance weighted	2	-0.042717	0.0527704	0.418235	0.949846	FALSE	NA
ENSG00000050344	NFE2L3	3	0.00186771	0.0155128	0.904168	0.985022	50.6608	Inverse variance weighted	3	0.0181176	0.0082522	0.0281284	0.163483	TRUE	0.00116966	Wald ratio	1	-0.0122211	0.0411072	0.76624	0.9768	TRUE	NA	Inverse variance weighted	3	-0.0204905	0.0191148	0.283732	0.91216	FALSE	NA
ENSG00000050393	MCUR1	3	-0.0525428	0.0470601	0.264206	0.790913	52.5646	Wald ratio	1	-0.155564	0.0787921	0.0483409	0.23458	TRUE	0.009457	Inverse variance weighted	2	0.000423347	0.0234171	0.985576	0.998706	TRUE	NA	Wald ratio	1	-0.072379	0.073428	0.324273	0.925291	FALSE	NA
ENSG00000050405	LIMA1	3	0.00965361	0.0240911	0.688632	0.939723	53.883	Inverse variance weighted	2	-0.00629876	0.0117862	0.593051	0.857608	TRUE	NA	Wald ratio	1	0.0518635	0.0275806	0.0600488	0.572256	TRUE	NA	Inverse variance weighted	2	-0.0490867	0.0702209	0.484531	0.962456	FALSE	NA
ENSG00000050426	LETMD1	3	0.0109014	0.0206202	0.597032	0.922746	0	Inverse variance weighted	2	0.00267859	0.0266772	0.920021	0.978364	FALSE	NA	Inverse variance weighted	2	-0.0111794	0.0439174	0.799068	0.979451	TRUE	NA	Inverse variance weighted	3	0.0646123	0.048322	0.181183	0.856872	FALSE	NA
ENSG00000050438	SLC4A8	2	0.0417277	0.0724254	0.564515	0.914668	80.8965	Inverse variance weighted	2	-0.0255069	0.0351021	0.467442	0.782834	FALSE	NA		NA	NA	NA	NA	NA	FALSE	NA	Inverse variance weighted	3	0.119745	0.052899	0.0235959	0.569915	FALSE	0.0409708
ENSG00000050555	LAMC3	2	-0.0153348	0.0161363	0.341945	0.846775	0	Inverse variance weighted	3	-0.0201773	0.0185676	0.277172	0.625071	FALSE	NA		NA	NA	NA	NA	NA	FALSE	NA	Inverse variance weighted	2	-0.000390635	0.0326181	0.990445	0.998833	FALSE	NA
ENSG00000050730	TNIP3	2	-0.0215946	0.0294837	0.463909	0.886057	0	Inverse variance weighted	2	-0.0173215	0.0311753	0.578473	0.851518	TRUE	NA		NA	NA	NA	NA	NA	FALSE	NA	Wald ratio	1	-0.0577968	0.090741	0.524162	0.967011	FALSE	NA
ENSG00000050748	MAPK9	3	0.00469125	0.0247058	0.8494	0.975301	35.9587	Inverse variance weighted	2	-0.00320035	0.0240042	0.893936	0.970548	FALSE	NA	Wald ratio	1	0.0534522	0.0355443	0.132629	0.704113	TRUE	NA	Wald ratio	1	-0.0528283	0.0487646	0.27866	0.910952	FALSE	NA
ENSG00000050767	COL23A1	2	0.00534558	0.0241552	0.824857	0.969639	26.4061	Inverse variance weighted	4	0.0234788	0.0240438	0.328815	0.677357	FALSE	NA		NA	NA	NA	NA	NA	FALSE	NA	Inverse variance weighted	2	-0.0268314	0.0358419	0.454097	0.959872	FALSE	NA
ENSG00000050820	BCAR1	NA	NA	NA	NA	NA	NA	Wald ratio	1	-0.303401	0.022877	3.82992e-40	1.27605e-36	TRUE	0.0439717	NA	NA	NA	NA	NA	NA	FALSE	NA	NA	NA	NA	NA	NA	NA	FALSE	NA
ENSG00000051009	FAM160A2	3	-0.00660639	0.00990532	0.504802	0.901149	0.0082621	Inverse variance weighted	4	-0.00578344	0.0100799	0.566131	0.844255	FALSE	NA	Inverse variance weighted	2	0.0666897	0.0846546	0.430822	0.896168	FALSE	NA	Inverse variance weighted	3	-0.0853364	0.0655736	0.193127	0.860929	FALSE	NA
ENSG00000051108	HERPUD1	3	-0.0164748	0.0178056	0.354831	0.852695	0	Inverse variance weighted	3	-0.0141306	0.0203394	0.487218	0.795898	TRUE	NA	Wald ratio	1	0.0309583	0.0472522	0.512357	0.921522	TRUE	NA	Inverse variance weighted	2	-0.109578	0.0588194	0.0624679	0.691167	FALSE	NA
ENSG00000051128	HOMER3	2	0.0110015	0.050015	0.8259	0.969817	0	Inverse variance weighted	3	0.0058826	0.0539422	0.91316	0.975013	TRUE	NA		NA	NA	NA	NA	NA	FALSE	NA	Inverse variance weighted	5	0.0423659	0.133524	0.751024	0.987065	FALSE	NA
ENSG00000051180	RAD51	NA	NA	NA	NA	NA	NA	Wald ratio	1	-0.0827178	0.0601083	0.168776	0.485875	TRUE	NA	NA	NA	NA	NA	NA	NA	FALSE	NA	NA	NA	NA	NA	NA	NA	FALSE	NA
ENSG00000051382	PIK3CB	3	0.0596586	0.037435	0.111013	0.588201	0	Wald ratio	1	0.110448	0.0785878	0.159901	0.473142	TRUE	NA	Wald ratio	1	0.0316164	0.0488195	0.517231	0.921522	TRUE	NA	Inverse variance weighted	4	0.0864769	0.0870103	0.320286	0.923798	FALSE	NA
ENSG00000051523	CYBA	3	0.0084312	0.0128198	0.510749	0.903626	0.658691	Inverse variance weighted	3	0.00824332	0.0154564	0.593808	0.857702	FALSE	NA	Inverse variance weighted	2	0.0144551	0.022494	0.520472	0.922327	TRUE	NA	Inverse variance weighted	3	-0.4331	0.200143	0.030468	0.595688	FALSE	0.0320802
ENSG00000051596	THOC3	2	-0.0356858	0.030018	0.234513	0.76784	46.6853	Wald ratio	1	-0.0174296	0.0129317	0.177714	0.501023	TRUE	NA		NA	NA	NA	NA	NA	FALSE	NA	Inverse variance weighted	2	-0.0850434	0.0476458	0.0742759	0.716199	FALSE	NA
ENSG00000051620	HEBP2	3	-0.00380862	0.00713074	0.593264	0.921256	0	Inverse variance weighted	3	-0.00126785	0.0357492	0.971709	0.993537	FALSE	NA	Wald ratio	1	-0.00201702	0.00815977	0.80476	0.981292	TRUE	NA	Inverse variance weighted	5	-0.0112849	0.016085	0.482943	0.961931	FALSE	NA
ENSG00000051825	MPHOSPH9	3	-0.0407986	0.07048	0.562678	0.913757	82.9795	Inverse variance weighted	2	-0.121597	0.0154331	3.29953e-15	8.72489e-13	TRUE	0.122744	Wald ratio	1	0.0850953	0.0521089	0.102463	0.658156	TRUE	NA	Wald ratio	1	-0.0842003	0.102541	0.411568	0.948131	FALSE	NA
ENSG00000052126	PLEKHA5	3	0.0141242	0.0334879	0.673193	0.938533	74.4716	Inverse variance weighted	4	0.0407277	0.02255	0.0709018	0.295584	FALSE	NA	Wald ratio	1	0.0525591	0.0318665	0.0990758	0.650818	TRUE	NA	Inverse variance weighted	3	-0.0584972	0.0342212	0.0873801	0.748154	FALSE	NA
ENSG00000052344	PRSS8	NA	NA	NA	NA	NA	NA	NA	NA	NA	NA	NA	NA	FALSE	NA	NA	NA	NA	NA	NA	NA	FALSE	NA	Inverse variance weighted	2	0.0896524	0.0468456	0.0556478	0.669579	FALSE	NA
ENSG00000052723	SIKE1	2	-0.183183	0.231285	0.428348	0.880073	65.7893	Wald ratio	1	-0.0147055	0.064704	0.820212	0.946855	TRUE	NA		NA	NA	NA	NA	NA	FALSE	NA	Wald ratio	1	-0.50069	0.27679	0.0704639	0.707484	FALSE	NA
ENSG00000052749	RRP12	3	-0.00174448	0.0119506	0.883942	0.982492	8.7262	Inverse variance weighted	6	0.00714419	0.0121727	0.55727	0.837942	FALSE	NA	Wald ratio	1	-0.0193218	0.0403687	0.6322	0.948725	TRUE	NA	Inverse variance weighted	2	-0.0246577	0.0250918	0.325755	0.925291	FALSE	NA
ENSG00000052795	FNIP2	2	-0.0414997	0.063388	0.512666	0.903626	65.8854	Inverse variance weighted	2	0.00429504	0.0155238	0.78203	0.937494	TRUE	NA		NA	NA	NA	NA	NA	FALSE	NA	Inverse variance weighted	2	-0.12924	0.0764342	0.0908625	0.75647	FALSE	NA
ENSG00000052841	TTC17	2	-0.0214616	0.0419377	0.608826	0.925123	0	Inverse variance weighted	2	-0.00440773	0.0465244	0.924521	0.97929	FALSE	NA		NA	NA	NA	NA	NA	FALSE	NA	Wald ratio	1	-0.0953839	0.0968627	0.324755	0.925291	FALSE	NA
ENSG00000053108	FSTL4	2	0.00466043	0.0503133	0.926199	0.987295	62.5282	Inverse variance weighted	2	0.0506731	0.0381777	0.184411	0.510146	TRUE	NA		NA	NA	NA	NA	NA	FALSE	NA	Inverse variance weighted	3	-0.0503555	0.0486531	0.300673	0.918702	FALSE	NA
ENSG00000053254	FOXN3	3	-0.0418137	0.0484978	0.38859	0.868526	55.5225	Inverse variance weighted	2	-0.100533	0.0422131	0.0172393	0.118216	TRUE	0.0635683	Inverse variance weighted	2	0.00845072	0.0348733	0.808527	0.981773	TRUE	NA	Wald ratio	1	-0.0237266	0.188655	0.899916	0.995669	FALSE	NA
ENSG00000053371	AKR7A2	3	0.0197996	0.0159859	0.215507	0.747736	0	Inverse variance weighted	5	0.0231884	0.0257133	0.36716	0.710645	FALSE	NA	Wald ratio	1	0.00960025	0.0216006	0.656721	0.955691	TRUE	NA	Inverse variance weighted	3	0.0848025	0.0623255	0.173628	0.852812	FALSE	NA
ENSG00000053372	MRTO4	2	0.0561839	0.0199497	0.00485838	0.109618	0	Wald ratio	1	0.0568719	0.0203444	0.00518268	0.0507275	TRUE	0.0888737		NA	NA	NA	NA	NA	FALSE	NA	Inverse variance weighted	2	0.0389671	0.101769	0.701795	0.983595	FALSE	NA
ENSG00000053438	NNAT	2	-0.00598035	0.0517549	0.908008	0.98516	0	Wald ratio	1	0.00841982	0.109458	0.938685	0.98467	TRUE	NA	Wald ratio	1	-0.0101268	0.0587353	0.863112	0.985356	TRUE	NA		NA	NA	NA	NA	NA	FALSE	NA
ENSG00000053501	USE1	NA	NA	NA	NA	NA	NA	Inverse variance weighted	2	0.00979769	0.0263905	0.710445	0.91188	TRUE	NA	NA	NA	NA	NA	NA	NA	FALSE	NA	NA	NA	NA	NA	NA	NA	FALSE	NA
ENSG00000053524	MCF2L2	3	-0.0633635	0.0282835	0.0250716	0.288151	0	Wald ratio	1	-0.0583282	0.0616612	0.344176	0.689615	TRUE	NA	Wald ratio	1	-0.114006	0.050133	0.0229615	0.43746	TRUE	0.00791067	Inverse variance weighted	2	-0.0314113	0.0411983	0.445796	0.957517	FALSE	NA
ENSG00000053747	LAMA3	NA	NA	NA	NA	NA	NA	NA	NA	NA	NA	NA	NA	FALSE	NA	Inverse variance weighted	2	-0.00499045	0.0349285	0.886388	0.987995	TRUE	NA	NA	NA	NA	NA	NA	NA	FALSE	NA
ENSG00000053770	AP5M1	3	-0.0315549	0.0199599	0.113899	0.593487	0	Inverse variance weighted	2	-0.0203504	0.0655525	0.756223	0.929393	FALSE	NA	Wald ratio	1	-0.0323301	0.0212388	0.127953	0.700891	TRUE	NA	Inverse variance weighted	2	-0.0462575	0.128614	0.719101	0.985088	FALSE	NA
ENSG00000053900	ANAPC4	2	0.0312538	0.0103122	0.00243941	0.0695056	0	Inverse variance weighted	5	0.0298271	0.0104512	0.00431788	0.0438073	TRUE	0.958593		NA	NA	NA	NA	NA	FALSE	NA	Inverse variance weighted	2	0.0838338	0.0634479	0.186401	0.860016	FALSE	NA
ENSG00000053918	KCNQ1	2	-0.214872	0.0681464	0.00161547	0.0524971	0	Inverse variance weighted	2	-0.224889	0.0753686	0.00284642	0.0317606	FALSE	0.0495636		NA	NA	NA	NA	NA	FALSE	NA	Wald ratio	1	-0.169994	0.159533	0.286616	0.913273	FALSE	NA
ENSG00000054116	TRAPPC3	2	-0.00909944	0.0315191	0.772814	0.959345	0	Inverse variance weighted	3	-0.00696114	0.0317037	0.826207	0.948688	FALSE	NA		NA	NA	NA	NA	NA	FALSE	NA	Wald ratio	1	-0.191087	0.292481	0.513541	0.967011	FALSE	NA
ENSG00000054118	THRAP3	NA	NA	NA	NA	NA	NA	Inverse variance weighted	2	-0.0405336	0.0576532	0.48202	0.791961	FALSE	NA	NA	NA	NA	NA	NA	NA	FALSE	NA	NA	NA	NA	NA	NA	NA	FALSE	NA
ENSG00000054148	PHPT1	2	0.0161548	0.0231779	0.485807	0.891652	0	Inverse variance weighted	2	0.0116385	0.0243119	0.632141	0.879695	FALSE	NA		NA	NA	NA	NA	NA	FALSE	NA	Inverse variance weighted	4	0.0612096	0.0767882	0.42538	0.953584	FALSE	NA
ENSG00000054179	ENTPD2	3	-0.0241679	0.0174063	0.164998	0.683163	0	Inverse variance weighted	2	0.0157132	0.060742	0.795876	0.940801	FALSE	NA	Wald ratio	1	-0.00166118	0.050389	0.973701	0.997871	TRUE	NA	Inverse variance weighted	3	-0.0316321	0.0194784	0.104385	0.775627	FALSE	NA
ENSG00000054219	LY75	2	0.00611708	0.0194006	0.752531	0.953015	0	Inverse variance weighted	5	-0.00401602	0.0268851	0.881256	0.96814	FALSE	NA		NA	NA	NA	NA	NA	FALSE	NA	Inverse variance weighted	4	0.0171264	0.0280234	0.541102	0.968927	FALSE	NA
ENSG00000054267	ARID4B	3	-0.0300702	0.0309539	0.331323	0.839037	0.0667061	Wald ratio	1	-0.0253131	0.048993	0.605389	0.864419	TRUE	NA	Wald ratio	1	-0.016749	0.0410179	0.683029	0.962602	TRUE	NA	Inverse variance weighted	2	-0.320741	0.171465	0.0614011	0.686674	FALSE	NA
ENSG00000054277	OPN3	3	0.0220696	0.0121161	0.0685295	0.47881	0.000964259	Inverse variance weighted	5	0.0200134	0.0124209	0.107121	0.37589	TRUE	NA	Wald ratio	1	0.238179	0.109077	0.0289921	0.464754	TRUE	0.0311415	Inverse variance weighted	3	0.00251411	0.063572	0.968454	0.997435	FALSE	NA
ENSG00000054282	SDCCAG8	3	0.0088118	0.0172282	0.609018	0.925123	0	Inverse variance weighted	3	0.0055832	0.0201178	0.781377	0.937369	FALSE	NA	Wald ratio	1	0.0432914	0.0486549	0.373593	0.879302	TRUE	NA	Inverse variance weighted	2	-0.00502986	0.0458382	0.912623	0.995669	FALSE	NA
ENSG00000054356	PTPRN	2	-0.005296	0.0121238	0.662237	0.936192	0	Inverse variance weighted	2	-0.0105738	0.0135727	0.435948	0.760465	TRUE	NA		NA	NA	NA	NA	NA	FALSE	NA	Inverse variance weighted	2	0.0155407	0.0269682	0.564439	0.972637	FALSE	NA
ENSG00000054392	HHAT	3	-0.00567741	0.0230857	0.805739	0.965131	0	Inverse variance weighted	3	0.00374823	0.0305236	0.902267	0.972904	FALSE	NA	Wald ratio	1	-0.000632363	0.0409771	0.987687	0.999085	TRUE	NA	Inverse variance weighted	2	-0.0689179	0.069424	0.320852	0.923798	FALSE	NA
ENSG00000054523	KIF1B	3	0.00874844	0.00803425	0.276201	0.801289	0	Inverse variance weighted	16	0.012717	0.0088691	0.151614	0.459644	FALSE	NA	Inverse variance weighted	2	-0.00732713	0.0216751	0.735331	0.975925	TRUE	NA	Inverse variance weighted	4	-0.0161982	0.0392005	0.67945	0.978974	FALSE	NA
ENSG00000054611	TBC1D22A	3	-0.0276934	0.0292839	0.344309	0.846871	56.631	Inverse variance weighted	3	-0.0336573	0.0202828	0.0970348	0.354496	FALSE	NA	Inverse variance weighted	2	0.0122267	0.0264527	0.64393	0.953264	TRUE	NA	Inverse variance weighted	2	-0.194072	0.0943582	0.0397097	0.623442	FALSE	0.0764398
ENSG00000054654	SYNE2	2	-0.0902851	0.088749	0.309006	0.825648	84.8381	Inverse variance weighted	3	-0.00598045	0.0397997	0.880557	0.96814	FALSE	NA		NA	NA	NA	NA	NA	FALSE	NA	Inverse variance weighted	3	-0.183713	0.0566167	0.00117512	0.21251	FALSE	0.64107
ENSG00000054690	PLEKHH1	2	0.0921991	0.12544	0.462337	0.885737	89.6682	Wald ratio	1	0.219828	0.0616184	0.00036031	0.00607852	TRUE	0.685969	Wald ratio	1	-0.0310905	0.0520392	0.550211	0.929902	TRUE	NA		NA	NA	NA	NA	NA	FALSE	NA
ENSG00000054793	ATP9A	2	0.00347134	0.00928164	0.708404	0.945663	0	Inverse variance weighted	5	0.00722963	0.0105925	0.494906	0.800217	FALSE	NA		NA	NA	NA	NA	NA	FALSE	NA	Inverse variance weighted	2	-0.0089569	0.0192622	0.641933	0.976864	FALSE	NA
ENSG00000054803	CBLN4	NA	NA	NA	NA	NA	NA	NA	NA	NA	NA	NA	NA	FALSE	NA	Wald ratio	1	-0.0753172	0.0575595	0.1907	0.77115	TRUE	NA	NA	NA	NA	NA	NA	NA	FALSE	NA
ENSG00000054965	FAM168A	3	-0.0837515	0.047322	0.0767568	0.502158	64.1915	Inverse variance weighted	2	-0.0137864	0.0283921	0.62727	0.877167	TRUE	NA	Wald ratio	1	-0.124116	0.0542711	0.0221984	0.4329	TRUE	0.0207901	Inverse variance weighted	3	-0.157852	0.0690852	0.022319	0.554658	FALSE	0.370583
ENSG00000054967	RELT	3	-0.0173229	0.0114137	0.129081	0.624304	0	Inverse variance weighted	2	-0.0160917	0.0121229	0.184382	0.510146	TRUE	NA	Wald ratio	1	-0.0295775	0.0378737	0.434831	0.897159	TRUE	NA	Inverse variance weighted	3	-0.016373	0.0756393	0.828629	0.99297	FALSE	NA
ENSG00000054983	GALC	3	-0.0175471	0.0352129	0.618261	0.926353	83.3024	Inverse variance weighted	3	-0.0484826	0.0115382	2.64657e-05	0.000685679	TRUE	0.866181	Inverse variance weighted	2	0.0414824	0.0219771	0.0590893	0.572256	TRUE	NA	Wald ratio	1	-0.0688007	0.0636222	0.279521	0.910952	FALSE	NA
ENSG00000055044	NOP58	3	0.0501668	0.0210199	0.0170035	0.230185	0.0773775	Inverse variance weighted	2	0.0571034	0.0233995	0.014672	0.105445	FALSE	0.496943	Wald ratio	1	-0.00303068	0.050695	0.952329	0.994466	TRUE	NA	Wald ratio	1	0.196377	0.134659	0.144749	0.821808	FALSE	NA
ENSG00000055070	SZRD1	3	-0.0145263	0.0372653	0.696678	0.941973	0.0577005	Inverse variance weighted	2	-0.0301267	0.0880565	0.732253	0.920643	FALSE	NA	Wald ratio	1	-0.0256809	0.0421501	0.542344	0.927418	TRUE	NA	Inverse variance weighted	2	0.263536	0.183315	0.150544	0.829499	FALSE	NA
ENSG00000055118	KCNH2	2	-0.0477147	0.038963	0.22072	0.754341	49.2328	Inverse variance weighted	3	-0.0785215	0.0298054	0.00842688	0.0723942	TRUE	0.00611396		NA	NA	NA	NA	NA	FALSE	NA	Inverse variance weighted	2	0.00156383	0.0486587	0.974361	0.997512	FALSE	NA
ENSG00000055130	CUL1	NA	NA	NA	NA	NA	NA	Inverse variance weighted	3	0.0423688	0.0965044	0.660636	0.888513	FALSE	NA	NA	NA	NA	NA	NA	NA	FALSE	NA	NA	NA	NA	NA	NA	NA	FALSE	NA
ENSG00000055147	FAM114A2	3	0.0613636	0.0636159	0.334748	0.841397	77.9285	Wald ratio	1	0.150271	0.0352487	2.01558e-05	0.000546866	TRUE	0.0200352	Wald ratio	1	0.00660361	0.0334065	0.8433	0.982784	TRUE	NA	Wald ratio	1	-0.0783225	0.174023	0.65266	0.978556	FALSE	NA
ENSG00000055163	CYFIP2	3	-0.0109706	0.0338323	0.745738	0.950292	58.8032	Inverse variance weighted	3	-0.0512521	0.027104	0.0586323	0.262146	TRUE	NA	Wald ratio	1	0.0219827	0.0232758	0.344943	0.864805	TRUE	NA	Inverse variance weighted	3	0.038677	0.159207	0.808056	0.991736	FALSE	NA
ENSG00000055208	TAB2	2	-0.00575206	0.0302897	0.849386	0.975301	0	Wald ratio	1	-0.00485766	0.0303604	0.872881	0.965772	TRUE	NA		NA	NA	NA	NA	NA	FALSE	NA	Inverse variance weighted	2	-0.197043	0.444007	0.657199	0.978864	FALSE	NA
ENSG00000055211	GINM1	3	0.0132089	0.0122856	0.282307	0.806766	0.343879	Inverse variance weighted	3	0.0208645	0.013897	0.13326	0.428466	FALSE	NA	Wald ratio	1	-0.049397	0.0466743	0.289904	0.83818	TRUE	NA	Inverse variance weighted	4	0.00343313	0.0306436	0.910797	0.995669	FALSE	NA
ENSG00000055332	EIF2AK2	2	0.0550514	0.0446841	0.217944	0.751352	0	Inverse variance weighted	2	0.0497376	0.048813	0.308231	0.655862	FALSE	NA		NA	NA	NA	NA	NA	FALSE	NA	Inverse variance weighted	2	0.0825356	0.111013	0.457192	0.960622	FALSE	NA
ENSG00000055483	USP36	3	-0.0347471	0.0205395	0.0906986	0.547189	30.0597	Inverse variance weighted	5	-0.0282345	0.00933813	0.00249809	0.0287989	TRUE	0.000878991	Wald ratio	1	-0.104061	0.045345	0.0217405	0.4329	TRUE	0.0244505	Inverse variance weighted	4	0.014785	0.0504862	0.769636	0.988851	FALSE	NA
ENSG00000055609	KMT2C	NA	NA	NA	NA	NA	NA	Wald ratio	1	0.068275	0.0783154	0.38332	0.72294	TRUE	NA	NA	NA	NA	NA	NA	NA	FALSE	NA	NA	NA	NA	NA	NA	NA	FALSE	NA
ENSG00000055732	MCOLN3	3	0.00248586	0.0153213	0.871111	0.978858	0	Inverse variance weighted	3	0.0168063	0.0239312	0.482507	0.792242	FALSE	NA	Inverse variance weighted	4	-0.00813826	0.0207156	0.694425	0.96584	FALSE	NA	Wald ratio	1	0.00113545	0.0738041	0.987725	0.998833	FALSE	NA
ENSG00000055813	CCDC85A	NA	NA	NA	NA	NA	NA	Inverse variance weighted	3	0.0243707	0.0184787	0.187217	0.513138	FALSE	NA	NA	NA	NA	NA	NA	NA	FALSE	NA	NA	NA	NA	NA	NA	NA	FALSE	NA
ENSG00000055917	PUM2	3	-0.0261955	0.0464913	0.573129	0.91791	0	Inverse variance weighted	2	0.013832	0.108818	0.898852	0.971121	FALSE	NA	Wald ratio	1	-0.0230643	0.053954	0.669029	0.960161	TRUE	NA	Inverse variance weighted	2	-0.154671	0.169801	0.36235	0.939826	FALSE	NA
ENSG00000055950	MRPL43	3	-0.0260389	0.0199969	0.192866	0.724346	0	Inverse variance weighted	3	-0.0390148	0.0456999	0.393262	0.731728	FALSE	NA	Wald ratio	1	-0.0369859	0.0296554	0.212327	0.780205	TRUE	NA	Inverse variance weighted	5	-0.0049504	0.033617	0.882928	0.995669	FALSE	NA
ENSG00000055955	ITIH4	2	-0.00158505	0.0103598	0.878399	0.98108	0	Inverse variance weighted	6	-0.00433231	0.0107618	0.687268	0.901279	FALSE	NA		NA	NA	NA	NA	NA	FALSE	NA	Inverse variance weighted	2	0.0331451	0.0382637	0.386364	0.946225	FALSE	NA
ENSG00000055957	ITIH1	2	0.278174	0.154508	0.0717996	0.489153	76.9042	Wald ratio	1	0.422522	0.0884348	1.77243e-06	6.94751e-05	TRUE	0.985047		NA	NA	NA	NA	NA	FALSE	NA	Wald ratio	1	0.112791	0.119732	0.346178	0.93411	FALSE	NA
ENSG00000056050	C4orf27	3	-0.00304524	0.0129662	0.814317	0.966828	0	Wald ratio	1	-0.00419964	0.0167986	0.802587	0.94345	TRUE	NA	Wald ratio	1	-0.0034333	0.0212537	0.871669	0.986921	TRUE	NA	Wald ratio	1	0.0229197	0.0724262	0.751657	0.987065	FALSE	NA
ENSG00000056097	ZFR	3	-0.00286383	0.0433164	0.947287	0.991	0.000645068	Wald ratio	1	0.0285777	0.0793824	0.718847	0.912865	TRUE	NA	Wald ratio	1	-0.0249266	0.0521192	0.632465	0.948725	TRUE	NA	Wald ratio	1	0.506793	0.403366	0.208967	0.872823	FALSE	NA
ENSG00000056487	PHF21B	NA	NA	NA	NA	NA	NA	NA	NA	NA	NA	NA	NA	FALSE	NA	Wald ratio	1	-0.0043758	0.051358	0.932101	0.991777	TRUE	NA	NA	NA	NA	NA	NA	NA	FALSE	NA
ENSG00000056558	TRAF1	3	0.00854339	0.0259648	0.742127	0.949825	0	Inverse variance weighted	3	0.00417615	0.0370914	0.910355	0.974711	FALSE	NA	Wald ratio	1	0.0383629	0.0509409	0.451398	0.90353	TRUE	NA	Inverse variance weighted	3	-0.0138688	0.0519114	0.789343	0.990943	FALSE	NA
ENSG00000056586	RC3H2	2	0.228307	0.0306689	9.74969e-14	1.50319e-10	0	Wald ratio	1	0.222846	0.0315078	1.51918e-12	2.97741e-10	TRUE	0.26664		NA	NA	NA	NA	NA	FALSE	NA	Inverse variance weighted	2	0.326759	0.133791	0.0145932	0.489847	FALSE	0.0448858
ENSG00000056661	PCGF2	NA	NA	NA	NA	NA	NA	Inverse variance weighted	3	-0.0119014	0.033526	0.722597	0.914832	FALSE	NA	NA	NA	NA	NA	NA	NA	FALSE	NA	NA	NA	NA	NA	NA	NA	FALSE	NA
ENSG00000056736	IL17RB	3	0.00310163	0.0191419	0.871279	0.978858	0.883693	Inverse variance weighted	3	-0.0297732	0.0355011	0.401662	0.737472	FALSE	NA	Inverse variance weighted	2	0.0185603	0.0237404	0.434331	0.897159	TRUE	NA	Wald ratio	1	-0.00168659	0.0691501	0.980541	0.998407	FALSE	NA
ENSG00000056972	TRAF3IP2	3	0.00284111	0.0213013	0.893895	0.983974	0	Inverse variance weighted	3	0.0103965	0.0269687	0.699866	0.907674	FALSE	NA	Wald ratio	1	-0.005273	0.0438064	0.90419	0.990039	TRUE	NA	Inverse variance weighted	2	-0.0171684	0.0569949	0.763241	0.987809	FALSE	NA
ENSG00000057019	DCBLD2	3	-0.0114188	0.0113551	0.314601	0.828667	0.952015	Inverse variance weighted	4	-0.0147228	0.0121801	0.226755	0.563441	TRUE	NA	Wald ratio	1	-0.0176221	0.0317694	0.579108	0.939911	TRUE	NA	Wald ratio	1	0.0600155	0.0511531	0.240695	0.894769	FALSE	NA
ENSG00000057252	SOAT1	2	0.0046061	0.0151732	0.761457	0.955711	0	Inverse variance weighted	4	0.00923418	0.0160407	0.564837	0.843459	FALSE	NA		NA	NA	NA	NA	NA	FALSE	NA	Inverse variance weighted	3	-0.0347434	0.0467728	0.457595	0.960622	FALSE	NA
ENSG00000057294	PKP2	2	0.0335837	0.0606277	0.579625	0.918307	82.2756	Inverse variance weighted	3	-0.0242428	0.0309455	0.433391	0.758539	FALSE	NA		NA	NA	NA	NA	NA	FALSE	NA	Inverse variance weighted	2	0.0971484	0.0406719	0.0169133	0.510365	FALSE	0.049652
ENSG00000057468	MSH4	2	0.026004	0.0229245	0.256656	0.786802	0	Inverse variance weighted	2	0.0459852	0.038972	0.238019	0.577198	FALSE	NA	Inverse variance weighted	2	0.0154322	0.0283476	0.586172	0.939955	TRUE	NA		NA	NA	NA	NA	NA	FALSE	NA
ENSG00000057593	F7	2	-0.0462146	0.0353159	0.190668	0.723662	0	Wald ratio	1	-0.0405559	0.0619011	0.512357	0.811422	TRUE	NA		NA	NA	NA	NA	NA	FALSE	NA	Inverse variance weighted	2	-0.0489453	0.0430009	0.255021	0.899667	FALSE	NA
ENSG00000057608	GDI2	3	0.0321279	0.0284373	0.258568	0.788437	51.8259	Inverse variance weighted	4	0.00621479	0.0122707	0.612525	0.868602	FALSE	NA	Wald ratio	1	0.120123	0.0548389	0.0284897	0.464107	TRUE	0.00393141	Inverse variance weighted	2	0.0238124	0.0420295	0.571009	0.972767	FALSE	NA
ENSG00000057657	PRDM1	NA	NA	NA	NA	NA	NA	Wald ratio	1	-0.0308028	0.0935085	0.741844	0.923965	TRUE	NA	NA	NA	NA	NA	NA	NA	FALSE	NA	NA	NA	NA	NA	NA	NA	FALSE	NA
ENSG00000057663	ATG5	3	0.0667021	0.0408275	0.102311	0.568686	0.00690552	Wald ratio	1	0.144936	0.0767306	0.0589067	0.26302	TRUE	NA	Wald ratio	1	0.05691	0.0505076	0.259844	0.826267	TRUE	NA	Wald ratio	1	-0.18093	0.161885	0.263718	0.901182	FALSE	NA
ENSG00000057704	TMCC3	2	-0.0202435	0.0458314	0.65871	0.936192	53.5925	Inverse variance weighted	3	0.0153782	0.0311759	0.621821	0.875245	FALSE	NA		NA	NA	NA	NA	NA	FALSE	NA	Inverse variance weighted	3	-0.079211	0.0563932	0.160134	0.840495	FALSE	NA
ENSG00000057757	PITHD1	3	-0.0311045	0.0292613	0.287786	0.81198	0	Wald ratio	1	-0.0963927	0.065547	0.141403	0.442039	TRUE	NA	Wald ratio	1	-0.018361	0.0369283	0.619043	0.94617	TRUE	NA	Inverse variance weighted	2	-0.00211944	0.0703826	0.975977	0.997988	FALSE	NA
ENSG00000057935	MTA3	3	-0.00872236	0.0510393	0.864306	0.976725	74.5425	Inverse variance weighted	3	0.0738994	0.0335978	0.0278401	0.162442	TRUE	0.0102542	Wald ratio	1	-0.0603811	0.0330033	0.0673179	0.58665	TRUE	NA	Inverse variance weighted	2	-0.0699971	0.0874827	0.423638	0.953286	FALSE	NA
ENSG00000058056	USP13	3	0.0012799	0.0321677	0.968262	0.995709	50.6642	Inverse variance weighted	2	0.0356389	0.0156656	0.0229071	0.142818	TRUE	0.0180066	Wald ratio	1	-0.0649161	0.0505494	0.199068	0.775588	TRUE	NA	Inverse variance weighted	3	-0.0103154	0.0572026	0.856893	0.993896	FALSE	NA
ENSG00000058063	ATP11B	3	0.0383652	0.0152857	0.0120775	0.192918	0.00683141	Inverse variance weighted	2	0.0450195	0.0180425	0.012589	0.0951973	TRUE	0.0106826	Wald ratio	1	0.0103094	0.0293172	0.725102	0.972023	TRUE	NA	Wald ratio	1	0.307603	0.148539	0.0383713	0.618442	FALSE	0.0476526
ENSG00000058085	LAMC2	NA	NA	NA	NA	NA	NA	NA	NA	NA	NA	NA	NA	FALSE	NA	Wald ratio	1	-0.0354963	0.0495976	0.474185	0.913706	TRUE	NA	NA	NA	NA	NA	NA	NA	FALSE	NA
ENSG00000058091	CDK14	3	0.00503521	0.0311193	0.871461	0.978903	0	Inverse variance weighted	2	-0.020454	0.0503215	0.684399	0.900655	TRUE	NA	Inverse variance weighted	2	0.0261711	0.0469743	0.577435	0.939403	FALSE	NA	Inverse variance weighted	2	0.00767602	0.073616	0.916954	0.995669	FALSE	NA
ENSG00000058262	SEC61A1	NA	NA	NA	NA	NA	NA	NA	NA	NA	NA	NA	NA	FALSE	NA	NA	NA	NA	NA	NA	NA	FALSE	NA	Inverse variance weighted	2	-0.0526463	0.137496	0.7018	0.983595	FALSE	NA
ENSG00000058272	PPP1R12A	2	0.202238	0.402786	0.615599	0.926346	71.0439	Wald ratio	1	-0.0998398	0.0579071	0.0846829	0.32671	TRUE	NA		NA	NA	NA	NA	NA	FALSE	NA	Wald ratio	1	0.739308	0.447824	0.0987615	0.768073	FALSE	NA
ENSG00000058335	RASGRF1	2	-0.00208625	0.0637284	0.973885	0.995854	57.6066	Wald ratio	1	0.0758859	0.0725865	0.295813	0.642285	TRUE	NA	Wald ratio	1	-0.0541728	0.0436137	0.214198	0.780205	TRUE	NA		NA	NA	NA	NA	NA	FALSE	NA
ENSG00000058453	CROCC	2	-0.0089818	0.0235881	0.70337	0.944177	18.8376	Inverse variance weighted	3	0.0103464	0.0266819	0.698189	0.906992	FALSE	NA		NA	NA	NA	NA	NA	FALSE	NA	Inverse variance weighted	3	-0.0377688	0.034162	0.268908	0.904737	FALSE	NA
ENSG00000058600	POLR3E	NA	NA	NA	NA	NA	NA	Inverse variance weighted	3	-0.000221891	0.0109252	0.983796	0.995215	FALSE	NA	NA	NA	NA	NA	NA	NA	FALSE	NA	NA	NA	NA	NA	NA	NA	FALSE	NA
ENSG00000058668	ATP2B4	2	-0.0584918	0.0554213	0.291241	0.814075	0	Wald ratio	1	-0.0636912	0.0567431	0.261672	0.606453	TRUE	NA		NA	NA	NA	NA	NA	FALSE	NA	Wald ratio	1	0.0492249	0.258271	0.848844	0.993508	FALSE	NA
ENSG00000058673	ZC3H11A	NA	NA	NA	NA	NA	NA	Wald ratio	1	-0.0339864	0.0431047	0.430427	0.757258	TRUE	NA	NA	NA	NA	NA	NA	NA	FALSE	NA	NA	NA	NA	NA	NA	NA	FALSE	NA
ENSG00000058729	RIOK2	2	-0.00821255	0.0382505	0.829998	0.971118	0	Inverse variance weighted	2	-0.0105045	0.0393868	0.7897	0.939382	FALSE	NA		NA	NA	NA	NA	NA	FALSE	NA	Wald ratio	1	0.0297974	0.160399	0.852625	0.993649	FALSE	NA
ENSG00000058799	YIPF1	2	-0.0183116	0.0256068	0.474544	0.888993	0	Inverse variance weighted	2	-0.0190521	0.0257757	0.459814	0.777771	TRUE	NA		NA	NA	NA	NA	NA	FALSE	NA	Wald ratio	1	0.0376624	0.224092	0.86653	0.994394	FALSE	NA
ENSG00000058804	NDC1	2	-0.0654378	0.0910065	0.472113	0.888721	40.1914	Inverse variance weighted	2	-0.0150781	0.0393009	0.701231	0.908242	TRUE	NA		NA	NA	NA	NA	NA	FALSE	NA	Wald ratio	1	-0.229899	0.161418	0.154376	0.833828	FALSE	NA
ENSG00000058866	DGKG	3	-0.00260327	0.032724	0.936593	0.98843	0	Inverse variance weighted	2	-0.00720865	0.0581106	0.901275	0.97228	TRUE	NA	Wald ratio	1	-0.00807202	0.0470868	0.863887	0.985356	TRUE	NA	Inverse variance weighted	3	0.0179164	0.0731924	0.806622	0.991736	FALSE	NA
ENSG00000059122	FLYWCH1	3	-0.00413563	0.00767163	0.589831	0.920737	0	Inverse variance weighted	6	-0.00971865	0.0100531	0.333677	0.680535	TRUE	NA	Inverse variance weighted	2	0.0186048	0.0208634	0.37253	0.87846	TRUE	NA	Inverse variance weighted	2	-0.00351072	0.014435	0.807844	0.991736	FALSE	NA
ENSG00000059145	UNKL	NA	NA	NA	NA	NA	NA	NA	NA	NA	NA	NA	NA	FALSE	NA	NA	NA	NA	NA	NA	NA	FALSE	NA	Inverse variance weighted	2	-0.0440662	0.100163	0.659976	0.978864	FALSE	NA
ENSG00000059377	TBXAS1	3	0.0118261	0.0106766	0.268007	0.793276	0	Inverse variance weighted	4	0.0102799	0.0109656	0.34852	0.694371	TRUE	NA	Wald ratio	1	0.0440038	0.0487753	0.366964	0.873669	TRUE	NA	Inverse variance weighted	2	-0.0066937	0.166688	0.967968	0.997435	FALSE	NA
ENSG00000059378	PARP12	3	-0.0357837	0.0229385	0.118764	0.606539	0	Inverse variance weighted	2	-0.0726721	0.0363657	0.0456769	0.225796	TRUE	0.0251484	Wald ratio	1	-0.0131191	0.0381369	0.730846	0.973718	TRUE	NA	Inverse variance weighted	3	-0.00883371	0.0467888	0.85025	0.993508	FALSE	NA
ENSG00000059573	ALDH18A1	3	0.0396839	0.0339946	0.243065	0.775188	33.6004	Inverse variance weighted	2	0.00729213	0.0234577	0.755905	0.929208	TRUE	NA	Wald ratio	1	0.0667166	0.0523173	0.202228	0.777295	TRUE	NA	Inverse variance weighted	2	0.165294	0.102371	0.106383	0.778382	FALSE	NA
ENSG00000059588	TARBP1	3	-0.0163872	0.017049	0.336461	0.842883	0	Inverse variance weighted	4	-0.0243744	0.0254288	0.337792	0.684209	FALSE	NA	Wald ratio	1	-0.00598951	0.0260544	0.818181	0.982547	TRUE	NA	Inverse variance weighted	3	-0.0234338	0.0487524	0.630751	0.976128	FALSE	NA
ENSG00000059691	PET112	3	-0.00172746	0.0154568	0.911013	0.985649	0	Inverse variance weighted	4	-0.00285375	0.0216009	0.894896	0.970734	FALSE	NA	Wald ratio	1	-0.00343238	0.0249801	0.890711	0.988667	TRUE	NA	Inverse variance weighted	2	0.00997067	0.0476785	0.834352	0.993456	FALSE	NA
ENSG00000059728	MXD1	NA	NA	NA	NA	NA	NA	Wald ratio	1	0.0153367	0.0414994	0.711706	0.912025	TRUE	NA	NA	NA	NA	NA	NA	NA	FALSE	NA	NA	NA	NA	NA	NA	NA	FALSE	NA
ENSG00000059758	CDK17	NA	NA	NA	NA	NA	NA	Wald ratio	1	-0.0461822	0.0546895	0.398421	0.735644	TRUE	NA	NA	NA	NA	NA	NA	NA	FALSE	NA	NA	NA	NA	NA	NA	NA	FALSE	NA
ENSG00000059769	DNAJC25	NA	NA	NA	NA	NA	NA	Inverse variance weighted	2	0.0301524	0.0282879	0.286463	0.634009	TRUE	NA	NA	NA	NA	NA	NA	NA	FALSE	NA	NA	NA	NA	NA	NA	NA	FALSE	NA
ENSG00000059915	PSD	2	-0.0341579	0.103425	0.741198	0.949825	50.9872	Wald ratio	1	-0.122847	0.0859926	0.153127	0.461961	TRUE	NA		NA	NA	NA	NA	NA	FALSE	NA	Wald ratio	1	0.0864515	0.118641	0.466196	0.961931	FALSE	NA
ENSG00000060069	CTDP1	3	0.0552769	0.0262593	0.0352882	0.343906	0	Inverse variance weighted	2	0.0215767	0.0568578	0.704327	0.90971	FALSE	NA	Inverse variance weighted	2	0.0734146	0.0308219	0.0172235	0.406651	TRUE	0.0171203	Inverse variance weighted	3	-0.0429582	0.106455	0.686557	0.980396	FALSE	NA
ENSG00000060138	YBX3	3	-0.0281818	0.0133271	0.0344613	0.338658	0	Inverse variance weighted	3	-0.027474	0.0143492	0.0555342	0.254024	TRUE	NA	Wald ratio	1	-0.0385911	0.0421977	0.360438	0.870559	TRUE	NA	Inverse variance weighted	3	-0.016821	0.0686877	0.806541	0.991736	FALSE	NA
ENSG00000060140	STYK1	2	-0.00582007	0.0268867	0.828624	0.970648	0	Inverse variance weighted	3	0.00419045	0.0293732	0.886557	0.968786	FALSE	NA		NA	NA	NA	NA	NA	FALSE	NA	Inverse variance weighted	2	-0.0575513	0.0667727	0.388744	0.947221	FALSE	NA
ENSG00000060237	WNK1	2	0.0192089	0.0903309	0.8316	0.971139	59.3633	Inverse variance weighted	2	0.0896825	0.0531897	0.0917789	0.343043	TRUE	NA		NA	NA	NA	NA	NA	FALSE	NA	Inverse variance weighted	2	-0.0965744	0.106153	0.362944	0.939991	FALSE	NA
ENSG00000060339	CCAR1	NA	NA	NA	NA	NA	NA	Wald ratio	1	0.0757848	0.0909417	0.404657	0.738921	TRUE	NA	NA	NA	NA	NA	NA	NA	FALSE	NA	NA	NA	NA	NA	NA	NA	FALSE	NA
ENSG00000060491	OGFR	3	-0.0100559	0.0313439	0.748342	0.951264	60.6387	Inverse variance weighted	2	-0.0448789	0.0247829	0.0701597	0.293562	TRUE	NA	Inverse variance weighted	2	0.0194566	0.0192541	0.312249	0.848041	TRUE	NA	Inverse variance weighted	4	0.0476879	0.285163	0.867189	0.994394	FALSE	NA
ENSG00000060558	GNA15	3	0.0174282	0.0201547	0.38719	0.868148	0	Inverse variance weighted	3	0.0116973	0.0238317	0.623546	0.876109	FALSE	NA	Wald ratio	1	0.0262874	0.0392349	0.502858	0.920306	TRUE	NA	Wald ratio	1	0.101703	0.13942	0.465715	0.961644	FALSE	NA
ENSG00000060566	CREB3L3	NA	NA	NA	NA	NA	NA	Wald ratio	1	0.0162682	0.0488045	0.738883	0.922484	TRUE	NA	NA	NA	NA	NA	NA	NA	FALSE	NA	NA	NA	NA	NA	NA	NA	FALSE	NA
ENSG00000060642	PIGV	3	-0.0474437	0.0494985	0.337818	0.844288	80.5067	Inverse variance weighted	2	-0.0563214	0.0324277	0.0824169	0.322372	FALSE	NA	Wald ratio	1	-0.13762	0.0487127	0.00472605	0.271787	TRUE	0.0279829	Inverse variance weighted	3	0.0387013	0.0343398	0.259737	0.900082	FALSE	NA
ENSG00000060656	PTPRU	2	-0.0102848	0.0309719	0.739836	0.949761	0	Wald ratio	1	-0.0208272	0.035336	0.55559	0.837079	TRUE	NA		NA	NA	NA	NA	NA	FALSE	NA	Wald ratio	1	0.0246621	0.0643359	0.701473	0.983595	FALSE	NA
ENSG00000060688	SNRNP40	2	0.0278918	0.021526	0.19507	0.725361	0	Wald ratio	1	0.0233734	0.0222047	0.29251	0.639407	TRUE	NA		NA	NA	NA	NA	NA	FALSE	NA	Inverse variance weighted	2	0.0984399	0.0877387	0.261877	0.900082	FALSE	NA
ENSG00000060709	RIMBP2	3	0.00447833	0.0194915	0.81828	0.968804	53.9446	Inverse variance weighted	4	0.00546646	0.0181581	0.763377	0.931894	FALSE	NA	Inverse variance weighted	2	0.0455909	0.0284787	0.109405	0.67103	TRUE	NA	Inverse variance weighted	3	-0.0298844	0.0231391	0.196528	0.860929	FALSE	NA
ENSG00000060749	QSER1	3	-0.0152783	0.0348037	0.660673	0.936192	11.1056	Inverse variance weighted	3	0.0433709	0.0531679	0.414652	0.746857	FALSE	NA	Wald ratio	1	-0.0395695	0.0438529	0.366884	0.873669	TRUE	NA	Inverse variance weighted	2	-0.0935756	0.0988275	0.343711	0.934008	FALSE	NA
ENSG00000060762	MPC1	3	0.0120354	0.00895928	0.179161	0.70868	0	Inverse variance weighted	3	0.0123919	0.00958086	0.195871	0.525022	TRUE	NA	Inverse variance weighted	3	0.0161413	0.0278901	0.562761	0.932467	FALSE	NA	Inverse variance weighted	2	-0.020867	0.0599231	0.727668	0.986603	FALSE	NA
ENSG00000060971	ACAA1	3	-0.0387061	0.0144005	0.00719166	0.143378	0.497457	Inverse variance weighted	4	-0.0351512	0.0161683	0.0296996	0.169267	TRUE	0.00675029	Wald ratio	1	-0.0216013	0.0337192	0.521766	0.922327	TRUE	NA	Inverse variance weighted	2	-0.177964	0.0701338	0.011165	0.456575	FALSE	0.22096
ENSG00000060982	BCAT1	3	-0.00424523	0.0124898	0.733935	0.948996	0	Inverse variance weighted	6	-0.00493833	0.0134935	0.714381	0.912025	FALSE	NA	Wald ratio	1	0.0220195	0.0511166	0.666636	0.958981	TRUE	NA	Inverse variance weighted	4	-0.0159076	0.0432137	0.712787	0.984771	FALSE	NA
ENSG00000061273	HDAC7	2	0.05765	0.106249	0.58741	0.919615	75.8966	Inverse variance weighted	3	-0.0436569	0.0661612	0.509346	0.809935	FALSE	NA		NA	NA	NA	NA	NA	FALSE	NA	Inverse variance weighted	3	0.169082	0.0808171	0.0364241	0.610902	FALSE	0.0769922
ENSG00000061337	LZTS1	2	0.00290079	0.018533	0.875623	0.97985	0	Inverse variance weighted	4	-0.00443212	0.0241266	0.854247	0.959372	FALSE	NA		NA	NA	NA	NA	NA	FALSE	NA	Inverse variance weighted	2	0.0134556	0.0289457	0.642034	0.976864	FALSE	NA
ENSG00000061656	SPAG4	NA	NA	NA	NA	NA	NA	Wald ratio	1	-0.433576	0.104798	3.51486e-05	0.000876557	TRUE	0.278026	NA	NA	NA	NA	NA	NA	FALSE	NA	NA	NA	NA	NA	NA	NA	FALSE	NA
ENSG00000061676	NCKAP1	3	0.00156321	0.0250725	0.950286	0.991218	0	Inverse variance weighted	3	0.00645737	0.0326005	0.842986	0.955002	FALSE	NA	Wald ratio	1	-0.0391036	0.0529403	0.460128	0.907382	TRUE	NA	Inverse variance weighted	2	0.0353637	0.0584163	0.54493	0.970337	FALSE	NA
ENSG00000061794	MRPS35	3	0.0272282	0.0885364	0.758435	0.95462	81.6589	Inverse variance weighted	2	0.193918	0.0615279	0.0016232	0.0202858	FALSE	0.95379	Wald ratio	1	-0.0206404	0.0526329	0.694942	0.96584	TRUE	NA	Inverse variance weighted	2	-0.10891	0.087191	0.211628	0.875147	FALSE	NA
ENSG00000061918	GUCY1B3	NA	NA	NA	NA	NA	NA	Inverse variance weighted	2	-0.10517	0.0624799	0.0923258	0.344007	TRUE	NA	NA	NA	NA	NA	NA	NA	FALSE	NA	NA	NA	NA	NA	NA	NA	FALSE	NA
ENSG00000061936	SFSWAP	2	0.0559804	0.0424056	0.186795	0.718197	0	Inverse variance weighted	2	0.0681417	0.0463768	0.14175	0.442792	TRUE	NA		NA	NA	NA	NA	NA	FALSE	NA	Inverse variance weighted	2	-0.0060462	0.104737	0.953966	0.997435	FALSE	NA
ENSG00000061938	TNK2	2	0.00634299	0.0533266	0.905318	0.98516	32.3058	Inverse variance weighted	3	0.041497	0.0436373	0.341629	0.687593	FALSE	NA		NA	NA	NA	NA	NA	FALSE	NA	Inverse variance weighted	3	-0.0745505	0.0849245	0.380028	0.944584	FALSE	NA
ENSG00000061987	MON2	2	0.0662467	0.102974	0.520006	0.90385	23.3287	Inverse variance weighted	2	0.0270134	0.0311335	0.385579	0.725311	TRUE	NA		NA	NA	NA	NA	NA	FALSE	NA	Wald ratio	1	0.336516	0.269213	0.2113	0.874771	FALSE	NA
ENSG00000062194	GPBP1	2	0.0493616	0.0216712	0.0227411	0.274559	0	Wald ratio	1	0.0468444	0.0218607	0.0321246	0.178351	TRUE	0.955858		NA	NA	NA	NA	NA	FALSE	NA	Wald ratio	1	0.192627	0.164921	0.242807	0.895192	FALSE	NA
ENSG00000062282	DGAT2	3	0.000169346	0.0469973	0.997125	0.99939	48.4082	Inverse variance weighted	2	-0.0550839	0.0431481	0.201735	0.532989	FALSE	NA	Wald ratio	1	0.0560508	0.0421559	0.183647	0.766698	TRUE	NA	Inverse variance weighted	3	-0.00781321	0.145816	0.957268	0.997435	FALSE	NA
ENSG00000062524	LTK	2	-0.315283	0.262112	0.229031	0.76247	93.6094	Wald ratio	1	-0.575544	0.0883615	7.3413e-11	1.01073e-08	TRUE	0.420184		NA	NA	NA	NA	NA	FALSE	NA	Wald ratio	1	-0.0513077	0.0987673	0.603426	0.973247	FALSE	NA
ENSG00000062582	MRPS24	NA	NA	NA	NA	NA	NA	Wald ratio	1	0.0869492	0.0374781	0.0203409	0.131739	TRUE	0.0124197	NA	NA	NA	NA	NA	NA	FALSE	NA	NA	NA	NA	NA	NA	NA	FALSE	NA
ENSG00000062598	ELMO2	3	-0.00851917	0.032539	0.793465	0.963561	17.7301	Wald ratio	1	0.00166356	0.03743	0.96455	0.991512	TRUE	NA	Wald ratio	1	-0.0548587	0.0440745	0.213249	0.780205	TRUE	NA	Wald ratio	1	0.20383	0.125223	0.103581	0.774342	FALSE	NA
ENSG00000062650	WAPAL	2	0.0941474	0.0291503	0.00123912	0.0432451	0	Wald ratio	1	0.0962444	0.0294301	0.00107445	0.0147366	TRUE	0.427963		NA	NA	NA	NA	NA	FALSE	NA	Inverse variance weighted	2	-0.0145763	0.211909	0.94516	0.997116	FALSE	NA
ENSG00000062716	VMP1	2	-0.0923872	0.0354796	0.00921558	0.165427	0	Wald ratio	1	-0.09154	0.0359118	0.0108026	0.085275	TRUE	0.034512		NA	NA	NA	NA	NA	FALSE	NA	Inverse variance weighted	2	-0.126951	0.229374	0.579944	0.973022	FALSE	NA
ENSG00000062725	APPBP2	3	-0.119341	0.0596112	0.0452859	0.388774	42.2255	Wald ratio	1	-0.216787	0.0730113	0.00298546	0.0328283	TRUE	0.00785426	Wald ratio	1	-0.0752606	0.0418398	0.0720534	0.598539	TRUE	NA	Inverse variance weighted	2	0.0121457	0.203228	0.952343	0.997435	FALSE	NA
ENSG00000062822	POLD1	2	0.0285195	0.0531691	0.591687	0.920737	53.5032	Wald ratio	1	-0.0279067	0.0545449	0.608911	0.866256	TRUE	NA	Wald ratio	1	0.0786196	0.0479713	0.101236	0.655111	TRUE	NA		NA	NA	NA	NA	NA	FALSE	NA
ENSG00000063015	SEZ6	NA	NA	NA	NA	NA	NA	Wald ratio	1	-0.0832958	0.106013	0.432035	0.758394	TRUE	NA	NA	NA	NA	NA	NA	NA	FALSE	NA	NA	NA	NA	NA	NA	NA	FALSE	NA
ENSG00000063046	EIF4B	3	0.0200796	0.0144032	0.163285	0.680123	0	Inverse variance weighted	2	0.018088	0.0168999	0.284483	0.631999	FALSE	NA	Wald ratio	1	0.0572881	0.044268	0.195625	0.774793	TRUE	NA	Inverse variance weighted	4	0.00522532	0.0351622	0.881864	0.995582	FALSE	NA
ENSG00000063127	SLC6A16	3	-0.0131833	0.0149555	0.378047	0.86336	11.5621	Inverse variance weighted	2	-0.0313595	0.0199091	0.115225	0.391289	TRUE	NA	Inverse variance weighted	2	0.00157075	0.0193405	0.935271	0.991777	TRUE	NA	Wald ratio	1	0.00952303	0.0630334	0.879913	0.995582	FALSE	NA
ENSG00000063169	GLTSCR1	2	0.0742807	0.0402287	0.0648254	0.467489	0	Inverse variance weighted	3	0.0678339	0.0426901	0.112064	0.385398	FALSE	NA		NA	NA	NA	NA	NA	FALSE	NA	Inverse variance weighted	2	0.125402	0.120213	0.296874	0.918437	FALSE	NA
ENSG00000063176	SPHK2	2	-0.112482	0.111701	0.313937	0.8281	82.2418	Wald ratio	1	-0.0168659	0.0244265	0.489895	0.797294	TRUE	NA		NA	NA	NA	NA	NA	FALSE	NA	Wald ratio	1	-0.242973	0.0920985	0.00833496	0.428203	FALSE	0.223643
ENSG00000063177	RPL18	NA	NA	NA	NA	NA	NA	NA	NA	NA	NA	NA	NA	FALSE	NA	NA	NA	NA	NA	NA	NA	FALSE	NA	Inverse variance weighted	4	0.10706	0.166069	0.519141	0.967011	FALSE	NA
ENSG00000063180	CA11	2	-0.0169831	0.0186586	0.362716	0.857273	0	Wald ratio	1	-0.0212938	0.020368	0.295813	0.642285	TRUE	NA		NA	NA	NA	NA	NA	FALSE	NA	Inverse variance weighted	2	0.00551296	0.0465294	0.905685	0.995669	FALSE	NA
ENSG00000063241	ISOC2	2	-0.00630714	0.018638	0.73506	0.948996	0	Inverse variance weighted	3	-0.0038654	0.0190554	0.839252	0.9533	TRUE	NA		NA	NA	NA	NA	NA	FALSE	NA	Inverse variance weighted	2	-0.0602117	0.0895326	0.501258	0.967011	FALSE	NA
ENSG00000063244	U2AF2	2	-0.0147133	0.0471495	0.754998	0.953834	0	Wald ratio	1	-0.0216536	0.0477653	0.650309	0.885024	TRUE	NA		NA	NA	NA	NA	NA	FALSE	NA	Wald ratio	1	0.24926	0.29458	0.397467	0.948011	FALSE	NA
ENSG00000063245	EPN1	2	-0.0343124	0.0171756	0.0457442	0.390711	0	Inverse variance weighted	2	-0.0344469	0.0171945	0.0451381	0.225002	TRUE	0.0484267		NA	NA	NA	NA	NA	FALSE	NA	Inverse variance weighted	2	0.0266031	0.365966	0.942051	0.997116	FALSE	NA
ENSG00000063322	MED29	3	0.0235167	0.0167092	0.159305	0.672339	0	Inverse variance weighted	3	0.0287859	0.0193564	0.136975	0.435032	TRUE	NA	Wald ratio	1	0.00266923	0.0363986	0.941541	0.992707	TRUE	NA	Wald ratio	1	0.0341059	0.0795803	0.668235	0.978864	FALSE	NA
ENSG00000063438	AHRR	3	0.0342618	0.0238728	0.151236	0.659771	0	Inverse variance weighted	2	0.0134583	0.0356876	0.706089	0.910068	TRUE	NA	Wald ratio	1	0.0384698	0.0526131	0.464668	0.908918	TRUE	NA	Inverse variance weighted	2	0.0586179	0.0405476	0.148274	0.826355	FALSE	NA
ENSG00000063660	GPC1	2	-0.0765007	0.0603299	0.204784	0.734449	60.3399	Wald ratio	1	-0.130036	0.0452803	0.00408148	0.0418163	TRUE	0.00569529		NA	NA	NA	NA	NA	FALSE	NA	Inverse variance weighted	2	-0.00851346	0.0616974	0.890251	0.995669	FALSE	NA
ENSG00000063761	ADCK1	3	-0.00700362	0.0066525	0.292441	0.815428	0	Inverse variance weighted	5	-0.00590538	0.00699913	0.39882	0.735697	TRUE	NA	Inverse variance weighted	2	-0.0283093	0.0388575	0.466283	0.910035	TRUE	NA	Inverse variance weighted	3	-0.0124679	0.0256457	0.626854	0.975519	FALSE	NA
ENSG00000063854	HAGH	3	-0.0167019	0.013171	0.204768	0.734449	0	Inverse variance weighted	4	-0.00921856	0.0154844	0.551614	0.834408	TRUE	NA	Inverse variance weighted	2	-0.0375307	0.0262691	0.153091	0.729601	TRUE	NA	Inverse variance weighted	2	-0.0237988	0.0831291	0.774658	0.989171	FALSE	NA
ENSG00000063978	RNF4	3	0.0335066	0.0187123	0.0733543	0.493606	0	Inverse variance weighted	2	0.0351151	0.0294531	0.233169	0.571627	TRUE	NA	Wald ratio	1	0.0345736	0.0244485	0.15732	0.734427	TRUE	NA	Inverse variance weighted	3	-0.0871288	0.182065	0.632252	0.976175	FALSE	NA
ENSG00000064012	CASP8	3	0.00515556	0.0187127	0.782924	0.962075	0	Inverse variance weighted	5	0.0223016	0.0250238	0.372812	0.713888	FALSE	NA	Wald ratio	1	-0.0172915	0.0424428	0.683709	0.962602	TRUE	NA	Inverse variance weighted	2	-0.0160475	0.0376969	0.670328	0.978864	FALSE	NA
ENSG00000064042	LIMCH1	NA	NA	NA	NA	NA	NA	Inverse variance weighted	3	0.0265577	0.0236671	0.261805	0.606542	FALSE	NA	NA	NA	NA	NA	NA	NA	FALSE	NA	NA	NA	NA	NA	NA	NA	FALSE	NA
ENSG00000064102	ASUN	3	0.0103655	0.0333703	0.756089	0.953834	0	Wald ratio	1	0.045122	0.0470839	0.337895	0.684209	TRUE	NA	Wald ratio	1	-0.0162099	0.051669	0.75373	0.976423	TRUE	NA	Inverse variance weighted	2	-0.0687441	0.117566	0.55873	0.971753	FALSE	NA
ENSG00000064115	TM7SF3	2	-0.0302534	0.022653	0.181708	0.710896	0	Inverse variance weighted	4	-0.0252718	0.0406973	0.53462	0.82427	FALSE	NA		NA	NA	NA	NA	NA	FALSE	NA	Inverse variance weighted	3	-0.0324898	0.0272676	0.233452	0.891008	FALSE	NA
ENSG00000064199	SPA17	3	-0.0163664	0.0273267	0.54923	0.910139	73.3347	Wald ratio	1	-0.0479572	0.0223339	0.0317705	0.177011	TRUE	0.0114391	Wald ratio	1	0.0168285	0.00850985	0.047982	0.530025	TRUE	0.0297704	Wald ratio	1	-0.0534363	0.0710589	0.452051	0.959727	FALSE	NA
ENSG00000064201	TSPAN32	2	-0.01218	0.0308634	0.693106	0.940417	0	Inverse variance weighted	4	-0.0225181	0.0422908	0.594409	0.857858	FALSE	NA		NA	NA	NA	NA	NA	FALSE	NA	Inverse variance weighted	4	-0.000400247	0.0451435	0.992926	0.99936	FALSE	NA
ENSG00000064225	ST3GAL6	3	-0.0343829	0.0122056	0.00484784	0.109558	0.243564	Inverse variance weighted	2	-0.0378065	0.0143283	0.00832497	0.0717463	TRUE	0.023622	Wald ratio	1	-0.00687151	0.0254818	0.78742	0.978369	TRUE	NA	Inverse variance weighted	2	-0.108848	0.053792	0.0430216	0.636439	FALSE	0.0319598
ENSG00000064270	ATP2C2	2	-0.00540404	0.0114719	0.637594	0.930658	0	Inverse variance weighted	3	-0.00230448	0.014933	0.877356	0.967327	FALSE	NA		NA	NA	NA	NA	NA	FALSE	NA	Inverse variance weighted	3	-0.00986764	0.01792	0.581874	0.973247	FALSE	NA
ENSG00000064300	NGFR	2	-0.026761	0.0401182	0.504738	0.901149	0	Wald ratio	1	-0.0678797	0.0593947	0.253098	0.595363	TRUE	NA		NA	NA	NA	NA	NA	FALSE	NA	Inverse variance weighted	2	0.00773865	0.0544046	0.886888	0.995669	FALSE	NA
ENSG00000064309	CDON	3	-0.0214297	0.0263854	0.416688	0.878986	0	Inverse variance weighted	2	-0.0389579	0.0407639	0.339226	0.685798	TRUE	NA	Wald ratio	1	0.0185276	0.0424515	0.662517	0.958081	TRUE	NA	Wald ratio	1	-0.0629893	0.0597941	0.292142	0.916387	FALSE	NA
ENSG00000064313	TAF2	2	-0.00353424	0.0141	0.80208	0.964346	0	Inverse variance weighted	2	-0.00287729	0.0141396	0.838751	0.95312	TRUE	NA		NA	NA	NA	NA	NA	FALSE	NA	Wald ratio	1	-0.120307	0.188513	0.523349	0.967011	FALSE	NA
ENSG00000064393	HIPK2	2	0.00189933	0.101142	0.985017	0.998211	57.8869	Inverse variance weighted	3	0.0787541	0.0581147	0.17537	0.497155	FALSE	NA		NA	NA	NA	NA	NA	FALSE	NA	Inverse variance weighted	2	-0.131204	0.123236	0.287032	0.913852	FALSE	NA
ENSG00000064419	TNPO3	2	0.0198443	0.0135467	0.142954	0.648668	0	Inverse variance weighted	6	0.0235272	0.0144786	0.104171	0.368884	TRUE	NA		NA	NA	NA	NA	NA	FALSE	NA	Inverse variance weighted	3	-0.00603361	0.0383792	0.875079	0.995229	FALSE	NA
ENSG00000064489	MEF2BNB-MEF2B	NA	NA	NA	NA	NA	NA	Wald ratio	1	-0.0828936	0.016765	7.63613e-07	3.36535e-05	TRUE	0.0647035	NA	NA	NA	NA	NA	NA	FALSE	NA	NA	NA	NA	NA	NA	NA	FALSE	NA
ENSG00000064490	RFXANK	3	-0.0158775	0.013235	0.230271	0.76247	0	Inverse variance weighted	3	-0.0139163	0.017524	0.42712	0.75519	TRUE	NA	Wald ratio	1	-0.0161622	0.020715	0.435262	0.897234	TRUE	NA	Inverse variance weighted	3	-0.0627417	0.090492	0.488096	0.964004	FALSE	NA
ENSG00000064545	TMEM161A	3	0.0397914	0.0249764	0.111125	0.588201	0.0949067	Wald ratio	1	0.0314054	0.029576	0.288301	0.635672	TRUE	NA	Wald ratio	1	0.0757619	0.048243	0.116317	0.68106	TRUE	NA	Inverse variance weighted	2	-0.131538	0.170682	0.440909	0.957517	FALSE	NA
ENSG00000064547	LPAR2	3	0.0212365	0.0328417	0.51787	0.90385	54.3766	Inverse variance weighted	7	0.0313796	0.0257451	0.2229	0.560327	FALSE	NA	Wald ratio	1	0.0893695	0.0533818	0.0940997	0.639317	TRUE	NA	Inverse variance weighted	4	-0.0427339	0.0401634	0.287328	0.913852	FALSE	NA
ENSG00000064601	CTSA	2	-0.00429043	0.0278361	0.877506	0.980667	0	Inverse variance weighted	2	-0.00445301	0.0300243	0.882095	0.96814	TRUE	NA		NA	NA	NA	NA	NA	FALSE	NA	Inverse variance weighted	4	-0.00329548	0.0742751	0.964611	0.997435	FALSE	NA
ENSG00000064607	SUGP2	3	0.0096934	0.0235064	0.680067	0.939504	0	Inverse variance weighted	3	0.00179722	0.0382653	0.962539	0.990858	FALSE	NA	Wald ratio	1	0.00909733	0.0316657	0.773888	0.977329	TRUE	NA	Wald ratio	1	0.0559116	0.087861	0.524539	0.967011	FALSE	NA
ENSG00000064651	SLC12A2	3	0.106309	0.040586	0.00881004	0.162133	38.7569	Wald ratio	1	0.132974	0.0242261	4.0447e-08	2.65278e-06	TRUE	0.990729	Wald ratio	1	0.0355506	0.0551572	0.519231	0.922065	TRUE	NA	Inverse variance weighted	2	0.217957	0.165329	0.187396	0.860016	FALSE	NA
ENSG00000064652	SNX24	2	-0.0424312	0.0297987	0.154467	0.66544	0	Wald ratio	1	-0.0431807	0.0965216	0.654609	0.88638	TRUE	NA	Wald ratio	1	-0.0423523	0.0313291	0.176423	0.754852	TRUE	NA		NA	NA	NA	NA	NA	FALSE	NA
ENSG00000064655	EYA2	2	0.155006	0.203203	0.445572	0.882212	94.3984	Wald ratio	1	0.35985	0.0727356	7.52235e-07	3.324e-05	TRUE	0.00757521		NA	NA	NA	NA	NA	FALSE	NA	Wald ratio	1	-0.0465683	0.0629439	0.459399	0.960622	FALSE	NA
ENSG00000064666	CNN2	2	-0.00592876	0.0191434	0.756787	0.954006	0	Inverse variance weighted	6	0.00195816	0.0217501	0.928264	0.980743	FALSE	NA		NA	NA	NA	NA	NA	FALSE	NA	Inverse variance weighted	4	-0.0330423	0.0403275	0.412587	0.948766	FALSE	NA
ENSG00000064687	ABCA7	3	0.0101757	0.0127437	0.424591	0.879132	0.238906	Inverse variance weighted	4	0.00774185	0.015512	0.617717	0.871699	FALSE	NA	Wald ratio	1	0.0808244	0.045252	0.0740837	0.602286	TRUE	NA	Inverse variance weighted	5	-0.00567231	0.0254401	0.823561	0.992939	FALSE	NA
ENSG00000064703	DDX20	3	0.0571633	0.0186218	0.00214272	0.0629924	0	Inverse variance weighted	2	0.0516558	0.025402	0.0419989	0.21416	TRUE	0.223029	Wald ratio	1	0.0669611	0.028111	0.0172178	0.406651	TRUE	0.0684146	Wald ratio	1	0.000794698	0.120794	0.994751	0.99937	FALSE	NA
ENSG00000064726	BTBD1	3	-0.0176885	0.0210628	0.401022	0.871992	6.97385	Inverse variance weighted	3	-0.0397704	0.0271331	0.142715	0.445183	TRUE	NA	Wald ratio	1	0.00232911	0.0288228	0.935595	0.991777	TRUE	NA	Wald ratio	1	0.209565	0.217801	0.335957	0.929253	FALSE	NA
ENSG00000064763	FAR2	2	-0.0404764	0.0888143	0.648576	0.933793	0	Inverse variance weighted	2	-0.0269222	0.111313	0.808887	0.944571	FALSE	NA		NA	NA	NA	NA	NA	FALSE	NA	Wald ratio	1	-0.064222	0.147333	0.662911	0.978864	FALSE	NA
ENSG00000064787	BCAS1	3	0.00973282	0.0132298	0.461928	0.885609	0	Inverse variance weighted	3	0.00973661	0.0165515	0.556356	0.837486	TRUE	NA	Wald ratio	1	0.0249024	0.0296307	0.40067	0.892155	TRUE	NA	Inverse variance weighted	2	-0.00897835	0.0328951	0.784901	0.990049	FALSE	NA
ENSG00000064886	CHI3L2	3	0.0055481	0.00658231	0.399296	0.871853	0	Inverse variance weighted	6	0.00506099	0.0073389	0.490439	0.797406	FALSE	NA	Inverse variance weighted	2	0.00949744	0.0173379	0.58384	0.939911	FALSE	NA	Inverse variance weighted	3	0.00209876	0.0290265	0.942359	0.997116	FALSE	NA
ENSG00000064932	SBNO2	2	0.499971	0.702303	0.476525	0.889378	95.3113	Wald ratio	1	-0.173681	0.0720939	0.0159923	0.11191	TRUE	0.0715278		NA	NA	NA	NA	NA	FALSE	NA	Inverse variance weighted	2	1.23214	0.295749	3.09753e-05	0.0273856	FALSE	0.035735
ENSG00000064933	PMS1	3	0.0141564	0.00935061	0.130038	0.626533	0.261126	Inverse variance weighted	2	0.0148074	0.00953279	0.120348	0.401538	TRUE	NA	Wald ratio	1	0.0212204	0.0377898	0.574431	0.938131	TRUE	NA	Wald ratio	1	-0.0786837	0.0885192	0.374063	0.943864	FALSE	NA
ENSG00000064961	HMG20B	2	-0.00827826	0.131356	0.949749	0.99117	53.4653	Inverse variance weighted	3	-0.0925029	0.0448052	0.0389648	0.203676	TRUE	0.0295044		NA	NA	NA	NA	NA	FALSE	NA	Wald ratio	1	0.196583	0.192047	0.306014	0.918702	FALSE	NA
ENSG00000064989	CALCRL	3	0.012951	0.0314196	0.680196	0.939504	35.584	Inverse variance weighted	3	0.0340346	0.0181505	0.060774	0.268562	FALSE	NA	Wald ratio	1	-0.0540879	0.0502519	0.281777	0.834263	TRUE	NA	Inverse variance weighted	2	0.0551122	0.0925754	0.551628	0.970382	FALSE	NA
ENSG00000064995	TAF11	2	-0.154072	0.0529033	0.00358738	0.089899	0	Wald ratio	1	-0.155415	0.0576539	0.0070251	0.0637424	TRUE	0.208943		NA	NA	NA	NA	NA	FALSE	NA	Wald ratio	1	-0.146916	0.133089	0.269638	0.905661	FALSE	NA
ENSG00000064999	ANKS1A	3	-0.10072	0.0966502	0.297359	0.818021	93.6617	Inverse variance weighted	2	-0.118424	0.0265492	8.17546e-06	0.00026091	TRUE	0.0167444	Inverse variance weighted	2	0.0558731	0.0327773	0.0882636	0.63136	TRUE	NA	Wald ratio	1	-0.308622	0.116591	0.00811952	0.426364	FALSE	0.118068
ENSG00000065000	AP3D1	3	-0.00446583	0.0318935	0.888642	0.982693	58.8735	Inverse variance weighted	2	-0.0437444	0.016774	0.00911061	0.0762754	TRUE	0.00766512	Wald ratio	1	0.0295065	0.0341655	0.387788	0.889483	TRUE	NA	Inverse variance weighted	2	0.053545	0.075139	0.476086	0.961931	FALSE	NA
ENSG00000065029	ZNF76	3	0.034866	0.0200861	0.0825949	0.52043	0.0180766	Inverse variance weighted	2	0.030118	0.0282711	0.286727	0.634032	FALSE	NA	Wald ratio	1	0.0585875	0.032256	0.0693203	0.591851	TRUE	NA	Inverse variance weighted	2	-0.0282767	0.0612044	0.644078	0.977039	FALSE	NA
ENSG00000065054	SLC9A3R2	2	-0.0613154	0.0449964	0.172985	0.697572	0	Wald ratio	1	-0.0599008	0.0631262	0.342669	0.688852	TRUE	NA		NA	NA	NA	NA	NA	FALSE	NA	Inverse variance weighted	2	-0.0627765	0.0641553	0.327823	0.925943	FALSE	NA
ENSG00000065057	NTHL1	2	-0.033755	0.0681111	0.620185	0.926353	0	Inverse variance weighted	2	-0.0420663	0.0767527	0.58364	0.85324	FALSE	NA		NA	NA	NA	NA	NA	FALSE	NA	Wald ratio	1	-0.00295505	0.147753	0.984043	0.998833	FALSE	NA
ENSG00000065060	UHRF1BP1	3	0.00789918	0.0189189	0.676293	0.939299	61.029	Inverse variance weighted	8	-0.0210012	0.0172418	0.223208	0.560648	FALSE	NA	Wald ratio	1	0.0390144	0.019404	0.0443637	0.518596	TRUE	0.0310163	Inverse variance weighted	4	0.00815184	0.0255488	0.749674	0.987065	FALSE	NA
ENSG00000065135	GNAI3	2	-0.0162784	0.0190232	0.392157	0.869952	0	Inverse variance weighted	3	-0.0163866	0.0190793	0.390414	0.729384	FALSE	NA		NA	NA	NA	NA	NA	FALSE	NA	Wald ratio	1	0.00203447	0.248205	0.99346	0.99936	FALSE	NA
ENSG00000065150	IPO5	2	-0.230968	0.058309	7.46051e-05	0.00497702	0	Wald ratio	1	-0.201711	0.067237	0.0026998	0.0303481	TRUE	0.142892		NA	NA	NA	NA	NA	FALSE	NA	Inverse variance weighted	2	-0.319713	0.117102	0.00632963	0.396574	FALSE	0.00158882
ENSG00000065154	OAT	3	-0.00571159	0.011782	0.627838	0.928637	0	Inverse variance weighted	4	0.0025319	0.0185269	0.891299	0.970069	TRUE	NA	Wald ratio	1	-0.011169	0.0162882	0.492893	0.918942	TRUE	NA	Inverse variance weighted	4	-0.012324	0.0438052	0.778453	0.989639	FALSE	NA
ENSG00000065183	WDR3	3	0.00556715	0.0257694	0.828959	0.970648	0	Inverse variance weighted	3	0.0183707	0.0302486	0.543635	0.83006	TRUE	NA	Wald ratio	1	-0.0221924	0.0505303	0.660524	0.957023	TRUE	NA	Inverse variance weighted	2	-0.140917	0.216631	0.515374	0.967011	FALSE	NA
ENSG00000065243	PKN2	NA	NA	NA	NA	NA	NA	Wald ratio	1	0.0422554	0.0766988	0.581684	0.852779	TRUE	NA	NA	NA	NA	NA	NA	NA	FALSE	NA	NA	NA	NA	NA	NA	NA	FALSE	NA
ENSG00000065268	WDR18	3	-0.0177775	0.0131015	0.174811	0.701467	0	Inverse variance weighted	4	-0.0438904	0.0319112	0.16901	0.486122	TRUE	NA	Wald ratio	1	-0.0123672	0.0155474	0.426349	0.896109	TRUE	NA	Inverse variance weighted	2	-0.0131643	0.0376126	0.726342	0.986358	FALSE	NA
ENSG00000065308	TRAM2	3	0.0189635	0.0135129	0.160508	0.673594	0	Inverse variance weighted	4	0.00968807	0.0210719	0.645686	0.883098	FALSE	NA	Inverse variance weighted	3	0.0296979	0.0181289	0.101389	0.655526	TRUE	NA	Inverse variance weighted	3	-0.0458336	0.074191	0.536722	0.967931	FALSE	NA
ENSG00000065320	NTN1	2	-0.010157	0.0234937	0.665504	0.936661	0	Wald ratio	1	-0.0342467	0.0378516	0.365592	0.708847	TRUE	NA	Wald ratio	1	0.00493913	0.0299641	0.869074	0.985946	TRUE	NA		NA	NA	NA	NA	NA	FALSE	NA
ENSG00000065325	GLP2R	NA	NA	NA	NA	NA	NA	NA	NA	NA	NA	NA	NA	FALSE	NA	Wald ratio	1	0.0110939	0.054545	0.83883	0.982547	TRUE	NA	NA	NA	NA	NA	NA	NA	FALSE	NA
ENSG00000065328	MCM10	3	-0.0590072	0.0940308	0.530312	0.906231	71.9325	Wald ratio	1	-0.235938	0.103709	0.0229059	0.142818	TRUE	0.0237871	Wald ratio	1	0.0777785	0.0552168	0.158953	0.736396	TRUE	NA	Wald ratio	1	-0.0669052	0.103514	0.518058	0.967011	FALSE	NA
ENSG00000065357	DGKA	2	0.159752	0.0557922	0.00419199	0.100388	0	Wald ratio	1	0.156081	0.0571248	0.0062897	0.0587332	TRUE	0.138588		NA	NA	NA	NA	NA	FALSE	NA	Wald ratio	1	0.235692	0.259818	0.364331	0.940283	FALSE	NA
ENSG00000065361	ERBB3	3	0.040986	0.0237793	0.0847802	0.528124	37.071	Wald ratio	1	0.0119099	0.0220333	0.588824	0.855953	TRUE	NA	Wald ratio	1	0.107842	0.0524233	0.0396725	0.511042	TRUE	0.0250848	Inverse variance weighted	2	0.0510686	0.0322768	0.113602	0.784195	FALSE	NA
ENSG00000065413	ANKRD44	3	0.0639342	0.0362016	0.0773857	0.50437	0.0401146	Inverse variance weighted	2	0.0630145	0.0634358	0.320536	0.667225	FALSE	NA	Wald ratio	1	0.0880521	0.0462903	0.0571484	0.56698	TRUE	NA	Inverse variance weighted	3	-0.163585	0.143705	0.254977	0.899667	FALSE	NA
ENSG00000065427	KARS	2	0.284803	0.434147	0.511821	0.903626	74.9196	Inverse variance weighted	2	-0.0537941	0.053817	0.317517	0.662929	FALSE	NA		NA	NA	NA	NA	NA	FALSE	NA	Wald ratio	1	0.841464	0.445107	0.0586943	0.679597	FALSE	NA
ENSG00000065457	ADAT1	3	0.00522019	0.00802816	0.51554	0.90385	0.782535	Inverse variance weighted	4	0.00834486	0.00885873	0.346197	0.692185	FALSE	NA	Wald ratio	1	0.0146072	0.0231701	0.52841	0.922998	TRUE	NA	Inverse variance weighted	2	-0.0354919	0.0269577	0.18798	0.860016	FALSE	NA
ENSG00000065485	PDIA5	2	0.0203295	0.0243656	0.404083	0.87242	19.489	Inverse variance weighted	3	0.00920768	0.0176624	0.602147	0.862155	TRUE	NA		NA	NA	NA	NA	NA	FALSE	NA	Inverse variance weighted	3	0.0737096	0.0551153	0.181102	0.856872	FALSE	NA
ENSG00000065491	TBC1D22B	3	0.0274283	0.0335981	0.414292	0.8778	31.3135	Wald ratio	1	-0.015943	0.036045	0.658267	0.887672	TRUE	NA	Wald ratio	1	0.0390839	0.0478829	0.414363	0.892155	TRUE	NA	Wald ratio	1	0.112651	0.0686197	0.100659	0.768073	FALSE	NA
ENSG00000065526	SPEN	3	0.0678291	0.0277696	0.0145832	0.213858	0.0520552	Wald ratio	1	0.0753633	0.0313129	0.0160939	0.112461	TRUE	0.0751891	Wald ratio	1	-0.00694714	0.0697493	0.920661	0.990854	TRUE	NA	Wald ratio	1	0.172185	0.11643	0.139174	0.818787	FALSE	NA
ENSG00000065534	MYLK	NA	NA	NA	NA	NA	NA	Inverse variance weighted	2	0.0420879	0.097276	0.665258	0.890676	FALSE	NA	NA	NA	NA	NA	NA	NA	FALSE	NA	NA	NA	NA	NA	NA	NA	FALSE	NA
ENSG00000065548	ZC3H15	2	-0.0953379	0.193026	0.621368	0.926677	92.1313	Inverse variance weighted	3	0.0860988	0.0355003	0.0152958	0.108362	TRUE	0.0275825		NA	NA	NA	NA	NA	FALSE	NA	Inverse variance weighted	2	-0.300694	0.102528	0.00335914	0.312616	FALSE	0.00553548
ENSG00000065559	MAP2K4	2	-0.0501327	0.0412975	0.224771	0.759047	51.5119	Wald ratio	1	-0.0820467	0.0291133	0.00482965	0.0479768	TRUE	0.0929793	Wald ratio	1	0.00330742	0.0518163	0.949106	0.994385	TRUE	NA		NA	NA	NA	NA	NA	FALSE	NA
ENSG00000065600	TMEM206	3	0.0239731	0.0301147	0.425996	0.879407	54.4861	Inverse variance weighted	4	0.0611977	0.0245693	0.0127448	0.0960271	FALSE	0.984136	Wald ratio	1	-0.0224136	0.0313791	0.475051	0.9138	TRUE	NA	Wald ratio	1	0.0285122	0.0589574	0.628665	0.975519	FALSE	NA
ENSG00000065613	SLK	2	-0.010568	0.0297166	0.722121	0.947736	0	Inverse variance weighted	3	-0.00545325	0.0304667	0.857945	0.960711	FALSE	NA		NA	NA	NA	NA	NA	FALSE	NA	Inverse variance weighted	2	-0.110619	0.134749	0.411687	0.948132	FALSE	NA
ENSG00000065615	CYB5R4	3	-0.0322885	0.0291076	0.26731	0.792435	10.9826	Wald ratio	1	0.0170059	0.0505927	0.736769	0.922463	TRUE	NA	Wald ratio	1	-0.0523009	0.0294606	0.0758515	0.604033	TRUE	NA	Inverse variance weighted	3	-0.0509553	0.157477	0.746262	0.987065	FALSE	NA
ENSG00000065618	COL17A1	NA	NA	NA	NA	NA	NA	Wald ratio	1	-0.0243669	0.0248966	0.327717	0.676426	TRUE	NA	NA	NA	NA	NA	NA	NA	FALSE	NA	NA	NA	NA	NA	NA	NA	FALSE	NA
ENSG00000065621	GSTO2	2	0.0101206	0.0448993	0.821662	0.969284	79.474	Inverse variance weighted	3	-0.0293191	0.017691	0.0974607	0.355273	TRUE	NA		NA	NA	NA	NA	NA	FALSE	NA	Inverse variance weighted	3	0.0612353	0.037016	0.0980681	0.766154	FALSE	NA
ENSG00000065665	SEC61A2	2	0.0435146	0.105317	0.679478	0.939504	92.7918	Inverse variance weighted	5	-0.0552437	0.013238	3.00451e-05	0.000768849	TRUE	0.341722		NA	NA	NA	NA	NA	FALSE	NA	Inverse variance weighted	3	0.155827	0.0551003	0.00468314	0.353211	FALSE	0.998865
ENSG00000065675	PRKCQ	3	0.0285879	0.0313883	0.36241	0.857074	24.1112	Inverse variance weighted	4	0.0533112	0.0215487	0.0133615	0.0992326	TRUE	0.0871396	Wald ratio	1	-0.0302095	0.0625768	0.629267	0.947684	TRUE	NA	Inverse variance weighted	3	-0.0209419	0.0914816	0.818932	0.992171	FALSE	NA
ENSG00000065717	TLE2	2	-0.0605467	0.039289	0.123302	0.614782	0	Inverse variance weighted	4	-0.0722032	0.0413861	0.0810504	0.319654	FALSE	NA		NA	NA	NA	NA	NA	FALSE	NA	Wald ratio	1	0.045805	0.12501	0.714058	0.984802	FALSE	NA
ENSG00000065802	ASB1	3	0.0113287	0.00944288	0.23025	0.76247	0	Inverse variance weighted	3	0.00624232	0.0104745	0.551205	0.834408	TRUE	NA	Inverse variance weighted	2	0.0336078	0.0295081	0.25473	0.824199	TRUE	NA	Inverse variance weighted	3	0.0331547	0.0324137	0.306374	0.918702	FALSE	NA
ENSG00000065809	FAM107B	3	0.0138863	0.0306773	0.650795	0.934591	47.699	Inverse variance weighted	6	-0.00578778	0.0123533	0.639413	0.882517	FALSE	NA	Wald ratio	1	-0.0140599	0.0470281	0.764964	0.9768	TRUE	NA	Inverse variance weighted	5	0.131706	0.0669337	0.0491021	0.651719	FALSE	0.0412897
ENSG00000065833	ME1	2	-0.0146997	0.0262895	0.576061	0.918307	0	Inverse variance weighted	2	-0.00818297	0.0337958	0.808679	0.944553	TRUE	NA		NA	NA	NA	NA	NA	FALSE	NA	Inverse variance weighted	3	-0.0246859	0.0418358	0.555145	0.971753	FALSE	NA
ENSG00000065882	TBC1D1	2	-0.0136501	0.0187461	0.466517	0.886887	0	Inverse variance weighted	4	-0.0164445	0.0204537	0.421404	0.750648	TRUE	NA		NA	NA	NA	NA	NA	FALSE	NA	Inverse variance weighted	4	0.0010203	0.0468651	0.982631	0.998638	FALSE	NA
ENSG00000065883	CDK13	3	-0.000450308	0.0548634	0.993451	0.998922	82.0437	Inverse variance weighted	2	0.0812799	0.0250458	0.00117346	0.0158417	TRUE	0.21851	Inverse variance weighted	2	-0.030786	0.0301837	0.307749	0.844001	TRUE	NA	Inverse variance weighted	2	-0.138162	0.109774	0.208171	0.871999	FALSE	NA
ENSG00000065911	MTHFD2	3	0.0179354	0.0256256	0.48399	0.890783	0.0767613	Inverse variance weighted	2	0.0339179	0.0342347	0.321809	0.66904	FALSE	NA	Wald ratio	1	0.0103368	0.0404484	0.798294	0.979036	TRUE	NA	Wald ratio	1	-0.130444	0.128567	0.310297	0.920996	FALSE	NA
ENSG00000065978	YBX1	2	0.00938491	0.0362503	0.795719	0.963561	0	Wald ratio	1	0.00978235	0.053803	0.855725	0.959767	TRUE	NA	Wald ratio	1	0.0090545	0.0490565	0.853564	0.9841	TRUE	NA		NA	NA	NA	NA	NA	FALSE	NA
ENSG00000065989	PDE4A	3	-0.00600721	0.012823	0.639448	0.930764	0.0290734	Inverse variance weighted	3	-0.00440921	0.0138164	0.749628	0.927341	TRUE	NA	Wald ratio	1	-0.035978	0.0371512	0.332834	0.860244	TRUE	NA	Inverse variance weighted	2	0.0971993	0.0879087	0.268863	0.904737	FALSE	NA
ENSG00000066027	PPP2R5A	2	0.0131801	0.0106733	0.21688	0.749446	0	Inverse variance weighted	9	0.0167647	0.0120847	0.16536	0.481345	FALSE	NA		NA	NA	NA	NA	NA	FALSE	NA	Inverse variance weighted	2	0.000466921	0.0227585	0.983631	0.998833	FALSE	NA
ENSG00000066032	CTNNA2	2	0.0143696	0.0322465	0.655874	0.936192	36.3414	Inverse variance weighted	2	0.0549859	0.043506	0.206277	0.53886	FALSE	NA	Inverse variance weighted	2	-0.0112318	0.0299753	0.707882	0.968105	TRUE	NA		NA	NA	NA	NA	NA	FALSE	NA
ENSG00000066044	ELAVL1	2	-0.18773	0.0705882	0.0078256	0.151497	0	Wald ratio	1	-0.212984	0.0927109	0.0216018	0.137144	TRUE	0.134436		NA	NA	NA	NA	NA	FALSE	NA	Wald ratio	1	-0.152897	0.108881	0.160243	0.840509	FALSE	NA
ENSG00000066056	TIE1	3	-0.0545062	0.0488027	0.264051	0.790786	66.5747	Wald ratio	1	-0.19622	0.0780877	0.011977	0.0915674	TRUE	0.023895	Wald ratio	1	-0.0119229	0.0209344	0.568992	0.934412	TRUE	NA	Inverse variance weighted	2	-0.0175991	0.0547965	0.74808	0.987065	FALSE	NA
ENSG00000066084	DIP2B	3	-0.0283302	0.0319016	0.374515	0.861688	53.9666	Inverse variance weighted	2	0.00131465	0.0340604	0.969211	0.992689	TRUE	NA	Wald ratio	1	-0.103508	0.0443196	0.0195182	0.413611	TRUE	0.0581241	Inverse variance weighted	4	0.00108331	0.034954	0.975275	0.997592	FALSE	NA
ENSG00000066117	SMARCD1	3	0.0580202	0.0771054	0.451763	0.884686	77.5017	Wald ratio	1	-0.00478161	0.0310804	0.877731	0.967327	TRUE	NA	Wald ratio	1	0.165935	0.0494508	0.000792057	0.142764	TRUE	0.1627	Wald ratio	1	-0.144118	0.250228	0.564649	0.972637	FALSE	NA
ENSG00000066135	KDM4A	2	-0.0405948	0.247277	0.869599	0.978699	82.9953	Wald ratio	1	0.178375	0.0780393	0.022271	0.140057	TRUE	0.0440871		NA	NA	NA	NA	NA	FALSE	NA	Wald ratio	1	-0.319837	0.190048	0.0923893	0.756629	FALSE	NA
ENSG00000066136	NFYC	3	0.0146841	0.0163902	0.370303	0.860367	0	Inverse variance weighted	3	0.00597282	0.0185767	0.747814	0.926853	TRUE	NA	Wald ratio	1	0.0413345	0.035116	0.239162	0.813849	TRUE	NA	Wald ratio	1	0.279019	0.269795	0.301048	0.918702	FALSE	NA
ENSG00000066185	ZMYND12	3	0.0102963	0.0186934	0.581771	0.918307	0	Inverse variance weighted	3	0.00943247	0.0234456	0.687453	0.901343	FALSE	NA	Inverse variance weighted	2	-0.00771479	0.0710078	0.913482	0.990403	FALSE	NA	Wald ratio	1	0.0163896	0.0344181	0.633939	0.976175	FALSE	NA
ENSG00000066230	SLC9A3	2	-0.00349792	0.00935431	0.708451	0.945663	0	Inverse variance weighted	4	-0.00356814	0.00944774	0.705674	0.909964	FALSE	NA		NA	NA	NA	NA	NA	FALSE	NA	Wald ratio	1	0	0.0666802	1	1	FALSE	NA
ENSG00000066294	CD84	3	0.0240511	0.0116433	0.0388599	0.360441	0	Inverse variance weighted	3	0.0234941	0.0150185	0.117735	0.395844	FALSE	NA	Inverse variance weighted	2	0.0270514	0.0211279	0.200417	0.776249	TRUE	NA	Inverse variance weighted	3	0.0180009	0.037722	0.633221	0.976175	FALSE	NA
ENSG00000066322	ELOVL1	2	0.0243173	0.11734	0.835824	0.97224	46.7687	Inverse variance weighted	2	0.0927015	0.037846	0.014308	0.103769	TRUE	0.0383015		NA	NA	NA	NA	NA	FALSE	NA	Wald ratio	1	-0.177025	0.193119	0.359317	0.938826	FALSE	NA
ENSG00000066336	SPI1	NA	NA	NA	NA	NA	NA	Inverse variance weighted	3	-0.0243474	0.0284759	0.392542	0.731553	FALSE	NA	NA	NA	NA	NA	NA	NA	FALSE	NA	NA	NA	NA	NA	NA	NA	FALSE	NA
ENSG00000066379	ZNRD1	3	0.0231364	0.0121441	0.0567607	0.436834	0	Inverse variance weighted	3	0.0335661	0.0239016	0.160217	0.473649	FALSE	NA	Wald ratio	1	0.0240702	0.0151603	0.11235	0.675423	TRUE	NA	Inverse variance weighted	5	-0.00972703	0.0383719	0.799887	0.991098	FALSE	NA
ENSG00000066382	MPPED2	2	-0.0094405	0.0594177	0.87376	0.979122	55.8446	Inverse variance weighted	3	-0.088232	0.0739794	0.233004	0.571581	FALSE	NA		NA	NA	NA	NA	NA	FALSE	NA	Inverse variance weighted	3	0.0353671	0.0356731	0.321479	0.923798	FALSE	NA
ENSG00000066422	ZBTB11	NA	NA	NA	NA	NA	NA	Wald ratio	1	0.255946	0.0954374	0.00732232	0.065688	TRUE	0.0212299	NA	NA	NA	NA	NA	NA	FALSE	NA	NA	NA	NA	NA	NA	NA	FALSE	NA
ENSG00000066427	ATXN3	3	0.0092668	0.0215103	0.666608	0.936661	60.2088	Inverse variance weighted	3	0.0358457	0.018072	0.0473124	0.232227	TRUE	0.00326959	Inverse variance weighted	2	-0.0235261	0.0188716	0.21253	0.780205	TRUE	NA	Inverse variance weighted	2	0.0207907	0.040216	0.605173	0.973247	FALSE	NA
ENSG00000066455	GOLGA5	3	-0.00748879	0.031021	0.809237	0.965812	18.7836	Inverse variance weighted	2	-0.0346675	0.0321905	0.281503	0.628737	TRUE	NA	Wald ratio	1	0.030664	0.0421058	0.466454	0.910035	TRUE	NA	Inverse variance weighted	2	0.0158894	0.225494	0.943824	0.997116	FALSE	NA
ENSG00000066468	FGFR2	2	0.00540056	0.0107631	0.615832	0.926346	0	Inverse variance weighted	3	-0.00296355	0.0165694	0.85805	0.960724	FALSE	NA		NA	NA	NA	NA	NA	FALSE	NA	Inverse variance weighted	2	0.0115059	0.0141564	0.41635	0.949686	FALSE	NA
ENSG00000066557	LRRC40	NA	NA	NA	NA	NA	NA	Wald ratio	1	-0.0445572	0.0643604	0.488744	0.79636	TRUE	NA	NA	NA	NA	NA	NA	NA	FALSE	NA	NA	NA	NA	NA	NA	NA	FALSE	NA
ENSG00000066583	ISOC1	2	0.00182368	0.0109141	0.867296	0.978161	0	Inverse variance weighted	2	-0.000797658	0.0112968	0.943709	0.986524	TRUE	NA		NA	NA	NA	NA	NA	FALSE	NA	Inverse variance weighted	3	0.038566	0.0422937	0.361841	0.939657	FALSE	NA
ENSG00000066651	TRMT11	2	0.218794	0.0473882	3.89234e-06	0.000534753	0	Wald ratio	1	0.21966	0.0489604	7.24073e-06	0.000235133	TRUE	0.0595826		NA	NA	NA	NA	NA	FALSE	NA	Wald ratio	1	0.205945	0.188509	0.274615	0.908459	FALSE	NA
ENSG00000066654	THUMPD1	3	0.0285346	0.0158158	0.0712023	0.486461	0	Inverse variance weighted	2	0.0327172	0.0190163	0.0853442	0.32797	TRUE	NA	Wald ratio	1	0.0130504	0.0301163	0.664773	0.958359	TRUE	NA	Inverse variance weighted	3	0.0709228	0.0877444	0.418924	0.950493	FALSE	NA
ENSG00000066697	MSANTD3	3	0.00620282	0.0173639	0.720923	0.947124	21.058	Inverse variance weighted	2	0.0182799	0.0144935	0.20722	0.539471	TRUE	NA	Wald ratio	1	-0.0299158	0.0309939	0.334436	0.860244	TRUE	NA	Inverse variance weighted	2	0.0182166	0.0577653	0.752493	0.987065	FALSE	NA
ENSG00000066735	KIF26A	2	0.0445162	0.0110544	5.64906e-05	0.00416948	0	Inverse variance weighted	2	0.0461248	0.0112353	4.03699e-05	0.000980732	TRUE	0.574549		NA	NA	NA	NA	NA	FALSE	NA	Inverse variance weighted	2	-0.00424064	0.061856	0.945343	0.997116	FALSE	NA
ENSG00000066739	ATG2B	2	-0.0479806	0.0294838	0.103662	0.570344	0	Wald ratio	1	-0.04797	0.0297279	0.106606	0.37507	TRUE	NA		NA	NA	NA	NA	NA	FALSE	NA	Wald ratio	1	-0.0486154	0.230531	0.832978	0.993456	FALSE	NA
ENSG00000066777	ARFGEF1	3	-0.0589086	0.0303333	0.0521319	0.418899	0	Wald ratio	1	-0.0695422	0.0545429	0.202309	0.533668	TRUE	NA	Wald ratio	1	-0.0506238	0.0369236	0.170362	0.749568	TRUE	NA	Wald ratio	1	-0.204395	0.241122	0.396615	0.947752	FALSE	NA
ENSG00000066827	ZFAT	3	-0.0278783	0.0447936	0.533697	0.906388	82.9219	Wald ratio	1	-0.114518	0.0302202	0.000150967	0.0029721	TRUE	0.987778	Inverse variance weighted	3	0.00929949	0.0252197	0.712323	0.969441	FALSE	NA	Wald ratio	1	0.0274081	0.0430698	0.524539	0.967011	FALSE	NA
ENSG00000066855	MTFR1	3	-0.00569294	0.0115379	0.62172	0.926935	0	Inverse variance weighted	4	0.000440448	0.0157312	0.977663	0.994642	FALSE	NA	Inverse variance weighted	2	-0.02105	0.0199115	0.290432	0.838396	TRUE	NA	Inverse variance weighted	3	0.00901084	0.0324658	0.781359	0.989917	FALSE	NA
ENSG00000066923	STAG3	3	0.00308914	0.0117333	0.792335	0.963561	0	Inverse variance weighted	3	-0.000553634	0.0147222	0.970002	0.993194	FALSE	NA	Wald ratio	1	0.00919875	0.0194797	0.636768	0.950809	TRUE	NA	Inverse variance weighted	2	0.0512049	0.261067	0.844503	0.993495	FALSE	NA
ENSG00000066926	FECH	2	0.0154556	0.0141401	0.274378	0.798621	0	Inverse variance weighted	4	0.017005	0.0151029	0.26019	0.604701	FALSE	NA		NA	NA	NA	NA	NA	FALSE	NA	Inverse variance weighted	2	0.00445284	0.0402466	0.911903	0.995669	FALSE	NA
ENSG00000066933	MYO9A	2	0.0322158	0.0189314	0.0888086	0.54215	0	Inverse variance weighted	2	0.0308151	0.019065	0.106026	0.3735	TRUE	NA		NA	NA	NA	NA	NA	FALSE	NA	Inverse variance weighted	2	0.131111	0.160192	0.413095	0.948766	FALSE	NA
ENSG00000067057	PFKP	3	-0.00816428	0.00709332	0.24974	0.781115	0	Inverse variance weighted	5	-0.00797143	0.00736434	0.279059	0.626782	FALSE	NA	Wald ratio	1	-0.0286883	0.0454599	0.527996	0.922998	TRUE	NA	Inverse variance weighted	4	-0.00146805	0.0324087	0.96387	0.997435	FALSE	NA
ENSG00000067064	IDI1	2	0.0138691	0.0294123	0.637255	0.930658	0	Wald ratio	1	0.0191968	0.029947	0.521506	0.816575	TRUE	NA		NA	NA	NA	NA	NA	FALSE	NA	Inverse variance weighted	2	-0.131343	0.156345	0.400862	0.948096	FALSE	NA
ENSG00000067066	SP100	3	0.015746	0.0232476	0.498206	0.897476	0	Inverse variance weighted	3	-0.00645579	0.0343421	0.850889	0.958713	FALSE	NA	Inverse variance weighted	2	0.0329554	0.0318538	0.300864	0.841141	TRUE	NA	Inverse variance weighted	2	0.126416	0.243643	0.60386	0.973247	FALSE	NA
ENSG00000067082	KLF6	3	0.0319895	0.0311663	0.304696	0.822927	0.033687	Inverse variance weighted	2	0.0132409	0.123034	0.914298	0.975239	FALSE	NA	Wald ratio	1	0.0272575	0.0325119	0.401815	0.892155	TRUE	NA	Inverse variance weighted	2	0.301795	0.217604	0.165471	0.848905	FALSE	NA
ENSG00000067113	PPAP2A	3	0.00593124	0.0146861	0.686311	0.939723	0	Inverse variance weighted	2	0.0225276	0.0777201	0.771926	0.934849	FALSE	NA	Inverse variance weighted	2	0.00533602	0.0150986	0.723779	0.972023	TRUE	NA	Inverse variance weighted	3	0.00431055	0.108926	0.968434	0.997435	FALSE	NA
ENSG00000067141	NEO1	3	-0.0442661	0.0123759	0.000347845	0.0173291	13.1422	Inverse variance weighted	4	-0.0533073	0.0112135	1.99592e-06	7.69678e-05	TRUE	0.00395604	Wald ratio	1	-0.0180036	0.0270881	0.506285	0.92036	TRUE	NA	Inverse variance weighted	3	-0.0281196	0.0384483	0.464559	0.961644	FALSE	NA
ENSG00000067167	TRAM1	2	-0.12729	0.0552994	0.0213447	0.264268	36.6108	Inverse variance weighted	2	-0.0909149	0.0415405	0.0286273	0.164904	TRUE	0.0744215		NA	NA	NA	NA	NA	FALSE	NA	Inverse variance weighted	2	-0.211359	0.0864301	0.0144677	0.489847	FALSE	0.0947007
ENSG00000067182	TNFRSF1A	2	-0.0188458	0.0146721	0.19898	0.729097	0	Inverse variance weighted	2	-0.018905	0.0147659	0.200436	0.53153	TRUE	NA		NA	NA	NA	NA	NA	FALSE	NA	Inverse variance weighted	3	-0.0142342	0.130354	0.913047	0.995669	FALSE	NA
ENSG00000067191	CACNB1	2	-0.067263	0.0816246	0.409909	0.87521	0	Inverse variance weighted	2	-0.0406082	0.109435	0.710584	0.91199	FALSE	NA		NA	NA	NA	NA	NA	FALSE	NA	Inverse variance weighted	2	-0.100686	0.122543	0.411285	0.948096	FALSE	NA
ENSG00000067208	EVI5	2	0.0820834	0.0196776	3.02711e-05	0.00262527	0	Inverse variance weighted	2	0.0830288	0.0204248	4.80106e-05	0.00114095	TRUE	0.0305112		NA	NA	NA	NA	NA	FALSE	NA	Inverse variance weighted	2	0.0698655	0.0734222	0.341321	0.932976	FALSE	NA
ENSG00000067221	STOML1	3	-0.0608107	0.0396739	0.125334	0.616715	63.6957	Inverse variance weighted	3	-0.0536631	0.0294028	0.0679854	0.287739	FALSE	NA	Wald ratio	1	0.0215369	0.0563439	0.702284	0.968007	TRUE	NA	Wald ratio	1	-0.132818	0.0417933	0.00148312	0.226946	FALSE	0.159351
ENSG00000067225	PKM	NA	NA	NA	NA	NA	NA	NA	NA	NA	NA	NA	NA	FALSE	NA	Wald ratio	1	-0.116916	0.0518966	0.0242671	0.445144	TRUE	0.00561279	NA	NA	NA	NA	NA	NA	FALSE	NA
ENSG00000067248	DHX29	NA	NA	NA	NA	NA	NA	Inverse variance weighted	2	-0.222549	0.135599	0.100749	0.361749	FALSE	NA	NA	NA	NA	NA	NA	NA	FALSE	NA	NA	NA	NA	NA	NA	NA	FALSE	NA
ENSG00000067334	DNTTIP2	2	-0.0554185	0.0304586	0.06884	0.47885	0	Inverse variance weighted	2	-0.0596326	0.0398134	0.134185	0.429716	TRUE	NA	Wald ratio	1	-0.0494714	0.0472968	0.295572	0.83979	TRUE	NA		NA	NA	NA	NA	NA	FALSE	NA
ENSG00000067365	METTL22	3	-0.00945104	0.0133366	0.47854	0.889666	0	Inverse variance weighted	4	-0.00161221	0.0163441	0.921423	0.978734	TRUE	NA	Wald ratio	1	-0.0324428	0.0252983	0.1997	0.776249	TRUE	NA	Inverse variance weighted	3	0.0113564	0.056236	0.839962	0.993456	FALSE	NA
ENSG00000067369	TP53BP1	2	0.226804	0.139503	0.103993	0.570514	89.2083	Wald ratio	1	0.37769	0.0853907	9.73051e-06	0.000304129	TRUE	0.162374	Wald ratio	1	0.0978243	0.0340736	0.00409217	0.256281	TRUE	0.388908		NA	NA	NA	NA	NA	FALSE	NA
ENSG00000067533	RRP15	3	0.0109473	0.0125763	0.384044	0.867181	0	Inverse variance weighted	2	0.00813323	0.0149813	0.587205	0.85569	TRUE	NA	Wald ratio	1	0.0135423	0.0244803	0.580132	0.939911	TRUE	NA	Inverse variance weighted	2	0.0523305	0.0710048	0.461123	0.960622	FALSE	NA
ENSG00000067560	RHOA	NA	NA	NA	NA	NA	NA	NA	NA	NA	NA	NA	NA	FALSE	NA	NA	NA	NA	NA	NA	NA	FALSE	NA	Wald ratio	1	-0.403698	0.374159	0.280611	0.911467	FALSE	NA
ENSG00000067596	DHX8	2	0.0719114	0.0255611	0.00490337	0.110453	0	Wald ratio	1	0.0720821	0.0256446	0.00494168	0.04892	TRUE	0.0890275		NA	NA	NA	NA	NA	FALSE	NA	Inverse variance weighted	2	0.0458274	0.317053	0.885073	0.995669	FALSE	NA
ENSG00000067601	PMS2P4	2	-0.0572745	0.0548605	0.296484	0.818021	56.8285	Inverse variance weighted	2	-0.0219183	0.0116297	0.0594717	0.264948	TRUE	NA		NA	NA	NA	NA	NA	FALSE	NA	Wald ratio	1	-0.142399	0.0783028	0.0689778	0.704113	FALSE	NA
ENSG00000067606	PRKCZ	3	0.0737177	0.0448918	0.100565	0.566115	0	Inverse variance weighted	2	0.052092	0.0873596	0.550979	0.834408	FALSE	NA	Wald ratio	1	0.0920148	0.0533972	0.0848498	0.62392	TRUE	NA	Wald ratio	1	-0.174183	0.263017	0.50781	0.967011	FALSE	NA
ENSG00000067704	IARS2	NA	NA	NA	NA	NA	NA	Inverse variance weighted	2	-0.126515	0.0788707	0.108696	0.378821	FALSE	NA	NA	NA	NA	NA	NA	NA	FALSE	NA	NA	NA	NA	NA	NA	NA	FALSE	NA
ENSG00000067715	SYT1	NA	NA	NA	NA	NA	NA	Inverse variance weighted	2	0.0223835	0.0404635	0.580141	0.851829	FALSE	NA	NA	NA	NA	NA	NA	NA	FALSE	NA	NA	NA	NA	NA	NA	NA	FALSE	NA
ENSG00000067798	NAV3	2	-0.0337721	0.0235892	0.152237	0.660793	0.407117	Wald ratio	1	-0.0442467	0.0256503	0.0845275	0.326502	TRUE	NA	Wald ratio	1	0.0193515	0.0580546	0.738883	0.975925	TRUE	NA		NA	NA	NA	NA	NA	FALSE	NA
ENSG00000067836	ROGDI	3	-0.0109657	0.0218931	0.616459	0.926346	75.5012	Inverse variance weighted	6	0.011134	0.00786747	0.157011	0.468165	TRUE	NA	Inverse variance weighted	2	-0.064079	0.0270971	0.0180404	0.408034	TRUE	0.0997164	Inverse variance weighted	2	0.00454777	0.0224877	0.839734	0.993456	FALSE	NA
ENSG00000067900	ROCK1	2	0.00686786	0.186644	0.970647	0.995709	24.8649	Wald ratio	1	0.0785807	0.0366088	0.0318334	0.177243	TRUE	0.0591842		NA	NA	NA	NA	NA	FALSE	NA	Wald ratio	1	-0.478902	0.48184	0.32027	0.923798	FALSE	NA
ENSG00000067955	CBFB	2	-0.0354633	0.0692551	0.608604	0.925123	69.5437	Wald ratio	1	-0.128302	0.0784524	0.101962	0.364422	TRUE	NA	Wald ratio	1	0.016199	0.0143071	0.257537	0.824253	TRUE	NA		NA	NA	NA	NA	NA	FALSE	NA
ENSG00000068001	HYAL2	NA	NA	NA	NA	NA	NA	NA	NA	NA	NA	NA	NA	FALSE	NA	NA	NA	NA	NA	NA	NA	FALSE	NA	Wald ratio	1	0.0341517	0.0769769	0.657287	0.978864	FALSE	NA
ENSG00000068024	HDAC4	2	0.0197146	0.0134896	0.143887	0.649876	0	Inverse variance weighted	2	0.0178036	0.013677	0.193012	0.520879	TRUE	NA		NA	NA	NA	NA	NA	FALSE	NA	Wald ratio	1	0.0880092	0.0817634	0.281753	0.91216	FALSE	NA
ENSG00000068028	RASSF1	2	-0.0119949	0.0327066	0.713811	0.946111	0	Inverse variance weighted	3	-0.0043455	0.0352883	0.901994	0.972766	FALSE	NA		NA	NA	NA	NA	NA	FALSE	NA	Inverse variance weighted	2	-0.0586091	0.0871115	0.501071	0.967011	FALSE	NA
ENSG00000068079	IFI35	3	-0.0467752	0.0169064	0.00566254	0.121819	0	Inverse variance weighted	4	-0.0565963	0.0297669	0.0572605	0.259565	FALSE	NA	Wald ratio	1	-0.0426193	0.0208319	0.040769	0.511042	TRUE	0.0409616	Inverse variance weighted	3	-0.0238323	0.123368	0.846817	0.993508	FALSE	NA
ENSG00000068097	HEATR6	3	-0.0189554	0.00753861	0.011922	0.191914	14.801	Inverse variance weighted	5	-0.0335582	0.0125672	0.00757862	0.0671912	FALSE	0.000613895	Wald ratio	1	-0.0139944	0.00799678	0.0801183	0.616744	TRUE	NA	Inverse variance weighted	3	-0.0037715	0.0240753	0.875517	0.995284	FALSE	NA
ENSG00000068120	COASY	2	-0.0951108	0.123702	0.44197	0.881991	67.0818	Wald ratio	1	-0.00381909	0.0339474	0.910427	0.974711	TRUE	NA		NA	NA	NA	NA	NA	FALSE	NA	Inverse variance weighted	2	-0.262729	0.144617	0.0692596	0.70458	FALSE	NA
ENSG00000068137	PLEKHH3	2	-0.0552925	0.144784	0.702537	0.944054	74.8044	Wald ratio	1	-0.176069	0.0560865	0.00169386	0.0209644	TRUE	0.0474088		NA	NA	NA	NA	NA	FALSE	NA	Wald ratio	1	0.11827	0.136684	0.386886	0.946225	FALSE	NA
ENSG00000068305	MEF2A	3	-0.0047779	0.0210843	0.820728	0.968905	4.60424	Inverse variance weighted	3	-0.0199697	0.0241967	0.409196	0.742775	FALSE	NA	Wald ratio	1	0.0271569	0.0362092	0.453255	0.904307	TRUE	NA	Inverse variance weighted	2	-0.0100232	0.149971	0.946714	0.997116	FALSE	NA
ENSG00000068383	INPP5A	2	-0.0529987	0.0239537	0.0269284	0.297974	0	Inverse variance weighted	2	-0.050841	0.0246093	0.0388354	0.203255	TRUE	0.0250136		NA	NA	NA	NA	NA	FALSE	NA	Inverse variance weighted	2	-0.0918834	0.104469	0.379114	0.944584	FALSE	NA
ENSG00000068489	PRR11	2	-0.0454278	0.0423943	0.283919	0.809467	47.087	Inverse variance weighted	2	-0.0201144	0.0159388	0.206955	0.539023	TRUE	NA		NA	NA	NA	NA	NA	FALSE	NA	Wald ratio	1	-0.116429	0.0682231	0.0878989	0.748976	FALSE	NA
ENSG00000068615	REEP1	2	0.0177783	0.0123136	0.148798	0.656603	0	Inverse variance weighted	5	0.00931364	0.0156606	0.552032	0.834408	FALSE	NA		NA	NA	NA	NA	NA	FALSE	NA	Inverse variance weighted	3	0.0314864	0.0199293	0.114127	0.784195	FALSE	NA
ENSG00000068650	ATP11A	3	0.0131047	0.0295693	0.657631	0.936192	14.1502	Inverse variance weighted	2	-0.0295767	0.0415709	0.47679	0.788685	TRUE	NA	Inverse variance weighted	2	0.0531942	0.043292	0.219173	0.786639	TRUE	NA	Inverse variance weighted	5	0.0239204	0.0634057	0.705981	0.983769	FALSE	NA
ENSG00000068654	POLR1A	3	-0.00534076	0.0404222	0.894886	0.983974	70.3298	Inverse variance weighted	2	0.0388869	0.0241846	0.107853	0.377227	TRUE	NA	Wald ratio	1	0.0207147	0.0434211	0.633316	0.948755	TRUE	NA	Inverse variance weighted	2	-0.0978602	0.0487396	0.0446627	0.639265	FALSE	0.031464
ENSG00000068697	LAPTM4A	2	-0.00304438	0.0483282	0.949771	0.99117	0	Wald ratio	1	0.00652487	0.049589	0.895317	0.970734	TRUE	NA		NA	NA	NA	NA	NA	FALSE	NA	Inverse variance weighted	2	-0.18408	0.215689	0.39341	0.947221	FALSE	NA
ENSG00000068724	TTC7A	3	0.012037	0.0342923	0.72558	0.948284	0.0134582	Wald ratio	1	0.158668	0.105285	0.1318	0.424938	TRUE	NA	Wald ratio	1	0.00258255	0.0382218	0.94613	0.993873	TRUE	NA	Inverse variance weighted	3	-0.0767896	0.11463	0.502926	0.967011	FALSE	NA
ENSG00000068745	IP6K2	3	-0.011802	0.0147756	0.424435	0.879132	0	Inverse variance weighted	3	0.00223528	0.0260944	0.931736	0.982235	FALSE	NA	Wald ratio	1	0.00162135	0.031346	0.958749	0.995805	TRUE	NA	Inverse variance weighted	2	-0.02817	0.0218523	0.197362	0.860929	FALSE	NA
ENSG00000068784	SRBD1	3	-0.00703718	0.0091292	0.4408	0.881991	0	Inverse variance weighted	3	-0.00444308	0.0107426	0.679172	0.897857	FALSE	NA	Wald ratio	1	-0.00896887	0.021089	0.670627	0.961321	TRUE	NA	Inverse variance weighted	4	-0.023751	0.0303584	0.434007	0.956167	FALSE	NA
ENSG00000068793	CYFIP1	NA	NA	NA	NA	NA	NA	Inverse variance weighted	2	-0.0478525	0.0837948	0.567953	0.845686	TRUE	NA	NA	NA	NA	NA	NA	NA	FALSE	NA	NA	NA	NA	NA	NA	NA	FALSE	NA
ENSG00000068796	KIF2A	3	-0.0437802	0.0241014	0.0692931	0.48015	0	Wald ratio	1	-0.0464678	0.0291408	0.110803	0.382404	TRUE	NA	Wald ratio	1	-0.0270431	0.0443301	0.541836	0.927418	TRUE	NA	Wald ratio	1	-0.196344	0.168837	0.244861	0.895192	FALSE	NA
ENSG00000068831	RASGRP2	3	-0.0157147	0.0344548	0.648321	0.933793	0.0573836	Inverse variance weighted	2	-0.0402698	0.0458593	0.37988	0.720859	TRUE	NA	Wald ratio	1	0.0287436	0.0528883	0.586801	0.939955	TRUE	NA	Wald ratio	1	-0.424196	0.311197	0.172847	0.851606	FALSE	NA
ENSG00000068878	PSME4	2	0.0302346	0.0168686	0.0730758	0.493431	0	Inverse variance weighted	2	0.0323687	0.0175687	0.0654155	0.280983	TRUE	NA		NA	NA	NA	NA	NA	FALSE	NA	Inverse variance weighted	2	0.00504626	0.060357	0.933369	0.996597	FALSE	NA
ENSG00000068885	IFT80	2	-0.268171	0.159416	0.0925274	0.550193	65.3476	Wald ratio	1	-0.401143	0.0936801	1.85178e-05	0.000514148	TRUE	0.915293		NA	NA	NA	NA	NA	FALSE	NA	Inverse variance weighted	2	-0.0770522	0.166196	0.642919	0.976864	FALSE	NA
ENSG00000068903	SIRT2	2	-0.00995775	0.0851729	0.90693	0.98516	42.4164	Wald ratio	1	0.0433762	0.0499484	0.385164	0.72494	TRUE	NA		NA	NA	NA	NA	NA	FALSE	NA	Inverse variance weighted	2	-0.145977	0.134727	0.278588	0.910952	FALSE	NA
ENSG00000068912	ERLEC1	NA	NA	NA	NA	NA	NA	Inverse variance weighted	2	0.0403301	0.0360596	0.263384	0.608098	TRUE	NA	NA	NA	NA	NA	NA	NA	FALSE	NA	NA	NA	NA	NA	NA	NA	FALSE	NA
ENSG00000068971	PPP2R5B	2	-0.0730975	0.174312	0.674961	0.939299	62.6879	Inverse variance weighted	2	0.0665197	0.0993734	0.503246	0.805889	FALSE	NA		NA	NA	NA	NA	NA	FALSE	NA	Wald ratio	1	-0.290726	0.194279	0.13454	0.807916	FALSE	NA
ENSG00000068976	PYGM	2	0.0711645	0.0409702	0.0823906	0.520365	0	Inverse variance weighted	2	0.101119	0.0507722	0.0464122	0.228684	TRUE	0.0143842		NA	NA	NA	NA	NA	FALSE	NA	Wald ratio	1	0.0152509	0.0693669	0.825982	0.992939	FALSE	NA
ENSG00000069020	MAST4	3	-0.0293039	0.0203913	0.150696	0.659494	0	Inverse variance weighted	3	-0.0284848	0.0232309	0.220139	0.556457	FALSE	NA	Wald ratio	1	-0.0255159	0.0504889	0.613295	0.943942	TRUE	NA	Inverse variance weighted	3	-0.0481103	0.0791271	0.543179	0.969812	FALSE	NA
ENSG00000069188	SDK2	2	0.0136939	0.0149695	0.360304	0.855282	66.4159	Inverse variance weighted	3	0.000452116	0.00986273	0.963437	0.99104	TRUE	NA		NA	NA	NA	NA	NA	FALSE	NA	Inverse variance weighted	2	0.0306166	0.0144328	0.0338951	0.606078	FALSE	0.0563716
ENSG00000069248	NUP133	2	-0.08041	0.0342068	0.0187378	0.24368	0	Inverse variance weighted	3	-0.0906427	0.0368048	0.0137857	0.10117	FALSE	0.213568		NA	NA	NA	NA	NA	FALSE	NA	Inverse variance weighted	2	-0.0155099	0.0926899	0.86711	0.994394	FALSE	NA
ENSG00000069275	NUCKS1	2	0.0822156	0.0168152	1.01163e-06	0.000169125	0	Inverse variance weighted	4	0.0777062	0.0175759	9.81701e-06	0.000305274	FALSE	1.5403e-05		NA	NA	NA	NA	NA	FALSE	NA	Inverse variance weighted	2	0.130949	0.0577796	0.0234294	0.568376	FALSE	0.062875
ENSG00000069329	VPS35	3	0.0196022	0.0288371	0.49666	0.896911	0	Wald ratio	1	0.0124497	0.0352742	0.724133	0.915634	TRUE	NA	Wald ratio	1	0.0335972	0.0519707	0.517978	0.922065	TRUE	NA	Wald ratio	1	0.0394145	0.186966	0.833035	0.993456	FALSE	NA
ENSG00000069345	DNAJA2	2	-0.0784123	0.0680995	0.249552	0.781115	0	Wald ratio	1	-0.0724661	0.080748	0.369486	0.712191	TRUE	NA		NA	NA	NA	NA	NA	FALSE	NA	Inverse variance weighted	2	-0.0930593	0.126732	0.462765	0.960622	FALSE	NA
ENSG00000069399	BCL3	2	-0.15013	0.0726525	0.0387892	0.36021	0	Wald ratio	1	-0.136751	0.0778431	0.0789593	0.315062	TRUE	NA		NA	NA	NA	NA	NA	FALSE	NA	Inverse variance weighted	2	-0.240534	0.202349	0.234555	0.891501	FALSE	NA
ENSG00000069424	KCNAB2	2	-0.0488013	0.0373509	0.191361	0.724346	0	Wald ratio	1	-0.0403811	0.068757	0.557001	0.837942	TRUE	NA		NA	NA	NA	NA	NA	FALSE	NA	Inverse variance weighted	2	-0.0523263	0.0444873	0.239513	0.893288	FALSE	NA
ENSG00000069493	CLEC2D	2	-0.0774557	0.107545	0.471391	0.888721	43.6142	Inverse variance weighted	4	-0.016733	0.0386431	0.665006	0.890676	FALSE	NA		NA	NA	NA	NA	NA	FALSE	NA	Wald ratio	1	-0.267926	0.184621	0.146719	0.823592	FALSE	NA
ENSG00000069667	RORA	2	0.00627373	0.0512825	0.902632	0.98463	38.2573	Inverse variance weighted	3	-0.0534438	0.064318	0.406013	0.740099	FALSE	NA	Wald ratio	1	0.0503126	0.0501003	0.315264	0.848381	TRUE	NA		NA	NA	NA	NA	NA	FALSE	NA
ENSG00000069696	DRD4	2	0.0410474	0.0217239	0.0588249	0.445947	0	Inverse variance weighted	2	0.0364291	0.0225798	0.106668	0.375129	TRUE	NA		NA	NA	NA	NA	NA	FALSE	NA	Inverse variance weighted	2	0.0985285	0.0796605	0.216141	0.87642	FALSE	NA
ENSG00000069702	TGFBR3	3	-0.0216706	0.0270973	0.423864	0.879132	0	Inverse variance weighted	3	-0.0116398	0.0372667	0.754783	0.928705	FALSE	NA	Wald ratio	1	-0.0347279	0.0406165	0.392541	0.890363	TRUE	NA	Wald ratio	1	-0.00227718	0.167373	0.989145	0.998833	FALSE	NA
ENSG00000069712	KIAA1107	2	-0.0323571	0.0162736	0.0467762	0.395049	0	Inverse variance weighted	3	-0.0298611	0.0368011	0.417126	0.747898	FALSE	NA	Wald ratio	1	-0.0329638	0.0181439	0.0692487	0.591851	TRUE	NA		NA	NA	NA	NA	NA	FALSE	NA
ENSG00000069812	HES2	NA	NA	NA	NA	NA	NA	NA	NA	NA	NA	NA	NA	FALSE	NA	Wald ratio	1	-0.0393694	0.0475026	0.407227	0.892155	TRUE	NA	NA	NA	NA	NA	NA	NA	FALSE	NA
ENSG00000069849	ATP1B3	2	0.0582426	0.0311734	0.0617142	0.457939	0	Inverse variance weighted	2	0.0757747	0.042833	0.0768817	0.309964	TRUE	NA	Wald ratio	1	0.038498	0.0454554	0.397029	0.891436	TRUE	NA		NA	NA	NA	NA	NA	FALSE	NA
ENSG00000069869	NEDD4	3	-0.00997894	0.0162114	0.538191	0.906942	29.5239	Inverse variance weighted	7	0.0158406	0.0202198	0.43338	0.758539	FALSE	NA	Wald ratio	1	-0.0225256	0.026317	0.392035	0.890363	TRUE	NA	Inverse variance weighted	5	-0.0326436	0.0248536	0.189037	0.860016	FALSE	NA
ENSG00000069943	PIGB	3	-0.0243837	0.0241329	0.312308	0.826786	10.2502	Inverse variance weighted	2	-0.0511804	0.0355652	0.150134	0.456848	FALSE	NA	Wald ratio	1	0.000599193	0.0290608	0.98355	0.998706	TRUE	NA	Inverse variance weighted	3	-0.084496	0.103391	0.413785	0.948803	FALSE	NA
ENSG00000069956	MAPK6	2	0.0395155	0.0672782	0.556972	0.911719	80.7535	Inverse variance weighted	2	-0.0359335	0.0530289	0.498012	0.802669	TRUE	NA	Inverse variance weighted	2	0.0995077	0.0268063	0.000205545	0.0917974	TRUE	0.314598		NA	NA	NA	NA	NA	FALSE	NA
ENSG00000069966	GNB5	3	-0.000793203	0.0128163	0.95065	0.9913	0	Inverse variance weighted	4	-0.00200056	0.0191444	0.916774	0.97663	FALSE	NA	Wald ratio	1	-0.00179721	0.0204432	0.929947	0.991777	TRUE	NA	Inverse variance weighted	4	0.00509895	0.0321611	0.874028	0.995229	FALSE	NA
ENSG00000069974	RAB27A	3	0.0484355	0.0225546	0.0317552	0.325192	0.161045	Inverse variance weighted	2	0.0412936	0.0298677	0.166802	0.483831	TRUE	NA	Wald ratio	1	0.0440051	0.0359308	0.220681	0.789367	TRUE	NA	Inverse variance weighted	2	0.19843	0.114686	0.083594	0.742075	FALSE	NA
ENSG00000069998	CECR5	3	0.00433051	0.0161275	0.788301	0.963487	0.239	Inverse variance weighted	4	0.0112447	0.0202705	0.579078	0.851745	FALSE	NA	Wald ratio	1	0.0117488	0.0293721	0.689157	0.962735	TRUE	NA	Inverse variance weighted	2	-0.089545	0.060891	0.141405	0.820187	FALSE	NA
ENSG00000070010	UFD1L	2	-0.172293	0.0912061	0.0588856	0.445947	0	Wald ratio	1	-0.161955	0.10431	0.120511	0.401599	TRUE	NA		NA	NA	NA	NA	NA	FALSE	NA	Wald ratio	1	-0.20586	0.187959	0.273412	0.907421	FALSE	NA
ENSG00000070018	LRP6	3	0.0281431	0.0179609	0.117135	0.602659	0	Inverse variance weighted	3	0.0468916	0.0317334	0.139495	0.439294	FALSE	NA	Inverse variance weighted	2	0.0205028	0.0272421	0.45168	0.903605	TRUE	NA	Inverse variance weighted	2	0.0171827	0.0362891	0.63586	0.976175	FALSE	NA
ENSG00000070019	GUCY2C	NA	NA	NA	NA	NA	NA	Inverse variance weighted	3	0.00846018	0.0162401	0.602406	0.862303	FALSE	NA	NA	NA	NA	NA	NA	NA	FALSE	NA	NA	NA	NA	NA	NA	NA	FALSE	NA
ENSG00000070031	SCT	NA	NA	NA	NA	NA	NA	Wald ratio	1	0.144894	0.0669585	0.0304694	0.172591	TRUE	0.0279028	NA	NA	NA	NA	NA	NA	FALSE	NA	NA	NA	NA	NA	NA	NA	FALSE	NA
ENSG00000070047	PHRF1	3	-0.0566916	0.029165	0.0519164	0.418104	0	Wald ratio	1	-0.0398098	0.0360184	0.269046	0.615072	TRUE	NA	Wald ratio	1	-0.0894742	0.0498257	0.0725351	0.599303	TRUE	NA	Inverse variance weighted	2	0.0380946	0.702284	0.956741	0.997435	FALSE	NA
ENSG00000070061	IKBKAP	3	-0.0669242	0.0494165	0.175644	0.703302	50.1436	Inverse variance weighted	2	-0.0146238	0.0716068	0.838179	0.952731	FALSE	NA	Wald ratio	1	-0.0301566	0.0366301	0.410351	0.892155	TRUE	NA	Inverse variance weighted	4	-0.198153	0.0790776	0.0122175	0.471914	FALSE	0.0540418
ENSG00000070081	NUCB2	3	-0.0499949	0.0174593	0.00418981	0.100388	29.4667	Inverse variance weighted	3	-0.0683346	0.0163833	3.03287e-05	0.000774916	FALSE	0.051874	Wald ratio	1	-0.0242173	0.0250428	0.333528	0.860244	TRUE	NA	Inverse variance weighted	3	-0.0380228	0.0472225	0.420714	0.952245	FALSE	NA
ENSG00000070087	PFN2	2	-0.0290916	0.00893671	0.00113277	0.0402404	0	Inverse variance weighted	4	-0.0281414	0.00955036	0.00321249	0.0345716	TRUE	0.797112		NA	NA	NA	NA	NA	FALSE	NA	Inverse variance weighted	3	-0.0357803	0.0253398	0.157943	0.83829	FALSE	NA
ENSG00000070182	SPTB	2	0.0804171	0.0523368	0.124409	0.615737	9.80145	Wald ratio	1	0.0622699	0.0408328	0.127259	0.416423	TRUE	NA		NA	NA	NA	NA	NA	FALSE	NA	Wald ratio	1	0.231358	0.15531	0.136315	0.812478	FALSE	NA
ENSG00000070190	DAPP1	3	-0.00636043	0.017328	0.713573	0.945977	0	Inverse variance weighted	3	-0.000892217	0.0187427	0.962032	0.990858	TRUE	NA	Wald ratio	1	-0.0305887	0.055406	0.580891	0.939911	TRUE	NA	Inverse variance weighted	3	-0.0549136	0.0795437	0.489969	0.964155	FALSE	NA
ENSG00000070214	SLC44A1	3	-0.0839529	0.0942397	0.373013	0.861563	79.2921	Inverse variance weighted	3	-0.11785	0.0543077	0.0300039	0.170476	FALSE	0.0453296	Wald ratio	1	0.0599198	0.0524298	0.253098	0.823962	TRUE	NA	Wald ratio	1	-0.321889	0.16727	0.0543083	0.6676	FALSE	NA
ENSG00000070269	TMEM260	3	0.0174287	0.023471	0.457746	0.884868	0.0928357	Wald ratio	1	0.0282566	0.0289543	0.329112	0.677357	TRUE	NA	Wald ratio	1	-0.0344832	0.0473501	0.466454	0.910035	TRUE	NA	Inverse variance weighted	2	0.0744586	0.0745827	0.318116	0.923508	FALSE	NA
ENSG00000070366	SMG6	2	-0.0700329	0.0404035	0.0830359	0.521972	4.33006		NA	NA	NA	NA	NA	FALSE	NA	Wald ratio	1	-0.0542567	0.0396667	0.17137	0.749568	TRUE	NA	Wald ratio	1	-0.173508	0.109689	0.113691	0.784195	FALSE	NA
ENSG00000070367	EXOC5	2	-0.104874	0.0453263	0.0206817	0.259653	0	Wald ratio	1	-0.148129	0.0760665	0.0514906	0.242998	TRUE	NA	Wald ratio	1	-0.0810588	0.0564409	0.150954	0.729601	TRUE	NA		NA	NA	NA	NA	NA	FALSE	NA
ENSG00000070371	CLTCL1	3	-0.0085606	0.0109323	0.433595	0.881991	1.08707	Inverse variance weighted	3	-0.0132174	0.0114471	0.248237	0.590177	TRUE	NA	Inverse variance weighted	2	-0.00855372	0.0830939	0.91801	0.990403	FALSE	NA	Inverse variance weighted	2	0.0208335	0.0296557	0.482361	0.961931	FALSE	NA
ENSG00000070388	FGF22	NA	NA	NA	NA	NA	NA	Wald ratio	1	0.085856	0.0771161	0.265565	0.611057	TRUE	NA	NA	NA	NA	NA	NA	NA	FALSE	NA	NA	NA	NA	NA	NA	NA	FALSE	NA
ENSG00000070404	FSTL3	2	-0.0592574	0.0511832	0.246966	0.778398	43.744	Inverse variance weighted	2	-0.0132932	0.0491312	0.786725	0.939204	FALSE	NA		NA	NA	NA	NA	NA	FALSE	NA	Inverse variance weighted	3	-0.116252	0.0595785	0.0510276	0.656641	FALSE	NA
ENSG00000070413	DGCR2	3	-0.0163224	0.0179576	0.36338	0.857673	0	Inverse variance weighted	3	-0.0103967	0.0211832	0.623569	0.876109	TRUE	NA	Wald ratio	1	-0.0348499	0.0364708	0.339297	0.860392	TRUE	NA	Inverse variance weighted	3	-0.0103276	0.0910304	0.909672	0.995669	FALSE	NA
ENSG00000070423	RNF126	2	-0.0102934	0.0180194	0.567837	0.915923	0	Inverse variance weighted	2	-0.01005	0.0180638	0.577965	0.851385	TRUE	NA		NA	NA	NA	NA	NA	FALSE	NA	Inverse variance weighted	3	-0.0596448	0.257201	0.816616	0.992171	FALSE	NA
ENSG00000070444	MNT	2	0.108608	0.0501658	0.0303886	0.318073	0	Inverse variance weighted	3	0.118119	0.0640815	0.0652897	0.280759	FALSE	NA		NA	NA	NA	NA	NA	FALSE	NA	Inverse variance weighted	3	0.093553	0.0806242	0.245903	0.895192	FALSE	NA
ENSG00000070476	ZXDC	3	0.0129107	0.0151642	0.394553	0.869952	0	Inverse variance weighted	3	0.00437455	0.0175814	0.803502	0.943907	TRUE	NA	Wald ratio	1	0.0459056	0.0350424	0.190196	0.77115	TRUE	NA	Inverse variance weighted	3	0.015405	0.0578131	0.789883	0.990943	FALSE	NA
ENSG00000070495	JMJD6	3	-0.00601355	0.0107244	0.57498	0.918264	0	Inverse variance weighted	4	-0.00899476	0.0118227	0.446772	0.769597	TRUE	NA	Wald ratio	1	-0.0187981	0.0471726	0.690264	0.963685	TRUE	NA	Inverse variance weighted	2	0.0188049	0.0302769	0.534537	0.967931	FALSE	NA
ENSG00000070501	POLB	3	0.0219105	0.0368701	0.552337	0.911354	45.2574	Inverse variance weighted	2	-0.00531594	0.0218887	0.808112	0.944553	TRUE	NA	Wald ratio	1	0.0904349	0.0484093	0.0617437	0.572256	TRUE	NA	Wald ratio	1	-0.036171	0.102096	0.723125	0.985722	FALSE	NA
ENSG00000070526	ST6GALNAC1	2	0.00205573	0.0105561	0.845594	0.974657	0	Inverse variance weighted	5	0.00910094	0.0149266	0.542052	0.828921	TRUE	NA		NA	NA	NA	NA	NA	FALSE	NA	Inverse variance weighted	4	-0.00499317	0.0149305	0.738057	0.987065	FALSE	NA
ENSG00000070540	WIPI1	3	0.0199602	0.0312848	0.523463	0.90385	78.1602	Inverse variance weighted	6	-0.0141009	0.0116542	0.226302	0.563246	TRUE	NA	Wald ratio	1	0.0954469	0.0378558	0.0116913	0.367655	TRUE	0.355383	Inverse variance weighted	3	0.000942646	0.0288002	0.973889	0.997435	FALSE	NA
ENSG00000070610	GBA2	3	-0.0532986	0.0145395	0.000246583	0.0130766	29.8287	Inverse variance weighted	5	-0.0636344	0.012654	4.93559e-07	2.26507e-05	TRUE	0.99682	Wald ratio	1	-0.0674577	0.0280167	0.0160504	0.394482	TRUE	0.0745233	Inverse variance weighted	2	-0.0123607	0.0275994	0.654252	0.978556	FALSE	NA
ENSG00000070614	NDST1	3	-0.0280992	0.00906654	0.00194033	0.0600823	0	Inverse variance weighted	3	-0.0302678	0.010182	0.00295211	0.0326066	FALSE	0.886925	Wald ratio	1	-0.0530931	0.0464244	0.25277	0.823962	TRUE	NA	Inverse variance weighted	7	-0.01228	0.0220571	0.577706	0.972767	FALSE	NA
ENSG00000070669	ASNS	3	0.0116178	0.00993711	0.242351	0.775031	0	Inverse variance weighted	5	0.0124029	0.0109277	0.256374	0.59943	FALSE	NA	Wald ratio	1	-0.00794444	0.0350204	0.820539	0.982547	TRUE	NA	Inverse variance weighted	2	0.0216196	0.0326619	0.508022	0.967011	FALSE	NA
ENSG00000070718	AP3M2	3	-0.00101918	0.0104392	0.922226	0.987295	0	Inverse variance weighted	4	-0.00739037	0.0152769	0.628555	0.877937	TRUE	NA	Wald ratio	1	0.00257076	0.0149961	0.863887	0.985356	TRUE	NA	Inverse variance weighted	2	0.0244717	0.0474207	0.605815	0.973247	FALSE	NA
ENSG00000070731	ST6GALNAC2	3	-0.00848575	0.00654606	0.194868	0.725361	0	Inverse variance weighted	4	-0.00960226	0.00673128	0.15372	0.462941	TRUE	NA	Inverse variance weighted	2	0.0363162	0.0629636	0.564088	0.933828	FALSE	NA	Inverse variance weighted	5	0.00466597	0.0313981	0.881864	0.995582	FALSE	NA
ENSG00000070756	PABPC1	3	0.0064303	0.0298094	0.829211	0.970746	41.8631	Inverse variance weighted	2	0.030875	0.0223771	0.167661	0.484993	TRUE	NA	Wald ratio	1	-0.0538006	0.0420429	0.200664	0.776506	TRUE	NA	Inverse variance weighted	2	0.0383212	0.0653849	0.557817	0.971753	FALSE	NA
ENSG00000070759	TESK2	3	-0.0554796	0.0156863	0.00040496	0.0196476	0.183339	Inverse variance weighted	3	-0.0560364	0.0189345	0.0030816	0.0335532	FALSE	0.01768	Wald ratio	1	-0.106715	0.0426859	0.0124193	0.376143	TRUE	0.0350579	Inverse variance weighted	2	-0.0154873	0.0367101	0.673113	0.978864	FALSE	NA
ENSG00000070761	C16orf80	NA	NA	NA	NA	NA	NA	Inverse variance weighted	2	-0.00733338	0.016213	0.651042	0.885024	TRUE	NA	NA	NA	NA	NA	NA	NA	FALSE	NA	NA	NA	NA	NA	NA	NA	FALSE	NA
ENSG00000070770	CSNK2A2	3	-0.00538587	0.0264574	0.838692	0.97306	0.0903233	Inverse variance weighted	2	0.0164092	0.0352686	0.641744	0.883098	TRUE	NA	Wald ratio	1	-0.0140977	0.0439515	0.748396	0.976423	TRUE	NA	Inverse variance weighted	2	-0.124428	0.095736	0.193703	0.860929	FALSE	NA
ENSG00000070785	EIF2B3	NA	NA	NA	NA	NA	NA	Wald ratio	1	0.0189985	0.0569956	0.738883	0.922484	TRUE	NA	NA	NA	NA	NA	NA	NA	FALSE	NA	NA	NA	NA	NA	NA	NA	FALSE	NA
ENSG00000070808	CAMK2A	NA	NA	NA	NA	NA	NA	NA	NA	NA	NA	NA	NA	FALSE	NA	Wald ratio	1	-0.0267235	0.0482923	0.58001	0.939911	TRUE	NA	NA	NA	NA	NA	NA	NA	FALSE	NA
ENSG00000070814	TCOF1	2	-0.00449805	0.124805	0.97125	0.995709	5.44938	Wald ratio	1	0.0288122	0.0992419	0.771569	0.934849	TRUE	NA		NA	NA	NA	NA	NA	FALSE	NA	Wald ratio	1	-0.472111	0.476867	0.32216	0.923798	FALSE	NA
ENSG00000070831	CDC42	3	-0.0544492	0.0543847	0.316737	0.830035	84.043	Inverse variance weighted	4	0.028915	0.0189223	0.126491	0.414805	FALSE	NA	Wald ratio	1	-0.0602355	0.0437477	0.168548	0.749568	TRUE	NA	Inverse variance weighted	2	-0.157891	0.0527788	0.00277553	0.288474	FALSE	0.183233
ENSG00000070882	OSBPL3	3	-0.0149484	0.0229984	0.515708	0.90385	10.5026	Inverse variance weighted	4	-0.00456978	0.0219901	0.835377	0.952502	FALSE	NA	Wald ratio	1	-0.0688918	0.0458406	0.132876	0.704414	TRUE	NA	Inverse variance weighted	2	0.0724486	0.0984809	0.461937	0.960622	FALSE	NA
ENSG00000070915	SLC12A3	2	-0.0318732	0.0385664	0.408549	0.874579	0	Inverse variance weighted	2	0.00187353	0.0611858	0.975572	0.994618	FALSE	NA		NA	NA	NA	NA	NA	FALSE	NA	Inverse variance weighted	2	-0.054119	0.0496773	0.275973	0.908719	FALSE	NA
ENSG00000070950	RAD18	3	0.0121282	0.0333965	0.716487	0.947035	0	Inverse variance weighted	2	0.0241164	0.0877359	0.783413	0.938211	FALSE	NA	Wald ratio	1	0.00994723	0.03959	0.801616	0.980513	TRUE	NA	Wald ratio	1	0.0108389	0.0881567	0.902146	0.995669	FALSE	NA
ENSG00000070961	ATP2B1	NA	NA	NA	NA	NA	NA	Wald ratio	1	0.117446	0.0855681	0.169893	0.487382	TRUE	NA	NA	NA	NA	NA	NA	NA	FALSE	NA	NA	NA	NA	NA	NA	NA	FALSE	NA
ENSG00000070985	TRPM5	NA	NA	NA	NA	NA	NA	Wald ratio	1	0.144198	0.0835693	0.0844392	0.326471	TRUE	NA	NA	NA	NA	NA	NA	NA	FALSE	NA	NA	NA	NA	NA	NA	NA	FALSE	NA
ENSG00000071051	NCK2	2	-0.0325671	0.0394011	0.40849	0.874579	0	Inverse variance weighted	2	-0.0520924	0.0640886	0.416322	0.747898	FALSE	NA		NA	NA	NA	NA	NA	FALSE	NA	Inverse variance weighted	3	-0.0207029	0.0499576	0.678574	0.978864	FALSE	NA
ENSG00000071054	MAP4K4	2	-0.0297344	0.0372047	0.424168	0.879132	0	Inverse variance weighted	2	-0.0459035	0.0549442	0.403461	0.738277	TRUE	NA	Wald ratio	1	-0.016043	0.0505597	0.75101	0.976423	TRUE	NA		NA	NA	NA	NA	NA	FALSE	NA
ENSG00000071073	MGAT4A	2	-0.0135843	0.0986217	0.890445	0.982693	22.7822	Inverse variance weighted	2	-0.0522808	0.0405078	0.196831	0.52641	TRUE	NA		NA	NA	NA	NA	NA	FALSE	NA	Wald ratio	1	0.237763	0.251632	0.344719	0.93411	FALSE	NA
ENSG00000071082	RPL31	2	-0.0117146	0.0287049	0.683196	0.939504	72.6925	Inverse variance weighted	2	-0.0346721	0.00960656	0.000307129	0.00536317	TRUE	0.176751	Wald ratio	1	0.0241766	0.0292133	0.407905	0.892155	TRUE	NA		NA	NA	NA	NA	NA	FALSE	NA
ENSG00000071127	WDR1	2	0.182823	0.233657	0.433956	0.881991	67.1703	Inverse variance weighted	3	0.0152756	0.0301168	0.612007	0.868435	FALSE	NA		NA	NA	NA	NA	NA	FALSE	NA	Inverse variance weighted	3	0.508674	0.281095	0.0703551	0.707484	FALSE	NA
ENSG00000071189	SNX13	2	0.00378538	0.0505932	0.940358	0.989512	65.3809	Inverse variance weighted	2	-0.043811	0.038282	0.252447	0.594671	TRUE	NA	Wald ratio	1	0.0575642	0.0457412	0.20822	0.778259	TRUE	NA		NA	NA	NA	NA	NA	FALSE	NA
ENSG00000071205	ARHGAP10	2	-0.00985282	0.0311879	0.752065	0.952965	30.367	Inverse variance weighted	2	0.00958089	0.0248448	0.699771	0.907673	TRUE	NA		NA	NA	NA	NA	NA	FALSE	NA	Inverse variance weighted	2	-0.0599042	0.0523903	0.252863	0.899257	FALSE	NA
ENSG00000071242	RPS6KA2	3	-0.0456116	0.0102192	8.07003e-06	0.000941007	0	Inverse variance weighted	5	-0.0393842	0.0126486	0.00184748	0.0223893	TRUE	0.878689	Inverse variance weighted	4	-0.0568369	0.0192189	0.00310308	0.220498	TRUE	0.0673729	Inverse variance weighted	2	-0.0594248	0.0402333	0.139674	0.819606	FALSE	NA
ENSG00000071243	ING3	2	0.0500916	0.0287629	0.08159	0.518618	0	Wald ratio	1	0.0474766	0.0298424	0.11163	0.384542	TRUE	NA		NA	NA	NA	NA	NA	FALSE	NA	Inverse variance weighted	3	0.0842878	0.107916	0.434773	0.956189	FALSE	NA
ENSG00000071246	VASH1	2	-0.0129927	0.0076374	0.0889055	0.542504	0	Inverse variance weighted	7	-0.00951292	0.0110435	0.389016	0.72824	FALSE	NA		NA	NA	NA	NA	NA	FALSE	NA	Inverse variance weighted	4	-0.0161828	0.0105736	0.125898	0.798437	FALSE	NA
ENSG00000071282	LMCD1	2	-0.00775487	0.0156429	0.620074	0.926353	0	Inverse variance weighted	3	-0.013029	0.0174706	0.455808	0.775451	TRUE	NA		NA	NA	NA	NA	NA	FALSE	NA	Inverse variance weighted	2	0.0135692	0.0351291	0.699299	0.982882	FALSE	NA
ENSG00000071462	WBSCR22	2	-0.0129717	0.0099562	0.192618	0.724346	0	Inverse variance weighted	3	-0.014134	0.0100425	0.159303	0.472559	TRUE	NA		NA	NA	NA	NA	NA	FALSE	NA	Inverse variance weighted	2	0.0537921	0.0761116	0.47972	0.961931	FALSE	NA
ENSG00000071537	SEL1L	3	-0.0469242	0.0373109	0.208517	0.739209	51.9564	Wald ratio	1	-0.111739	0.0480736	0.0201081	0.130495	TRUE	0.0205567	Wald ratio	1	-0.00713101	0.021393	0.738883	0.975925	TRUE	NA	Wald ratio	1	-0.0520882	0.0785814	0.507422	0.967011	FALSE	NA
ENSG00000071539	TRIP13	NA	NA	NA	NA	NA	NA	NA	NA	NA	NA	NA	NA	FALSE	NA	Wald ratio	1	-0.0607861	0.0365957	0.09671	0.644915	TRUE	NA	NA	NA	NA	NA	NA	NA	FALSE	NA
ENSG00000071564	TCF3	NA	NA	NA	NA	NA	NA	Wald ratio	1	-0.218093	0.0426528	3.16734e-07	1.56938e-05	TRUE	0.712291	NA	NA	NA	NA	NA	NA	FALSE	NA	NA	NA	NA	NA	NA	NA	FALSE	NA
ENSG00000071575	TRIB2	3	0.0105039	0.0110817	0.343201	0.84687	0	Inverse variance weighted	5	0.00790524	0.0116034	0.495692	0.800788	FALSE	NA	Wald ratio	1	0.0422861	0.051429	0.41095	0.892155	TRUE	NA	Inverse variance weighted	3	0.0320691	0.05441	0.555595	0.971753	FALSE	NA
ENSG00000071626	DAZAP1	2	-0.105115	0.167661	0.530691	0.906231	76.3451	Wald ratio	1	-0.262593	0.0990915	0.00804918	0.0700581	TRUE	0.0370637		NA	NA	NA	NA	NA	FALSE	NA	Inverse variance weighted	2	0.0733872	0.129935	0.57221	0.972767	FALSE	NA
ENSG00000071655	MBD3	NA	NA	NA	NA	NA	NA	NA	NA	NA	NA	NA	NA	FALSE	NA	NA	NA	NA	NA	NA	NA	FALSE	NA	Wald ratio	1	0.231192	0.409686	0.57254	0.972767	FALSE	NA
ENSG00000071794	HLTF	2	-0.0110515	0.0207419	0.594166	0.921441	0	Inverse variance weighted	2	-0.0121071	0.0211235	0.566538	0.84456	TRUE	NA		NA	NA	NA	NA	NA	FALSE	NA	Inverse variance weighted	2	0.017377	0.10962	0.874047	0.995229	FALSE	NA
ENSG00000071894	CPSF1	3	0.0162409	0.00965061	0.0923973	0.550193	0.0902158	Inverse variance weighted	5	0.0207439	0.0173458	0.231736	0.569982	FALSE	NA	Wald ratio	1	-0.0174992	0.029485	0.552849	0.930994	TRUE	NA	Inverse variance weighted	4	0.0200457	0.0126198	0.112188	0.784195	FALSE	NA
ENSG00000071909	MYO3B	2	-0.0504021	0.0337933	0.135835	0.638499	0	Inverse variance weighted	2	-0.0557133	0.0390565	0.15373	0.462941	FALSE	NA	Inverse variance weighted	2	-0.0345833	0.0674043	0.607901	0.943942	FALSE	NA		NA	NA	NA	NA	NA	FALSE	NA
ENSG00000071967	CYBRD1	3	-0.00274833	0.0177483	0.876939	0.980375	16.0718	Inverse variance weighted	7	0.00617263	0.0097287	0.52577	0.819576	FALSE	NA	Wald ratio	1	-0.0709235	0.0516604	0.169789	0.749568	TRUE	NA	Inverse variance weighted	2	-0.00216466	0.0574654	0.969952	0.997435	FALSE	NA
ENSG00000071994	PDCD2	2	0.00120843	0.0207283	0.953511	0.992528	0	Inverse variance weighted	2	0.0217197	0.0346576	0.53086	0.822169	TRUE	NA	Inverse variance weighted	2	-0.0102149	0.0258641	0.692885	0.965388	TRUE	NA		NA	NA	NA	NA	NA	FALSE	NA
ENSG00000072042	RDH11	3	-0.0440034	0.0306267	0.150785	0.659494	0	Wald ratio	1	-0.0679956	0.0474686	0.15202	0.459703	TRUE	NA	Wald ratio	1	-0.0228392	0.0478031	0.632808	0.948725	TRUE	NA	Inverse variance weighted	2	-0.0364986	0.0735831	0.619881	0.97493	FALSE	NA
ENSG00000072062	PRKACA	NA	NA	NA	NA	NA	NA	NA	NA	NA	NA	NA	NA	FALSE	NA	NA	NA	NA	NA	NA	NA	FALSE	NA	Wald ratio	1	-0.158077	0.332874	0.634868	0.976175	FALSE	NA
ENSG00000072071	LPHN1	2	-0.0509335	0.0165067	0.00203125	0.0612731	0	Wald ratio	1	-0.0454321	0.0194033	0.0192083	0.126629	TRUE	0.00578391		NA	NA	NA	NA	NA	FALSE	NA	Inverse variance weighted	3	-0.0653445	0.031404	0.0374551	0.613717	FALSE	0.0436868
ENSG00000072080	SPP2	NA	NA	NA	NA	NA	NA	NA	NA	NA	NA	NA	NA	FALSE	NA	Wald ratio	1	0.120368	0.0571368	0.0351465	0.49595	TRUE	0.00206976	NA	NA	NA	NA	NA	NA	FALSE	NA
ENSG00000072110	ACTN1	2	0.165696	0.0293444	1.63641e-08	5.4064e-06	0	Inverse variance weighted	2	0.164785	0.0294172	2.12324e-08	1.51159e-06	TRUE	0.265271		NA	NA	NA	NA	NA	FALSE	NA	Wald ratio	1	0.349101	0.417285	0.402817	0.948096	FALSE	NA
ENSG00000072121	ZFYVE26	3	0.0520535	0.108132	0.630241	0.929822	91.6675	Inverse variance weighted	2	-0.0464852	0.0313512	0.138148	0.436948	TRUE	NA	Wald ratio	1	-0.0327521	0.0433484	0.449916	0.901684	TRUE	NA	Wald ratio	1	0.366563	0.151586	0.0155983	0.498067	FALSE	0.015465
ENSG00000072134	EPN2	2	0.0822192	0.051781	0.112326	0.590092	52.767	Inverse variance weighted	2	0.0379725	0.0416994	0.362494	0.706823	TRUE	NA		NA	NA	NA	NA	NA	FALSE	NA	Inverse variance weighted	2	0.142818	0.0587642	0.0150844	0.493935	FALSE	0.0617268
ENSG00000072135	PTPN18	3	-0.0613988	0.0376954	0.103352	0.570251	0	Inverse variance weighted	2	-0.041557	0.057919	0.473064	0.786286	FALSE	NA	Wald ratio	1	-0.0865088	0.0551282	0.116594	0.68106	TRUE	NA	Inverse variance weighted	3	-0.0307597	0.114245	0.787742	0.990943	FALSE	NA
ENSG00000072163	LIMS2	3	-0.00406732	0.0087539	0.642196	0.93203	0.0590648	Inverse variance weighted	4	-0.00314649	0.00942223	0.738423	0.922484	TRUE	NA	Wald ratio	1	-0.0555174	0.0420487	0.186731	0.77115	TRUE	NA	Inverse variance weighted	2	0.0107542	0.0280992	0.701926	0.98366	FALSE	NA
ENSG00000072195	SPEG	2	0.0297744	0.0391405	0.446834	0.882454	58.8495	Wald ratio	1	-0.00555564	0.0309529	0.857555	0.960533	TRUE	NA		NA	NA	NA	NA	NA	FALSE	NA	Inverse variance weighted	3	0.0731364	0.0398765	0.0666433	0.697738	FALSE	NA
ENSG00000072201	LNX1	NA	NA	NA	NA	NA	NA	Wald ratio	1	0.0563206	0.0388418	0.147059	0.452001	TRUE	NA	NA	NA	NA	NA	NA	NA	FALSE	NA	NA	NA	NA	NA	NA	NA	FALSE	NA
ENSG00000072210	ALDH3A2	3	0.0151101	0.0196962	0.442986	0.881991	53.0919	Inverse variance weighted	2	0.0217286	0.0220466	0.32434	0.672277	TRUE	NA	Wald ratio	1	0.0432685	0.0217804	0.0469693	0.529928	TRUE	0.0552055	Wald ratio	1	-0.0269778	0.026581	0.310141	0.920819	FALSE	NA
ENSG00000072274	TFRC	2	-0.0173266	0.0194633	0.373349	0.861563	0	Inverse variance weighted	4	-0.0183066	0.0198961	0.357516	0.702922	FALSE	NA		NA	NA	NA	NA	NA	FALSE	NA	Wald ratio	1	0.00446805	0.093829	0.96202	0.997435	FALSE	NA
ENSG00000072310	SREBF1	2	-0.0913125	0.0123014	1.14527e-13	1.58918e-10	0	Inverse variance weighted	2	-0.0916141	0.012472	2.04881e-13	4.49093e-11	TRUE	0.784098		NA	NA	NA	NA	NA	FALSE	NA	Inverse variance weighted	2	-0.0805193	0.0746162	0.280537	0.911467	FALSE	NA
ENSG00000072364	AFF4	3	0.0759691	0.107229	0.478652	0.889666	90.9333	Wald ratio	1	-0.0914472	0.0256804	0.000369479	0.00618609	TRUE	0.0927211	Wald ratio	1	0.0956177	0.0522631	0.0673179	0.58665	TRUE	NA	Wald ratio	1	0.304018	0.1282	0.0177195	0.519692	FALSE	0.107131
ENSG00000072401	UBE2D1	3	-0.00668193	0.0057522	0.245386	0.777379	0	Inverse variance weighted	7	-0.00786798	0.00599735	0.189551	0.516812	FALSE	NA	Wald ratio	1	0.0186637	0.0250707	0.456608	0.905617	TRUE	NA	Inverse variance weighted	3	-0.0155452	0.0347266	0.654409	0.978556	FALSE	NA
ENSG00000072415	MPP5	2	-0.0219712	0.0759759	0.772439	0.959234	80.8474	Wald ratio	1	0.0485301	0.0368361	0.187684	0.513911	TRUE	NA	Wald ratio	1	-0.103847	0.0555886	0.0617437	0.572256	TRUE	NA		NA	NA	NA	NA	NA	FALSE	NA
ENSG00000072422	RHOBTB1	2	-0.0104522	0.0247812	0.673186	0.938533	0	Inverse variance weighted	3	-0.0062001	0.0264481	0.814655	0.945717	FALSE	NA		NA	NA	NA	NA	NA	FALSE	NA	Wald ratio	1	-0.0410317	0.0709261	0.562918	0.97232	FALSE	NA
ENSG00000072518	MARK2	2	0.0901839	0.032933	0.00617375	0.128823	0	Inverse variance weighted	3	0.0876733	0.0334225	0.00871121	0.0741165	TRUE	0.0497566		NA	NA	NA	NA	NA	FALSE	NA	Inverse variance weighted	4	0.174011	0.193129	0.367583	0.941751	FALSE	NA
ENSG00000072571	HMMR	NA	NA	NA	NA	NA	NA	Wald ratio	1	-0.153579	0.086097	0.0744588	0.304177	TRUE	NA	NA	NA	NA	NA	NA	NA	FALSE	NA	NA	NA	NA	NA	NA	NA	FALSE	NA
ENSG00000072609	CHFR	3	-0.0769204	0.0519022	0.138333	0.644348	78.1816	Wald ratio	1	-0.151861	0.0263797	8.57453e-09	7.10662e-07	TRUE	0.329595	Wald ratio	1	-0.000994262	0.0364563	0.978242	0.99856	TRUE	NA	Inverse variance weighted	2	-0.066377	0.0798974	0.406099	0.948096	FALSE	NA
ENSG00000072657	TRHDE	NA	NA	NA	NA	NA	NA	NA	NA	NA	NA	NA	NA	FALSE	NA	Wald ratio	1	0.0155634	0.03996	0.696926	0.966463	TRUE	NA	NA	NA	NA	NA	NA	NA	FALSE	NA
ENSG00000072682	P4HA2	3	-0.0367503	0.0267488	0.169471	0.691031	0.0485577	Inverse variance weighted	2	-0.0398727	0.0342069	0.243762	0.58505	TRUE	NA	Wald ratio	1	-0.00270772	0.0451287	0.952156	0.994466	TRUE	NA	Wald ratio	1	-0.299953	0.13692	0.0284719	0.590059	FALSE	0.000737014
ENSG00000072694	FCGR2B	3	0.0153318	0.00825752	0.063352	0.463402	0	Inverse variance weighted	7	0.0168811	0.0103386	0.102506	0.365356	FALSE	NA	Wald ratio	1	-0.00118259	0.0346894	0.972805	0.997506	TRUE	NA	Inverse variance weighted	5	0.0151597	0.0149422	0.310317	0.920996	FALSE	NA
ENSG00000072736	NFATC3	3	0.0137819	0.016302	0.397881	0.870732	0	Inverse variance weighted	3	0.013957	0.0176885	0.430084	0.756975	TRUE	NA	Wald ratio	1	0.013239	0.0485429	0.785063	0.97769	TRUE	NA	Inverse variance weighted	3	0.0114691	0.0838056	0.891147	0.995669	FALSE	NA
ENSG00000072756	TRNT1	3	-0.0143197	0.0298573	0.631509	0.929822	70.0556	Inverse variance weighted	4	0.0203637	0.0096076	0.0340452	0.186076	TRUE	0.0143324	Wald ratio	1	-0.00730927	0.0397243	0.854013	0.9841	TRUE	NA	Inverse variance weighted	2	-0.0776884	0.0365076	0.0333364	0.603595	FALSE	0.137901
ENSG00000072778	ACADVL	2	-0.0140895	0.0446261	0.752213	0.952965	77.7173	Inverse variance weighted	3	-0.0511253	0.0126028	4.97818e-05	0.001178	TRUE	0.00121149		NA	NA	NA	NA	NA	FALSE	NA	Inverse variance weighted	2	0.0396826	0.0409709	0.332767	0.926366	FALSE	NA
ENSG00000072786	STK10	3	-0.00237257	0.0194017	0.902672	0.98463	41.016	Inverse variance weighted	3	-0.0197199	0.017451	0.258471	0.60222	FALSE	NA	Inverse variance weighted	2	0.022114	0.0195792	0.258702	0.825704	TRUE	NA	Inverse variance weighted	4	-0.0534292	0.0867605	0.538011	0.967931	FALSE	NA
ENSG00000072818	ACAP1	2	0.00248086	0.0129793	0.848417	0.975251	0	Inverse variance weighted	5	0.000352213	0.013454	0.979115	0.994642	FALSE	NA		NA	NA	NA	NA	NA	FALSE	NA	Inverse variance weighted	3	0.0310631	0.0493001	0.528641	0.967011	FALSE	NA
ENSG00000072832	CRMP1	NA	NA	NA	NA	NA	NA	Inverse variance weighted	2	0.0395139	0.0360187	0.272625	0.619683	TRUE	NA	NA	NA	NA	NA	NA	NA	FALSE	NA	NA	NA	NA	NA	NA	NA	FALSE	NA
ENSG00000072840	EVC	2	0.0731367	0.0362051	0.0433767	0.380705	0	Inverse variance weighted	2	0.0203689	0.0785201	0.795319	0.940667	FALSE	NA		NA	NA	NA	NA	NA	FALSE	NA	Inverse variance weighted	2	0.0873847	0.0408013	0.0322166	0.600754	FALSE	0.0582785
ENSG00000072849	DERL2	NA	NA	NA	NA	NA	NA	Wald ratio	1	-0.115219	0.092443	0.212626	0.547177	TRUE	NA	NA	NA	NA	NA	NA	NA	FALSE	NA	NA	NA	NA	NA	NA	NA	FALSE	NA
ENSG00000072858	SIDT1	2	0.0463689	0.0168034	0.00578911	0.123394	0	Inverse variance weighted	2	0.0502932	0.0205505	0.014393	0.104001	FALSE	0.665496		NA	NA	NA	NA	NA	FALSE	NA	Inverse variance weighted	3	0.0384525	0.0291882	0.187705	0.860016	FALSE	NA
ENSG00000072864	NDE1	3	0.0468194	0.0311441	0.132758	0.631582	55.2961	Inverse variance weighted	4	0.0637256	0.0262922	0.0153613	0.10871	TRUE	5.32529e-05	Wald ratio	1	0.104221	0.051914	0.0446884	0.519257	TRUE	0.00284885	Inverse variance weighted	3	-0.0109934	0.0344717	0.749794	0.987065	FALSE	NA
ENSG00000072952	MRVI1	2	0.00480721	0.0277118	0.862281	0.97657	15.3647	Inverse variance weighted	8	-0.00664932	0.0206383	0.747313	0.926509	FALSE	NA		NA	NA	NA	NA	NA	FALSE	NA	Inverse variance weighted	3	0.0718383	0.0691943	0.299172	0.918702	FALSE	NA
ENSG00000072954	TMEM38A	3	0.0117843	0.0434517	0.786234	0.962639	57.512	Wald ratio	1	0.0429779	0.0639014	0.501223	0.804188	TRUE	NA	Wald ratio	1	-0.0455308	0.0254702	0.0738389	0.602286	TRUE	NA	Inverse variance weighted	2	0.0854385	0.0620179	0.168314	0.850213	FALSE	NA
ENSG00000072958	AP1M1	3	0.0214494	0.0172049	0.212507	0.743153	17.0498	Inverse variance weighted	3	0.00648231	0.0185991	0.727444	0.917256	FALSE	NA	Wald ratio	1	0.0499849	0.0267299	0.0614838	0.572256	TRUE	NA	Inverse variance weighted	3	0.0112156	0.0540715	0.83568	0.993456	FALSE	NA
ENSG00000073008	PVR	2	0.0213687	0.0379674	0.57356	0.918066	0	Inverse variance weighted	3	-0.00572502	0.0480696	0.905197	0.97379	FALSE	NA		NA	NA	NA	NA	NA	FALSE	NA	Inverse variance weighted	3	0.0663037	0.0619055	0.284148	0.91216	FALSE	NA
ENSG00000073050	XRCC1	3	-0.0108965	0.0126541	0.389178	0.868526	0	Inverse variance weighted	2	-0.00946138	0.0161834	0.558794	0.839136	TRUE	NA	Inverse variance weighted	3	-0.0133642	0.0203348	0.511047	0.921522	TRUE	NA	Inverse variance weighted	2	0.0464276	0.342793	0.892265	0.995669	FALSE	NA
ENSG00000073060	SCARB1	3	-0.0145784	0.0105519	0.167097	0.68741	0.0909339	Inverse variance weighted	5	-0.0154122	0.0113579	0.174796	0.496154	TRUE	NA	Wald ratio	1	0.0327418	0.0460432	0.477015	0.91396	TRUE	NA	Inverse variance weighted	3	-0.0343011	0.0352197	0.330097	0.926366	FALSE	NA
ENSG00000073111	MCM2	3	-0.0153446	0.0325363	0.637202	0.930658	0	Inverse variance weighted	2	0.0196542	0.0847814	0.816676	0.946172	FALSE	NA	Wald ratio	1	-0.0660177	0.0543439	0.224437	0.793524	TRUE	NA	Inverse variance weighted	2	0.0109762	0.0462792	0.812522	0.991736	FALSE	NA
ENSG00000073146	MOV10L1	NA	NA	NA	NA	NA	NA	Wald ratio	1	-0.14659	0.0446508	0.00102702	0.0142339	TRUE	0.418705	NA	NA	NA	NA	NA	NA	FALSE	NA	NA	NA	NA	NA	NA	NA	FALSE	NA
ENSG00000073150	PANX2	2	0.0610568	0.013556	6.66763e-06	0.000797586	0	Inverse variance weighted	3	0.0581091	0.0139182	2.9793e-05	0.000763572	TRUE	1.59178e-05		NA	NA	NA	NA	NA	FALSE	NA	Inverse variance weighted	4	0.115495	0.0598128	0.0534905	0.666696	FALSE	NA
ENSG00000073169		2	0.0182226	0.0634979	0.774128	0.959534	43.4111	Inverse variance weighted	2	-0.0201386	0.0321864	0.531519	0.822383	FALSE	NA		NA	NA	NA	NA	NA	FALSE	NA	Inverse variance weighted	3	0.123328	0.103013	0.231222	0.889018	FALSE	NA
ENSG00000073282	TP63	3	-0.00933864	0.0246394	0.704679	0.944635	0	Inverse variance weighted	2	0.0232219	0.0537146	0.665508	0.890713	FALSE	NA	Inverse variance weighted	2	-0.0112516	0.030791	0.714798	0.969623	TRUE	NA	Wald ratio	1	-0.0470382	0.0637806	0.460818	0.960622	FALSE	NA
ENSG00000073331	ALPK1	2	-0.06	0.0734148	0.413772	0.877503	64.8865	Inverse variance weighted	3	-0.00852288	0.0112312	0.447938	0.770729	FALSE	NA		NA	NA	NA	NA	NA	FALSE	NA	Inverse variance weighted	2	-0.164701	0.0918622	0.0729858	0.714327	FALSE	NA
ENSG00000073350	LLGL2	2	0.0454852	0.0264392	0.085365	0.530464	0	Inverse variance weighted	2	0.0446827	0.0268095	0.0955787	0.350877	TRUE	NA		NA	NA	NA	NA	NA	FALSE	NA	Inverse variance weighted	2	0.0739319	0.159624	0.643248	0.976864	FALSE	NA
ENSG00000073417	PDE8A	3	0.0192307	0.0240026	0.423019	0.879132	0	Inverse variance weighted	2	0.0255262	0.0281147	0.363915	0.707322	TRUE	NA	Wald ratio	1	0.00106707	0.053887	0.984201	0.998706	TRUE	NA	Wald ratio	1	0.00568958	0.0890012	0.949028	0.997435	FALSE	NA
ENSG00000073536	NLE1	2	-0.00167082	0.0126265	0.894726	0.983974	0	Inverse variance weighted	3	-0.00259388	0.0128863	0.840472	0.9541	TRUE	NA		NA	NA	NA	NA	NA	FALSE	NA	Inverse variance weighted	2	0.0205285	0.063195	0.745299	0.987065	FALSE	NA
ENSG00000073578	SDHA	3	-0.020318	0.0179326	0.257204	0.787655	0	Inverse variance weighted	2	-0.0242635	0.0295979	0.412347	0.744784	TRUE	NA	Wald ratio	1	-0.0225595	0.0233114	0.333173	0.860244	TRUE	NA	Inverse variance weighted	4	0.0471021	0.0883954	0.594132	0.973247	FALSE	NA
ENSG00000073584	SMARCE1	3	-0.00607795	0.013929	0.662581	0.936192	0.290428	Inverse variance weighted	6	0.000934914	0.0184847	0.959662	0.990858	FALSE	NA	Inverse variance weighted	2	-0.023458	0.0217868	0.28161	0.834242	TRUE	NA	Inverse variance weighted	2	0.10169	0.0819191	0.214478	0.87578	FALSE	NA
ENSG00000073598	FNDC8	NA	NA	NA	NA	NA	NA	Wald ratio	1	-0.00490913	0.0420783	0.907124	0.973888	TRUE	NA	NA	NA	NA	NA	NA	NA	FALSE	NA	NA	NA	NA	NA	NA	NA	FALSE	NA
ENSG00000073605	GSDMB	2	0.0171665	0.0194944	0.378542	0.86356	0	Inverse variance weighted	4	0.0172813	0.0208938	0.408177	0.742222	FALSE	NA		NA	NA	NA	NA	NA	FALSE	NA	Inverse variance weighted	2	0.016394	0.0541789	0.762203	0.987809	FALSE	NA
ENSG00000073614	KDM5A	3	-0.0358944	0.0723196	0.619662	0.926353	91.5636	Inverse variance weighted	3	-0.0552323	0.0150615	0.000245302	0.00442558	TRUE	0.350547	Wald ratio	1	0.0930693	0.0369852	0.0118563	0.371262	TRUE	0.0593786	Wald ratio	1	-0.170916	0.0716381	0.0170408	0.511299	FALSE	0.096136
ENSG00000073670	ADAM11	2	0.00574731	0.0708171	0.935317	0.98843	53.1409	Wald ratio	1	-0.0560105	0.0582966	0.336661	0.682745	TRUE	NA		NA	NA	NA	NA	NA	FALSE	NA	Wald ratio	1	0.0869526	0.0786051	0.268642	0.904737	FALSE	NA
ENSG00000073711	PPP2R3A	NA	NA	NA	NA	NA	NA	Wald ratio	1	0.270758	0.034356	3.24895e-15	8.72489e-13	TRUE	0.942776	NA	NA	NA	NA	NA	NA	FALSE	NA	NA	NA	NA	NA	NA	NA	FALSE	NA
ENSG00000073712	FERMT2	NA	NA	NA	NA	NA	NA	NA	NA	NA	NA	NA	NA	FALSE	NA	Wald ratio	1	0.0279957	0.0529294	0.596857	0.941876	TRUE	NA	NA	NA	NA	NA	NA	NA	FALSE	NA
ENSG00000073737	DHRS9	3	-0.010808	0.0110941	0.329949	0.837812	0	Inverse variance weighted	5	-0.0173532	0.0131292	0.186259	0.511605	FALSE	NA	Wald ratio	1	0.00556823	0.0417617	0.89393	0.988667	TRUE	NA	Inverse variance weighted	3	0.00552193	0.0239033	0.817306	0.992171	FALSE	NA
ENSG00000073756	PTGS2	2	-0.00543323	0.012609	0.666541	0.936661	0	Inverse variance weighted	3	-0.0047407	0.0126573	0.708	0.91106	TRUE	NA		NA	NA	NA	NA	NA	FALSE	NA	Inverse variance weighted	2	-0.0957733	0.144564	0.507653	0.967011	FALSE	NA
ENSG00000073792	IGF2BP2	NA	NA	NA	NA	NA	NA	Inverse variance weighted	2	-0.32437	0.41517	0.43463	0.75952	FALSE	NA	NA	NA	NA	NA	NA	NA	FALSE	NA	NA	NA	NA	NA	NA	NA	FALSE	NA
ENSG00000073803	MAP3K13	3	-0.00875105	0.0155394	0.573332	0.917913	0.167678	Inverse variance weighted	3	-0.202177	0.103741	0.0513123	0.242967	FALSE	NA	Wald ratio	1	0.00510869	0.0237554	0.829725	0.982547	TRUE	NA	Inverse variance weighted	3	-0.01161	0.0208995	0.578543	0.973022	FALSE	NA
ENSG00000073849	ST6GAL1	3	0.122791	0.026681	4.18078e-06	0.000552501	0.164662	Inverse variance weighted	3	0.12283	0.0422582	0.00365312	0.0382751	FALSE	0.0687895	Inverse variance weighted	2	0.104068	0.0375652	0.00559993	0.293604	TRUE	0.0937704	Inverse variance weighted	2	0.217543	0.0846738	0.0101938	0.44544	FALSE	0.0614231
ENSG00000073861	TBX21	2	0.065037	0.0950877	0.493995	0.896739	27.6564		NA	NA	NA	NA	NA	FALSE	NA	Wald ratio	1	0.0186673	0.0560019	0.738883	0.975925	TRUE	NA	Inverse variance weighted	2	0.260028	0.197503	0.187981	0.860016	FALSE	NA
ENSG00000073910	FRY	3	-0.00285357	0.0187809	0.879234	0.981137	0	Inverse variance weighted	4	-0.00367358	0.0206663	0.858913	0.960956	TRUE	NA	Wald ratio	1	0.0237867	0.0525191	0.65061	0.954503	TRUE	NA	Inverse variance weighted	2	-0.0618544	0.087318	0.478709	0.961931	FALSE	NA
ENSG00000073921	PICALM	3	0.00156517	0.0371573	0.966401	0.995326	42.6746	Inverse variance weighted	2	-0.0319803	0.0221533	0.148855	0.454405	TRUE	NA	Wald ratio	1	0.0465961	0.0451841	0.302424	0.841141	TRUE	NA	Inverse variance weighted	2	0.12267	0.197776	0.535095	0.967931	FALSE	NA
ENSG00000073969	NSF	3	0.0292942	0.055313	0.596384	0.922361	62.6905	Inverse variance weighted	3	0.0813423	0.045271	0.0723697	0.299432	FALSE	NA	Wald ratio	1	-0.0747998	0.0552408	0.175715	0.754292	TRUE	NA	Wald ratio	1	0.0918726	0.0798892	0.250144	0.897787	FALSE	NA
ENSG00000074054	CLASP1	2	-0.0111869	0.0274263	0.683355	0.939504	82.6528	Inverse variance weighted	4	-0.0395664	0.0176838	0.0252579	0.152552	TRUE	0.000217518	Wald ratio	1	0.0153181	0.0144856	0.290297	0.838332	TRUE	NA		NA	NA	NA	NA	NA	FALSE	NA
ENSG00000074071	MRPS34	2	-0.0789017	0.0259032	0.00231893	0.066922	0	Inverse variance weighted	2	-0.0787306	0.0264995	0.00296805	0.0326863	TRUE	0.0399003		NA	NA	NA	NA	NA	FALSE	NA	Inverse variance weighted	2	-0.082574	0.122799	0.501308	0.967011	FALSE	NA
ENSG00000074181	NOTCH3	3	0.00206359	0.0421023	0.960908	0.994259	0	Wald ratio	1	-0.0677258	0.100234	0.499247	0.803309	TRUE	NA	Wald ratio	1	0.0355214	0.0506222	0.482869	0.914401	TRUE	NA	Wald ratio	1	-0.0800774	0.115949	0.489801	0.964094	FALSE	NA
ENSG00000074201	CLNS1A	3	0.00291664	0.0259626	0.910554	0.985649	47.2805	Inverse variance weighted	2	0.0309929	0.011622	0.00765879	0.0673616	TRUE	0.00370661	Wald ratio	1	-0.0392545	0.046324	0.396778	0.891243	TRUE	NA	Wald ratio	1	-0.0305481	0.0458221	0.504985	0.967011	FALSE	NA
ENSG00000074211	PPP2R2C	NA	NA	NA	NA	NA	NA	NA	NA	NA	NA	NA	NA	FALSE	NA	Wald ratio	1	-0.0954751	0.0435578	0.0283853	0.464107	TRUE	0.0238394	NA	NA	NA	NA	NA	NA	FALSE	NA
ENSG00000074219	TEAD2	2	-0.00459367	0.0277892	0.868705	0.978512	11.4912	Wald ratio	1	0.0585256	0.0665585	0.379233	0.720288	TRUE	NA		NA	NA	NA	NA	NA	FALSE	NA	Inverse variance weighted	2	-0.0168283	0.0244065	0.490509	0.964591	FALSE	NA
ENSG00000074266	EED	3	-0.0113199	0.0342813	0.741245	0.949825	0	Wald ratio	1	-0.00253318	0.0987941	0.979544	0.994642	TRUE	NA	Wald ratio	1	-0.0128034	0.0406696	0.752902	0.976423	TRUE	NA	Wald ratio	1	-0.0113431	0.0833721	0.891778	0.995669	FALSE	NA
ENSG00000074276	CDHR2	2	-0.00583543	0.0849566	0.945239	0.990557	64.5153	Wald ratio	1	-0.0819634	0.0598963	0.17118	0.489477	TRUE	NA		NA	NA	NA	NA	NA	FALSE	NA	Wald ratio	1	0.0889736	0.082346	0.279926	0.911306	FALSE	NA
ENSG00000074317	SNCB	NA	NA	NA	NA	NA	NA	NA	NA	NA	NA	NA	NA	FALSE	NA	NA	NA	NA	NA	NA	NA	FALSE	NA	Inverse variance weighted	3	0.00299592	0.0580531	0.958842	0.997435	FALSE	NA
ENSG00000074319	TSG101	3	-0.0398987	0.0152463	0.00887214	0.1622	3.60013	Wald ratio	1	0.00951256	0.0529986	0.857555	0.960533	TRUE	NA	Inverse variance weighted	2	-0.0448836	0.0122972	0.000262344	0.0998763	TRUE	0.73009	Wald ratio	1	0.0620986	0.196457	0.751933	0.987065	FALSE	NA
ENSG00000074356	C17orf85	3	-0.00463053	0.0313709	0.882654	0.981912	0	Wald ratio	1	-0.00646906	0.0608091	0.915278	0.975961	TRUE	NA	Inverse variance weighted	2	0.00364633	0.0379048	0.923364	0.991379	TRUE	NA	Inverse variance weighted	3	-0.110574	0.141873	0.43575	0.95679	FALSE	NA
ENSG00000074370	ATP2A3	2	0.095502	0.15615	0.540799	0.907175	80.845	Inverse variance weighted	4	-0.0489544	0.0747437	0.512491	0.811557	FALSE	NA		NA	NA	NA	NA	NA	FALSE	NA	Inverse variance weighted	3	0.264292	0.11493	0.0214716	0.549672	FALSE	0.01834
ENSG00000074416	MGLL	3	-0.0486495	0.0217405	0.0252381	0.289014	0	Inverse variance weighted	3	-0.0459952	0.0314111	0.143112	0.445461	TRUE	NA	Wald ratio	1	-0.0650868	0.0373846	0.0816823	0.61911	TRUE	NA	Inverse variance weighted	3	-0.0251928	0.0508521	0.620309	0.974978	FALSE	NA
ENSG00000074527	NTN4	NA	NA	NA	NA	NA	NA	Wald ratio	1	0.059334	0.100787	0.556056	0.837373	TRUE	NA	NA	NA	NA	NA	NA	NA	FALSE	NA	NA	NA	NA	NA	NA	NA	FALSE	NA
ENSG00000074582	BCS1L	2	-0.0104552	0.0280917	0.709758	0.945663	0	Inverse variance weighted	2	0.0108901	0.0378269	0.773428	0.935473	TRUE	NA	Wald ratio	1	-0.0367037	0.0419471	0.381574	0.883129	TRUE	NA		NA	NA	NA	NA	NA	FALSE	NA
ENSG00000074590	NUAK1	2	0.0282956	0.0301367	0.347779	0.849243	54.738	Inverse variance weighted	4	0.0498957	0.0163119	0.00222188	0.0260688	TRUE	0.016537		NA	NA	NA	NA	NA	FALSE	NA	Inverse variance weighted	2	-0.0137516	0.0395913	0.728338	0.986649	FALSE	NA
ENSG00000074603	DPP8	2	0.0434999	0.0361152	0.228405	0.76247	0	Inverse variance weighted	2	0.0745734	0.0517313	0.149429	0.455588	FALSE	NA	Wald ratio	1	0.0139557	0.0504423	0.782036	0.97769	TRUE	NA		NA	NA	NA	NA	NA	FALSE	NA
ENSG00000074621	SLC24A1	3	-0.0117668	0.0150567	0.434509	0.881991	0	Inverse variance weighted	3	-0.0602053	0.0471178	0.201333	0.532551	FALSE	NA	Wald ratio	1	-0.00818403	0.0163681	0.617075	0.943942	TRUE	NA	Inverse variance weighted	2	0.0252675	0.0662206	0.702783	0.983769	FALSE	NA
ENSG00000074657	ZNF532	3	-0.0125842	0.0223415	0.573255	0.917913	0	Inverse variance weighted	3	-0.0229497	0.0277965	0.409013	0.742775	FALSE	NA	Wald ratio	1	0.00355047	0.0550323	0.948559	0.994385	TRUE	NA	Inverse variance weighted	2	0.00875704	0.0513671	0.864633	0.994394	FALSE	NA
ENSG00000074660	SCARF1	NA	NA	NA	NA	NA	NA	Wald ratio	1	0.0497219	0.0700626	0.477904	0.789665	TRUE	NA	NA	NA	NA	NA	NA	NA	FALSE	NA	NA	NA	NA	NA	NA	NA	FALSE	NA
ENSG00000074695	LMAN1	2	0.000911693	0.00986884	0.926395	0.987295	0	Inverse variance weighted	2	0.0020696	0.00998716	0.835833	0.95256	TRUE	NA		NA	NA	NA	NA	NA	FALSE	NA	Wald ratio	1	-0.0470865	0.0643009	0.463996	0.961391	FALSE	NA
ENSG00000074696	PTPLAD1	3	0.0203906	0.0344152	0.553524	0.911685	76.4553	Inverse variance weighted	2	0.0620136	0.0177339	0.000470704	0.00758361	TRUE	0.00654708	Wald ratio	1	-0.0114199	0.0190988	0.549881	0.929902	TRUE	NA	Inverse variance weighted	2	-0.0793378	0.146344	0.587726	0.973247	FALSE	NA
ENSG00000074706	IPCEF1	2	0.0064406	0.0731706	0.929859	0.987429	0	Inverse variance weighted	2	0.031775	0.0853743	0.709755	0.911463	FALSE	NA		NA	NA	NA	NA	NA	FALSE	NA	Wald ratio	1	-0.0636631	0.142018	0.653954	0.978556	FALSE	NA
ENSG00000074755	ZZEF1	3	0.173242	0.107126	0.10584	0.574751	95.1571	Wald ratio	1	0.380168	0.0313541	7.78602e-34	2.16179e-30	TRUE	0.000701534	Wald ratio	1	0.0773318	0.0349834	0.0270687	0.463049	TRUE	0.13444	Inverse variance weighted	3	0.0503534	0.065704	0.443457	0.957517	FALSE	NA
ENSG00000074800	ENO1	2	-0.00885038	0.0134308	0.509919	0.903626	0	Inverse variance weighted	2	-0.0088235	0.013446	0.511683	0.811126	TRUE	NA		NA	NA	NA	NA	NA	FALSE	NA	Inverse variance weighted	3	-0.0207276	0.282629	0.941537	0.997116	FALSE	NA
ENSG00000074803	SLC12A1	2	-0.00903422	0.0044608	0.0428421	0.37838	0	Inverse variance weighted	4	-0.00914709	0.00447418	0.0409124	0.209775	TRUE	0.101253	Wald ratio	1	0.00975757	0.0577323	0.865786	0.985865	TRUE	NA		NA	NA	NA	NA	NA	FALSE	NA
ENSG00000074842	C19orf10	2	-0.0135577	0.0328955	0.680234	0.939504	0	Wald ratio	1	-0.020495	0.0387128	0.59652	0.859341	TRUE	NA		NA	NA	NA	NA	NA	FALSE	NA	Inverse variance weighted	4	0.0044633	0.0623948	0.942973	0.997116	FALSE	NA
ENSG00000074855	ANO8	NA	NA	NA	NA	NA	NA	Inverse variance weighted	2	-0.0271533	0.0488365	0.578207	0.851517	TRUE	NA	NA	NA	NA	NA	NA	NA	FALSE	NA	NA	NA	NA	NA	NA	NA	FALSE	NA
ENSG00000074935	TUBE1	2	0.0697387	0.0256395	0.00652876	0.133225	0	Wald ratio	1	0.0715579	0.0263635	0.00664189	0.0610973	TRUE	0.116433		NA	NA	NA	NA	NA	FALSE	NA	Inverse variance weighted	2	0.037972	0.110165	0.730332	0.987065	FALSE	NA
ENSG00000074964	ARHGEF10L	2	-0.10644	0.0671232	0.112797	0.590617	0	Wald ratio	1	-0.103813	0.0778599	0.182422	0.507003	TRUE	NA		NA	NA	NA	NA	NA	FALSE	NA	Inverse variance weighted	3	-0.114044	0.132462	0.389261	0.947221	FALSE	NA
ENSG00000074966	TXK	3	0.00174455	0.0140716	0.901334	0.98463	0	Inverse variance weighted	3	0.0116938	0.0210628	0.578765	0.851735	FALSE	NA	Inverse variance weighted	2	-0.00941156	0.0214518	0.660857	0.957023	TRUE	NA	Inverse variance weighted	3	0.00465968	0.0400614	0.907404	0.995669	FALSE	NA
ENSG00000075035	WSCD2	2	0.0824825	0.0972919	0.396558	0.869952	75.2634	Wald ratio	1	0.196337	0.0884595	0.0264519	0.157265	TRUE	0.211658		NA	NA	NA	NA	NA	FALSE	NA	Inverse variance weighted	2	-0.000656085	0.042122	0.987573	0.998833	FALSE	NA
ENSG00000075043	KCNQ2	NA	NA	NA	NA	NA	NA	NA	NA	NA	NA	NA	NA	FALSE	NA	Wald ratio	1	-0.0104893	0.0311184	0.736058	0.975925	TRUE	NA	NA	NA	NA	NA	NA	NA	FALSE	NA
ENSG00000075073	TACR2	3	-0.0393772	0.0294794	0.18163	0.710896	42.9917	Wald ratio	1	-0.011169	0.0362994	0.758316	0.929771	TRUE	NA	Wald ratio	1	0.000669836	0.0509076	0.989502	0.999085	TRUE	NA	Wald ratio	1	-0.0867091	0.0315547	0.00599785	0.389365	FALSE	0.13194
ENSG00000075089	ACTR6	2	0.0454704	0.0505047	0.36795	0.859407	28.1029	Wald ratio	1	-0.0198245	0.0726898	0.785063	0.93893	TRUE	NA	Wald ratio	1	0.084535	0.0504622	0.0938923	0.639317	TRUE	NA		NA	NA	NA	NA	NA	FALSE	NA
ENSG00000075131	TIPIN	3	0.0283383	0.020565	0.168207	0.689526	0	Inverse variance weighted	3	0.0300134	0.0436717	0.491925	0.798109	FALSE	NA	Wald ratio	1	0.0374125	0.0548375	0.495085	0.919072	TRUE	NA	Wald ratio	1	0.0257542	0.0257542	0.317311	0.922822	FALSE	NA
ENSG00000075142	SRI	3	0.0058773	0.0414256	0.887178	0.982693	59.0769	Wald ratio	1	0.0110712	0.0233078	0.634787	0.879784	TRUE	NA	Wald ratio	1	-0.0686222	0.047761	0.15078	0.729601	TRUE	NA	Wald ratio	1	0.121163	0.0781865	0.121221	0.790133	FALSE	NA
ENSG00000075151	EIF4G3	3	-0.0833059	0.0260535	0.00138628	0.0468031	9.68241	Inverse variance weighted	2	-0.0994182	0.0275448	0.000306989	0.00536317	TRUE	0.0808638	Wald ratio	1	-0.0377712	0.0443182	0.394063	0.89051	TRUE	NA	Wald ratio	1	-0.1818	0.144042	0.2069	0.871999	FALSE	NA
ENSG00000075188	NUP37	2	0.0395355	0.0310568	0.203016	0.732382	7.46858	Inverse variance weighted	3	0.0570771	0.0327994	0.0818268	0.321422	TRUE	NA	Wald ratio	1	-0.0154497	0.0615749	0.801884	0.980513	TRUE	NA		NA	NA	NA	NA	NA	FALSE	NA
ENSG00000075213	SEMA3A	2	0.00672148	0.0485654	0.889924	0.982693	71.9897	Inverse variance weighted	3	-0.0332034	0.0206079	0.107136	0.37589	TRUE	NA	Wald ratio	1	0.0657973	0.048173	0.171985	0.749568	TRUE	NA		NA	NA	NA	NA	NA	FALSE	NA
ENSG00000075223	SEMA3C	2	-0.0178946	0.0335515	0.593794	0.921347	0	Inverse variance weighted	3	-0.0138341	0.0351835	0.694172	0.904868	FALSE	NA		NA	NA	NA	NA	NA	FALSE	NA	Wald ratio	1	-0.058644	0.111458	0.598781	0.973247	FALSE	NA
ENSG00000075234	TTC38	3	-0.0327373	0.0205005	0.110287	0.586522	75.2858	Inverse variance weighted	3	-0.0544803	0.0200434	0.00656541	0.0606931	FALSE	0.3179	Wald ratio	1	-0.000932319	0.00805184	0.907819	0.990403	TRUE	NA	Inverse variance weighted	4	-0.0584478	0.0265835	0.0279027	0.586949	FALSE	0.071839
ENSG00000075239	ACAT1	3	0.000969435	0.00874685	0.911749	0.985649	0	Inverse variance weighted	3	-0.0032552	0.00971372	0.737539	0.922484	TRUE	NA	Wald ratio	1	0.0380769	0.0393462	0.333173	0.860244	TRUE	NA	Inverse variance weighted	2	0.0123588	0.023398	0.597361	0.973247	FALSE	NA
ENSG00000075240	GRAMD4	3	-0.011709	0.0085289	0.169797	0.691751	0	Inverse variance weighted	3	-0.00922544	0.00952946	0.332996	0.680159	TRUE	NA	Wald ratio	1	-0.00932228	0.0363247	0.797459	0.979036	TRUE	NA	Inverse variance weighted	2	-0.0264543	0.0224882	0.239451	0.893288	FALSE	NA
ENSG00000075275	CELSR1	2	-0.0321356	0.0196379	0.101755	0.56819	8.89712	Inverse variance weighted	2	-0.00875489	0.0293525	0.765499	0.932999	FALSE	NA		NA	NA	NA	NA	NA	FALSE	NA	Inverse variance weighted	4	-0.0486299	0.0242276	0.0447274	0.639265	FALSE	0.0553939
ENSG00000075292	ZNF638	3	0.0177716	0.0162172	0.273147	0.798621	0.0141196	Wald ratio	1	0.0137881	0.0170053	0.417474	0.747898	TRUE	NA	Wald ratio	1	0.0758901	0.0553552	0.170385	0.749568	TRUE	NA	Wald ratio	1	-0.206716	0.207574	0.319314	0.923798	FALSE	NA
ENSG00000075303	SLC25A40	NA	NA	NA	NA	NA	NA	Wald ratio	1	-0.0680615	0.0431056	0.114348	0.389396	TRUE	NA	NA	NA	NA	NA	NA	NA	FALSE	NA	NA	NA	NA	NA	NA	NA	FALSE	NA
ENSG00000075336	TIMM21	2	0.0117929	0.029854	0.692828	0.940417	0	Inverse variance weighted	2	0.0103208	0.0308621	0.738066	0.922484	FALSE	NA		NA	NA	NA	NA	NA	FALSE	NA	Wald ratio	1	0.0332279	0.117764	0.777823	0.989552	FALSE	NA
ENSG00000075340	ADD2	2	-0.0236729	0.0201827	0.240823	0.77346	0	Inverse variance weighted	2	-0.0278546	0.0235464	0.236823	0.575527	TRUE	NA		NA	NA	NA	NA	NA	FALSE	NA	Inverse variance weighted	2	-0.0120927	0.0391838	0.757615	0.98708	FALSE	NA
ENSG00000075391	RASAL2	NA	NA	NA	NA	NA	NA	Wald ratio	1	-0.00560439	0.0602471	0.925885	0.97952	TRUE	NA	NA	NA	NA	NA	NA	NA	FALSE	NA	NA	NA	NA	NA	NA	NA	FALSE	NA
ENSG00000075399	VPS9D1	2	0.0501004	0.0647213	0.438875	0.881991	59.0568	Inverse variance weighted	4	0.00723948	0.0137579	0.598746	0.860316	FALSE	NA		NA	NA	NA	NA	NA	FALSE	NA	Inverse variance weighted	3	0.147831	0.0889021	0.0963412	0.760074	FALSE	NA
ENSG00000075407	ZNF37A	3	-0.0189813	0.0158322	0.230565	0.76247	0	Inverse variance weighted	2	0.00168521	0.032612	0.958788	0.990858	FALSE	NA	Wald ratio	1	-0.0328943	0.0205298	0.109095	0.67103	TRUE	NA	Wald ratio	1	0.00108806	0.0384449	0.977421	0.998407	FALSE	NA
ENSG00000075413	MARK3	2	0.0251286	0.0271604	0.354865	0.852695	33.1188	Inverse variance weighted	3	0.00789212	0.0209275	0.706086	0.910068	FALSE	NA		NA	NA	NA	NA	NA	FALSE	NA	Inverse variance weighted	2	0.0679266	0.0444131	0.126159	0.798437	FALSE	NA
ENSG00000075415	SLC25A3	3	0.0247544	0.0161419	0.125141	0.616594	1.1649	Inverse variance weighted	3	0.0179852	0.0168068	0.284569	0.631999	TRUE	NA	Inverse variance weighted	2	0.0652974	0.0425373	0.124769	0.695356	TRUE	NA	Inverse variance weighted	3	0.0247508	0.200555	0.901781	0.995669	FALSE	NA
ENSG00000075420	FNDC3B	3	-0.0182739	0.0161082	0.256608	0.786802	0	Inverse variance weighted	3	-0.026508	0.0185957	0.154017	0.463107	TRUE	NA	Inverse variance weighted	2	0.00168697	0.0329556	0.959175	0.995968	TRUE	NA	Inverse variance weighted	2	0.113085	0.155498	0.467076	0.961931	FALSE	NA
ENSG00000075426	FOSL2	2	-0.15088	0.0607181	0.0129581	0.200454	0	Wald ratio	1	-0.153749	0.0646444	0.017389	0.118869	TRUE	0.040473		NA	NA	NA	NA	NA	FALSE	NA	Inverse variance weighted	2	-0.129389	0.17692	0.46457	0.961644	FALSE	NA
ENSG00000075461	CACNG4	NA	NA	NA	NA	NA	NA	NA	NA	NA	NA	NA	NA	FALSE	NA	Inverse variance weighted	2	0.0839176	0.0355879	0.018372	0.410178	TRUE	0.00510312	NA	NA	NA	NA	NA	NA	FALSE	NA
ENSG00000075539	FRYL	NA	NA	NA	NA	NA	NA	NA	NA	NA	NA	NA	NA	FALSE	NA	Wald ratio	1	-0.110627	0.0515485	0.0318676	0.478662	TRUE	0.00426948	NA	NA	NA	NA	NA	NA	FALSE	NA
ENSG00000075568	TMEM131	3	0.0993568	0.0273019	0.000273491	0.0142134	0	Inverse variance weighted	2	0.0957839	0.083775	0.252895	0.595363	FALSE	NA	Inverse variance weighted	3	0.103863	0.0291241	0.00036215	0.0998763	TRUE	0.00724405	Inverse variance weighted	2	-0.139173	0.222835	0.532263	0.967386	FALSE	NA
ENSG00000075618	FSCN1	3	0.000271337	0.030716	0.992952	0.998922	23.8967	Inverse variance weighted	4	-0.018119	0.0162109	0.263693	0.608487	TRUE	NA	Wald ratio	1	0.0568681	0.0556956	0.30723	0.844001	TRUE	NA	Wald ratio	1	0.0412651	0.221748	0.852374	0.993649	FALSE	NA
ENSG00000075624	ACTB	2	-0.0756627	0.038641	0.050219	0.413309	0	Wald ratio	1	-0.0705288	0.0390768	0.0710938	0.295718	TRUE	NA		NA	NA	NA	NA	NA	FALSE	NA	Wald ratio	1	-0.301992	0.259458	0.244451	0.895192	FALSE	NA
ENSG00000075643	MOCOS	NA	NA	NA	NA	NA	NA	Wald ratio	1	0.00202173	0.0184844	0.912905	0.975013	TRUE	NA	NA	NA	NA	NA	NA	NA	FALSE	NA	NA	NA	NA	NA	NA	NA	FALSE	NA
ENSG00000075651	PLD1	2	0.00820143	0.0302984	0.78663	0.962639	0	Inverse variance weighted	2	0.00193634	0.0370939	0.958369	0.990782	FALSE	NA		NA	NA	NA	NA	NA	FALSE	NA	Inverse variance weighted	2	0.0207596	0.0525174	0.692628	0.981979	FALSE	NA
ENSG00000075702	WDR62	2	-0.0294632	0.0525349	0.574912	0.918264	46.628	Wald ratio	1	0.00510269	0.0300492	0.865159	0.962504	TRUE	NA		NA	NA	NA	NA	NA	FALSE	NA	Wald ratio	1	-0.109308	0.077996	0.161077	0.841278	FALSE	NA
ENSG00000075711	DLG1	2	-0.046825	0.131036	0.720833	0.947124	68.49	Inverse variance weighted	2	0.049721	0.0266083	0.0616753	0.27112	TRUE	NA		NA	NA	NA	NA	NA	FALSE	NA	Wald ratio	1	-0.224672	0.151711	0.138629	0.818302	FALSE	NA
ENSG00000075785	RAB7A	3	-0.0131529	0.0378206	0.728012	0.948535	0	Inverse variance weighted	3	-0.0453346	0.0567005	0.423974	0.751941	FALSE	NA	Wald ratio	1	0.011623	0.051141	0.820212	0.982547	TRUE	NA	Inverse variance weighted	2	0.0808892	0.418485	0.846732	0.993508	FALSE	NA
ENSG00000075790	BCAP29	3	0.0116319	0.0239381	0.627026	0.928164	0	Inverse variance weighted	3	0.0632168	0.0632146	0.317293	0.662831	FALSE	NA	Wald ratio	1	-0.00075818	0.0278631	0.978292	0.99856	TRUE	NA	Inverse variance weighted	2	0.0263841	0.0695413	0.704389	0.983769	FALSE	NA
ENSG00000075826	SEC31B	3	0.00544717	0.0115852	0.638224	0.930658	0	Inverse variance weighted	4	0.015242	0.0171206	0.37332	0.714303	FALSE	NA	Inverse variance weighted	2	-0.00248591	0.0227701	0.913064	0.990403	TRUE	NA	Inverse variance weighted	3	-0.00313733	0.0217687	0.885405	0.995669	FALSE	NA
ENSG00000075856	SART3	2	-0.0769043	0.0990703	0.437596	0.881991	89.4583	Inverse variance weighted	2	-0.179954	0.0533521	0.000743655	0.0109054	TRUE	0.0276634	Wald ratio	1	0.0183401	0.0360367	0.610802	0.943942	TRUE	NA		NA	NA	NA	NA	NA	FALSE	NA
ENSG00000075884	ARHGAP15	3	-0.00763348	0.0121012	0.528169	0.905354	0	Inverse variance weighted	4	-0.00611248	0.0128509	0.634327	0.879784	FALSE	NA	Inverse variance weighted	2	-0.0188738	0.037697	0.616602	0.943942	TRUE	NA	Inverse variance weighted	3	-0.0262537	0.119668	0.826349	0.992939	FALSE	NA
ENSG00000075914	EXOSC7	3	0.0126446	0.021621	0.558662	0.912183	0	Inverse variance weighted	3	-0.0134623	0.0373964	0.718855	0.912865	FALSE	NA	Inverse variance weighted	2	0.0181444	0.0339084	0.592581	0.941155	FALSE	NA	Inverse variance weighted	5	0.0376887	0.0424704	0.374858	0.943864	FALSE	NA
ENSG00000075945	KIFAP3	NA	NA	NA	NA	NA	NA	Inverse variance weighted	2	-0.0101456	0.027904	0.716166	0.912275	TRUE	NA	NA	NA	NA	NA	NA	NA	FALSE	NA	NA	NA	NA	NA	NA	NA	FALSE	NA
ENSG00000075975	MKRN2	3	-0.00423179	0.0217998	0.846082	0.974657	0.139966	Inverse variance weighted	3	-0.0477329	0.0728272	0.512193	0.81124	FALSE	NA	Inverse variance weighted	2	-0.0120896	0.0249056	0.62738	0.947684	TRUE	NA	Inverse variance weighted	2	0.0623158	0.0565395	0.270391	0.906797	FALSE	NA
ENSG00000076003	MCM6	2	-0.00644995	0.0147126	0.6611	0.936192	0	Inverse variance weighted	4	-0.00138617	0.0156863	0.929584	0.981332	FALSE	NA		NA	NA	NA	NA	NA	FALSE	NA	Inverse variance weighted	3	-0.0434846	0.0424215	0.305335	0.918702	FALSE	NA
ENSG00000076043	REXO2	3	-0.00328734	0.0372517	0.929681	0.987429	33.778	Wald ratio	1	0.0438044	0.0448473	0.328696	0.677357	TRUE	NA	Wald ratio	1	-0.0485475	0.038589	0.208368	0.778259	TRUE	NA	Wald ratio	1	0.0173144	0.0995578	0.861934	0.994394	FALSE	NA
ENSG00000076053	RBM7	2	-0.000999949	0.0478726	0.983335	0.998211	0	Wald ratio	1	0.00262808	0.0486194	0.956892	0.990547	TRUE	NA		NA	NA	NA	NA	NA	FALSE	NA	Wald ratio	1	-0.116387	0.274191	0.67122	0.978864	FALSE	NA
ENSG00000076067	RBMS2	3	0.00568771	0.018939	0.763935	0.956797	86.8755	Inverse variance weighted	6	-0.0255735	0.00812719	0.00165146	0.020539	TRUE	0.014418	Wald ratio	1	0.0398662	0.0157127	0.0111746	0.36009	TRUE	0.146735	Inverse variance weighted	4	0.00826775	0.0125691	0.510676	0.967011	FALSE	NA
ENSG00000076108	BAZ2A	2	-0.149301	0.0464711	0.00131464	0.0451532	0	Wald ratio	1	-0.148338	0.0468434	0.00154197	0.0194465	TRUE	0.0230468		NA	NA	NA	NA	NA	FALSE	NA	Wald ratio	1	-0.209157	0.369293	0.571141	0.972767	FALSE	NA
ENSG00000076201	PTPN23	NA	NA	NA	NA	NA	NA	Wald ratio	1	-0.335112	0.0636714	1.41602e-07	7.88945e-06	TRUE	0.922993	NA	NA	NA	NA	NA	NA	FALSE	NA	NA	NA	NA	NA	NA	NA	FALSE	NA
ENSG00000076242	MLH1	3	-0.00446865	0.0135417	0.741406	0.949825	0	Inverse variance weighted	2	-0.0159694	0.016866	0.34372	0.689615	FALSE	NA	Wald ratio	1	0.010446	0.0359466	0.771359	0.977329	TRUE	NA	Inverse variance weighted	3	0.0203502	0.0293113	0.487509	0.963742	FALSE	NA
ENSG00000076248	UNG	2	0.0123798	0.0113226	0.27423	0.798621	0	Inverse variance weighted	7	0.012224	0.0116058	0.292219	0.639274	FALSE	NA		NA	NA	NA	NA	NA	FALSE	NA	Inverse variance weighted	2	0.015456	0.051569	0.764394	0.987809	FALSE	NA
ENSG00000076258	FMO4	3	-0.00966257	0.0241975	0.689657	0.939781	0	Inverse variance weighted	3	-0.0148007	0.0332142	0.655877	0.886795	FALSE	NA	Wald ratio	1	0.00349896	0.0384886	0.927565	0.991777	TRUE	NA	Inverse variance weighted	2	-0.0431152	0.0889591	0.627915	0.975519	FALSE	NA
ENSG00000076321	KLHL20	3	-0.00924621	0.0296436	0.755107	0.953834	2.22478	Inverse variance weighted	2	-0.0314171	0.0337182	0.351463	0.697526	FALSE	NA	Wald ratio	1	0.0221498	0.061683	0.719527	0.970701	TRUE	NA	Wald ratio	1	0.142713	0.122819	0.245247	0.895192	FALSE	NA
ENSG00000076351	SLC46A1	2	0.023071	0.0464886	0.619702	0.926353	0	Wald ratio	1	0.0505634	0.0545684	0.354131	0.700812	TRUE	NA		NA	NA	NA	NA	NA	FALSE	NA	Wald ratio	1	-0.049696	0.0887774	0.575628	0.972767	FALSE	NA
ENSG00000076356	PLXNA2	3	-0.0391812	0.0281838	0.164468	0.682465	26.6196	Inverse variance weighted	3	-0.0346259	0.0677915	0.609512	0.866477	FALSE	NA	Wald ratio	1	-0.00390141	0.0343324	0.909526	0.990403	TRUE	NA	Inverse variance weighted	4	-0.0776526	0.0354727	0.0285912	0.590059	FALSE	0.260618
ENSG00000076382	SPAG5	NA	NA	NA	NA	NA	NA	Wald ratio	1	0.0572534	0.0886064	0.51818	0.815373	TRUE	NA	NA	NA	NA	NA	NA	NA	FALSE	NA	NA	NA	NA	NA	NA	NA	FALSE	NA
ENSG00000076513	ANKRD13A	2	0.0579999	0.0993862	0.559502	0.912512	85.7832	Wald ratio	1	0.165666	0.0664388	0.0126488	0.0955632	TRUE	0.0108568	Wald ratio	1	-0.0337434	0.0351999	0.33775	0.860392	TRUE	NA		NA	NA	NA	NA	NA	FALSE	NA
ENSG00000076554	TPD52	2	-0.0504187	0.0683215	0.460537	0.885609	89.7486	Inverse variance weighted	4	0.01298	0.0161762	0.422312	0.751553	FALSE	NA		NA	NA	NA	NA	NA	FALSE	NA	Inverse variance weighted	4	-0.124045	0.0407815	0.00235245	0.269205	FALSE	0.0462484
ENSG00000076555	ACACB	3	0.00111854	0.0109127	0.91836	0.986546	0	Inverse variance weighted	3	-0.00587348	0.0125435	0.639607	0.882551	FALSE	NA	Wald ratio	1	0.0425746	0.0376843	0.258573	0.825704	TRUE	NA	Inverse variance weighted	3	0.0125185	0.0273441	0.647085	0.977729	FALSE	NA
ENSG00000076604	TRAF4	2	-0.230381	0.155227	0.137767	0.64289	67.9991	Wald ratio	1	-0.0928531	0.0987799	0.347218	0.692979	TRUE	NA		NA	NA	NA	NA	NA	FALSE	NA	Wald ratio	1	-0.405585	0.146764	0.00571827	0.384049	FALSE	0.28352
ENSG00000076641	PAG1	3	-0.0353839	0.0140541	0.0118126	0.191039	0	Inverse variance weighted	2	-0.0336625	0.0161993	0.0377075	0.199229	TRUE	0.00249107	Wald ratio	1	-0.0419599	0.0293531	0.152864	0.729601	TRUE	NA	Inverse variance weighted	2	-0.0236635	0.104544	0.820929	0.992939	FALSE	NA
ENSG00000076650	GPATCH1	3	-0.00428813	0.0132031	0.745345	0.950292	0.39204	Inverse variance weighted	3	-0.018873	0.0191703	0.324873	0.67289	FALSE	NA	Inverse variance weighted	2	0.0013062	0.0201863	0.948407	0.994385	TRUE	NA	Inverse variance weighted	3	0.0392339	0.0410547	0.339249	0.931471	FALSE	NA
ENSG00000076662	ICAM3	2	-0.00637492	0.0161296	0.692672	0.940417	0	Inverse variance weighted	3	-0.005162	0.0165727	0.755439	0.929059	FALSE	NA		NA	NA	NA	NA	NA	FALSE	NA	Inverse variance weighted	2	-0.0281511	0.070221	0.688499	0.981112	FALSE	NA
ENSG00000076685	NT5C2	2	-0.0167082	0.0320486	0.602131	0.923754	55.734	Inverse variance weighted	6	0.00863645	0.0214555	0.687294	0.901279	FALSE	NA		NA	NA	NA	NA	NA	FALSE	NA	Inverse variance weighted	3	-0.0572341	0.0382143	0.134208	0.807916	FALSE	NA
ENSG00000076706	MCAM	2	0.0917781	0.0751085	0.22173	0.755849	0	Wald ratio	1	0.0973436	0.0999053	0.329878	0.677357	TRUE	NA		NA	NA	NA	NA	NA	FALSE	NA	Wald ratio	1	0.0845436	0.113905	0.457949	0.960622	FALSE	NA
ENSG00000076826	CAMSAP3	3	-0.0156518	0.0133669	0.241623	0.773988	0	Inverse variance weighted	2	-0.0324619	0.0248852	0.192074	0.519526	TRUE	NA	Inverse variance weighted	3	-0.0013606	0.0214583	0.949443	0.994385	FALSE	NA	Inverse variance weighted	3	-0.0178017	0.0235033	0.448802	0.95889	FALSE	NA
ENSG00000076864	RAP1GAP	2	-0.0150848	0.0101227	0.136173	0.638929	0	Inverse variance weighted	8	-0.0134957	0.0110865	0.223485	0.560648	FALSE	NA		NA	NA	NA	NA	NA	FALSE	NA	Inverse variance weighted	2	-0.02305	0.0248216	0.353083	0.938134	FALSE	NA
ENSG00000076924	XAB2	3	-0.0100913	0.011339	0.373489	0.861563	0	Inverse variance weighted	3	-0.00929901	0.0153668	0.54509	0.830421	TRUE	NA	Wald ratio	1	-0.0139432	0.0176033	0.428314	0.896168	TRUE	NA	Inverse variance weighted	4	0.0186513	0.0562765	0.740325	0.987065	FALSE	NA
ENSG00000076928	ARHGEF1	NA	NA	NA	NA	NA	NA	NA	NA	NA	NA	NA	NA	FALSE	NA	NA	NA	NA	NA	NA	NA	FALSE	NA	Inverse variance weighted	2	0.0680317	0.352106	0.846792	0.993508	FALSE	NA
ENSG00000076944	STXBP2	3	0.0119244	0.020689	0.564369	0.914668	27.6387	Inverse variance weighted	2	0.0278241	0.0160133	0.0822889	0.322372	TRUE	NA	Inverse variance weighted	2	-0.0155758	0.0286601	0.586808	0.939955	TRUE	NA	Inverse variance weighted	3	-0.101999	0.267355	0.702825	0.983769	FALSE	NA
ENSG00000076984	MAP2K7	NA	NA	NA	NA	NA	NA	NA	NA	NA	NA	NA	NA	FALSE	NA	NA	NA	NA	NA	NA	NA	FALSE	NA	Inverse variance weighted	2	0.12219	0.155141	0.430928	0.95499	FALSE	NA
ENSG00000077044	DGKD	3	-0.00501314	0.0216239	0.816667	0.967758	0	Inverse variance weighted	2	-0.0699348	0.0688744	0.309917	0.657623	FALSE	NA	Inverse variance weighted	2	0.00169982	0.0231333	0.941425	0.992707	TRUE	NA	Inverse variance weighted	2	0.0142823	0.129993	0.912513	0.995669	FALSE	NA
ENSG00000077063	CTTNBP2	NA	NA	NA	NA	NA	NA	Inverse variance weighted	2	-0.00107211	0.132299	0.993534	0.99881	FALSE	NA	NA	NA	NA	NA	NA	NA	FALSE	NA	NA	NA	NA	NA	NA	NA	FALSE	NA
ENSG00000077092	RARB	2	-0.0786051	0.0389248	0.0434451	0.380824	0	Wald ratio	1	-0.0708601	0.0616175	0.250144	0.592354	TRUE	NA	Wald ratio	1	-0.0837483	0.0502128	0.0953415	0.642859	TRUE	NA		NA	NA	NA	NA	NA	FALSE	NA
ENSG00000077097	TOP2B	3	0.0181655	0.0138103	0.188388	0.719338	0.0126979	Inverse variance weighted	2	0.0184502	0.052467	0.725099	0.915977	FALSE	NA	Wald ratio	1	0.0157915	0.0143559	0.271332	0.830288	TRUE	NA	Inverse variance weighted	2	0.336519	0.167132	0.0440635	0.637715	FALSE	0.010697
ENSG00000077147	TM9SF3	2	-0.0712812	0.0841142	0.396753	0.869952	62.6074	Wald ratio	1	-0.173468	0.091205	0.0571763	0.259353	TRUE	NA	Wald ratio	1	-0.00204353	0.0516721	0.968453	0.996647	TRUE	NA		NA	NA	NA	NA	NA	FALSE	NA
ENSG00000077152	UBE2T	NA	NA	NA	NA	NA	NA	Wald ratio	1	-0.0455946	0.0997382	0.647568	0.884002	TRUE	NA	NA	NA	NA	NA	NA	NA	FALSE	NA	NA	NA	NA	NA	NA	NA	FALSE	NA
ENSG00000077157	PPP1R12B	3	0.0209727	0.0372531	0.57345	0.917997	0	Inverse variance weighted	2	0.0173009	0.0542963	0.75	0.927341	TRUE	NA	Wald ratio	1	0.0418302	0.0636048	0.510758	0.921522	TRUE	NA	Inverse variance weighted	2	-0.00816849	0.0863289	0.924616	0.995669	FALSE	NA
ENSG00000077232	DNAJC10	3	-0.0141639	0.0183126	0.439253	0.881991	0	Wald ratio	1	-0.00742434	0.0206821	0.719614	0.912865	TRUE	NA	Wald ratio	1	-0.0482432	0.0442229	0.275313	0.831452	TRUE	NA	Inverse variance weighted	2	-0.0015894	0.086777	0.985387	0.998833	FALSE	NA
ENSG00000077235	GTF3C1	NA	NA	NA	NA	NA	NA	Inverse variance weighted	2	-0.0968293	0.0940316	0.303126	0.650996	FALSE	NA	NA	NA	NA	NA	NA	NA	FALSE	NA	NA	NA	NA	NA	NA	NA	FALSE	NA
ENSG00000077238	IL4R	3	0.00153788	0.0209143	0.941383	0.989573	0	Inverse variance weighted	3	-0.00451869	0.0281295	0.872378	0.965516	FALSE	NA	Wald ratio	1	0.0103295	0.03761	0.783587	0.97769	TRUE	NA	Wald ratio	1	0.00609971	0.056305	0.913731	0.995669	FALSE	NA
ENSG00000077254	USP33	NA	NA	NA	NA	NA	NA	Wald ratio	1	0.00872761	0.043638	0.841481	0.954101	TRUE	NA	NA	NA	NA	NA	NA	NA	FALSE	NA	NA	NA	NA	NA	NA	NA	FALSE	NA
ENSG00000077312	SNRPA	3	0.0133257	0.0291032	0.64704	0.933793	0	Inverse variance weighted	2	-0.0420407	0.089184	0.63736	0.880998	FALSE	NA	Wald ratio	1	0.0262518	0.031558	0.405489	0.892155	TRUE	NA	Inverse variance weighted	4	-0.105127	0.140295	0.453657	0.959872	FALSE	NA
ENSG00000077327	SPAG6	2	0.0984431	0.24355	0.686065	0.939723	93.8886	Wald ratio	1	0.351513	0.108691	0.00122051	0.0163051	TRUE	0.242964	Wald ratio	1	-0.135945	0.0520356	0.00898706	0.337426	TRUE	0.0115422		NA	NA	NA	NA	NA	FALSE	NA
ENSG00000077348	EXOSC5	3	-0.106998	0.0389631	0.00603035	0.126837	0.0204662	Wald ratio	1	-0.0849143	0.0805598	0.291858	0.638741	TRUE	NA	Wald ratio	1	-0.0876784	0.0487454	0.0720659	0.598539	TRUE	NA	Inverse variance weighted	2	-0.244234	0.1091	0.0251802	0.575365	FALSE	0.0207526
ENSG00000077380	DYNC1I2	2	0.104581	0.0713148	0.142522	0.64741	28.5433	Wald ratio	1	0.0729892	0.0281243	0.00945254	0.0780907	TRUE	0.0755308		NA	NA	NA	NA	NA	FALSE	NA	Wald ratio	1	0.265568	0.160343	0.0976712	0.764931	FALSE	NA
ENSG00000077420	APBB1IP	3	0.00260415	0.0188792	0.89029	0.982693	37.7727	Inverse variance weighted	4	-0.0119805	0.0119521	0.316159	0.662831	TRUE	NA	Inverse variance weighted	2	0.0271547	0.0234898	0.247673	0.821545	TRUE	NA	Wald ratio	1	0.189555	0.543489	0.727259	0.986603	FALSE	NA
ENSG00000077454	LRCH4	2	-0.0125168	0.0490688	0.798656	0.963873	0	Inverse variance weighted	2	-0.011312	0.0495474	0.819407	0.946855	FALSE	NA		NA	NA	NA	NA	NA	FALSE	NA	Inverse variance weighted	3	-0.0739746	0.353883	0.834419	0.993456	FALSE	NA
ENSG00000077458	FAM76B	2	0.0411386	0.0517101	0.426286	0.879407	18.5898	Inverse variance weighted	5	0.0241467	0.0117037	0.039096	0.204169	TRUE	0.109403		NA	NA	NA	NA	NA	FALSE	NA	Inverse variance weighted	3	0.198504	0.156882	0.205762	0.871081	FALSE	NA
ENSG00000077463	SIRT6	2	0.0609191	0.0339727	0.0729446	0.492795	0	Wald ratio	1	0.065274	0.0344172	0.0578871	0.260703	TRUE	NA		NA	NA	NA	NA	NA	FALSE	NA	Inverse variance weighted	2	-0.104419	0.212066	0.622445	0.975519	FALSE	NA
ENSG00000077514	POLD3	2	-0.03066	0.0496667	0.537027	0.906764	63.6222	Wald ratio	1	-0.0768393	0.0379975	0.0431534	0.218155	TRUE	0.0112847	Wald ratio	1	0.0227574	0.0465262	0.624749	0.947456	TRUE	NA		NA	NA	NA	NA	NA	FALSE	NA
ENSG00000077549	CAPZB	2	-0.0307631	0.0358558	0.390911	0.869117	0	Inverse variance weighted	3	-0.0274203	0.0361522	0.448169	0.771036	TRUE	NA		NA	NA	NA	NA	NA	FALSE	NA	Inverse variance weighted	2	-0.232176	0.280624	0.408035	0.948096	FALSE	NA
ENSG00000077585	GPR137B	2	-0.00452919	0.0145518	0.755614	0.953834	0	Inverse variance weighted	5	-0.00787923	0.0167932	0.638933	0.882074	FALSE	NA		NA	NA	NA	NA	NA	FALSE	NA	Inverse variance weighted	4	0.00556783	0.0291545	0.848544	0.993508	FALSE	NA
ENSG00000077616	NAALAD2	NA	NA	NA	NA	NA	NA	Wald ratio	1	0.00609972	0.0396482	0.877731	0.967327	TRUE	NA	NA	NA	NA	NA	NA	NA	FALSE	NA	NA	NA	NA	NA	NA	NA	FALSE	NA
ENSG00000077684	JADE1	2	-0.0401193	0.0239014	0.0932423	0.552682	0	Inverse variance weighted	2	-0.0462383	0.024812	0.0623857	0.27285	TRUE	NA		NA	NA	NA	NA	NA	FALSE	NA	Inverse variance weighted	2	0.0386812	0.0890408	0.663983	0.978864	FALSE	NA
ENSG00000077782	FGFR1	2	0.0378392	0.0198178	0.0562169	0.435305	57.083	Inverse variance weighted	3	0.0596331	0.0203783	0.00343016	0.0364898	FALSE	0.867829		NA	NA	NA	NA	NA	FALSE	NA	Inverse variance weighted	3	0.0198183	0.0162805	0.223489	0.88444	FALSE	NA
ENSG00000077809	GTF2I	NA	NA	NA	NA	NA	NA	Inverse variance weighted	2	0.0140087	0.00988107	0.156269	0.466791	TRUE	NA	NA	NA	NA	NA	NA	NA	FALSE	NA	NA	NA	NA	NA	NA	NA	FALSE	NA
ENSG00000077935	SMC1B	2	0.0137449	0.0175824	0.434367	0.881991	0	Wald ratio	1	0.024379	0.024379	0.317311	0.662831	TRUE	NA	Wald ratio	1	0.00221783	0.0253819	0.930371	0.991777	TRUE	NA		NA	NA	NA	NA	NA	FALSE	NA
ENSG00000077942	FBLN1	NA	NA	NA	NA	NA	NA	Wald ratio	1	0.0583806	0.087571	0.504985	0.80634	TRUE	NA	NA	NA	NA	NA	NA	NA	FALSE	NA	NA	NA	NA	NA	NA	NA	FALSE	NA
ENSG00000077984	CST7	3	0.00501435	0.0170297	0.768417	0.95839	0	Inverse variance weighted	4	0.00400929	0.0226497	0.859498	0.960957	FALSE	NA	Inverse variance weighted	2	0.0116713	0.0297718	0.695039	0.96584	TRUE	NA	Inverse variance weighted	4	-0.00996331	0.0519426	0.847888	0.993508	FALSE	NA
ENSG00000078018	MAP2	2	-0.0420896	0.0641137	0.511513	0.903626	0	Wald ratio	1	-0.0520264	0.0751493	0.488744	0.79636	TRUE	NA		NA	NA	NA	NA	NA	FALSE	NA	Wald ratio	1	-0.015512	0.122902	0.899563	0.995669	FALSE	NA
ENSG00000078043	PIAS2	3	-0.0200491	0.0183343	0.274162	0.798621	0	Inverse variance weighted	4	-0.0130234	0.0215075	0.544828	0.830421	FALSE	NA	Wald ratio	1	-0.0389583	0.0442567	0.378707	0.881462	TRUE	NA	Inverse variance weighted	2	-0.0383412	0.0574933	0.504848	0.967011	FALSE	NA
ENSG00000078053	AMPH	NA	NA	NA	NA	NA	NA	Wald ratio	1	-0.0534238	0.0431937	0.216146	0.551504	TRUE	NA	NA	NA	NA	NA	NA	NA	FALSE	NA	NA	NA	NA	NA	NA	NA	FALSE	NA
ENSG00000078070	MCCC1	3	-0.00533123	0.0336775	0.874219	0.979122	58.5222	Inverse variance weighted	2	0.0343843	0.0152743	0.0243779	0.149196	TRUE	0.000217592	Inverse variance weighted	2	-0.0366426	0.0371623	0.324125	0.856462	FALSE	NA	Wald ratio	1	-0.086758	0.084348	0.303681	0.918702	FALSE	NA
ENSG00000078081	LAMP3	3	0.0255988	0.02637	0.33167	0.839214	0	Inverse variance weighted	2	0.0110914	0.097852	0.909754	0.974453	FALSE	NA	Wald ratio	1	0.0309476	0.0287593	0.281888	0.834263	TRUE	NA	Wald ratio	1	-0.0141458	0.0895902	0.87454	0.995229	FALSE	NA
ENSG00000078114	NEBL	2	0.00881934	0.0107186	0.410619	0.875331	0	Inverse variance weighted	4	0.00893821	0.0126054	0.478276	0.789809	FALSE	NA		NA	NA	NA	NA	NA	FALSE	NA	Inverse variance weighted	4	0.00850903	0.0203674	0.676111	0.978864	FALSE	NA
ENSG00000078124	ACER3	3	0.0269398	0.0105468	0.0106397	0.17852	0	Inverse variance weighted	6	0.0234662	0.0122296	0.0550086	0.252374	TRUE	NA	Wald ratio	1	0.0352526	0.023079	0.126644	0.699474	TRUE	NA	Inverse variance weighted	2	0.0448041	0.0484255	0.354853	0.938786	FALSE	NA
ENSG00000078140	UBE2K	2	-0.0137724	0.0188031	0.463891	0.886057	0	Inverse variance weighted	2	-0.0187381	0.0196579	0.340484	0.686697	TRUE	NA		NA	NA	NA	NA	NA	FALSE	NA	Wald ratio	1	0.039631	0.0644664	0.538717	0.967931	FALSE	NA
ENSG00000078142	PIK3C3	3	-0.0351146	0.0165031	0.033357	0.334437	31.682	Wald ratio	1	-0.0473901	0.012123	9.26441e-05	0.00198375	TRUE	0.317005	Wald ratio	1	-0.0120073	0.0218534	0.582696	0.939911	TRUE	NA	Inverse variance weighted	2	-0.0835779	0.160601	0.602779	0.973247	FALSE	NA
ENSG00000078177	N4BP2	3	0.0176872	0.0109263	0.105496	0.574751	0	Inverse variance weighted	5	0.0164229	0.0139306	0.238435	0.577674	TRUE	NA	Inverse variance weighted	2	0.0200147	0.0178066	0.26101	0.828195	TRUE	NA	Wald ratio	1	0.00580406	0.11995	0.961408	0.997435	FALSE	NA
ENSG00000078237	C12orf5	3	-0.103714	0.0714288	0.146503	0.653656	44.7755	Inverse variance weighted	2	-0.180961	0.113614	0.111211	0.383497	FALSE	NA	Wald ratio	1	-0.0140626	0.0535462	0.792839	0.978663	TRUE	NA	Inverse variance weighted	2	-0.21467	0.12072	0.0753632	0.718175	FALSE	NA
ENSG00000078246	TULP3	3	0.0268294	0.0326718	0.411544	0.875475	0	Wald ratio	1	0.0674817	0.0544589	0.215297	0.550698	TRUE	NA	Wald ratio	1	0.0143367	0.0472581	0.761607	0.9768	TRUE	NA	Wald ratio	1	-0.0265939	0.0811456	0.743115	0.987065	FALSE	NA
ENSG00000078269	SYNJ2	2	0.0155417	0.00874258	0.0754526	0.499752	0	Inverse variance weighted	5	0.0168258	0.00894772	0.0600465	0.266751	TRUE	NA		NA	NA	NA	NA	NA	FALSE	NA	Inverse variance weighted	3	-0.0115022	0.0410636	0.779395	0.989882	FALSE	NA
ENSG00000078295	ADCY2	NA	NA	NA	NA	NA	NA	NA	NA	NA	NA	NA	NA	FALSE	NA	Wald ratio	1	0.0629566	0.0447323	0.159307	0.736396	TRUE	NA	NA	NA	NA	NA	NA	NA	FALSE	NA
ENSG00000078304	PPP2R5C	3	0.00517516	0.0525844	0.921602	0.987044	46.6604	Wald ratio	1	-0.0841615	0.0754174	0.264447	0.609825	TRUE	NA	Wald ratio	1	0.0691896	0.0393665	0.0788197	0.614446	TRUE	NA	Wald ratio	1	-0.0250706	0.0946543	0.791114	0.990943	FALSE	NA
ENSG00000078319	PMS2P1	2	-0.0893962	0.0323854	0.00577329	0.123394	0	Wald ratio	1	-0.0879512	0.0328072	0.00734352	0.0658073	TRUE	0.0609195		NA	NA	NA	NA	NA	FALSE	NA	Wald ratio	1	-0.144508	0.202609	0.4757	0.961931	FALSE	NA
ENSG00000078328	RBFOX1	NA	NA	NA	NA	NA	NA	NA	NA	NA	NA	NA	NA	FALSE	NA	Inverse variance weighted	2	-0.00689144	0.0433046	0.87356	0.987318	TRUE	NA	NA	NA	NA	NA	NA	NA	FALSE	NA
ENSG00000078369	GNB1	NA	NA	NA	NA	NA	NA	NA	NA	NA	NA	NA	NA	FALSE	NA	NA	NA	NA	NA	NA	NA	FALSE	NA	Wald ratio	1	0.112852	0.41788	0.787115	0.990756	FALSE	NA
ENSG00000078399	HOXA9	2	0.00626182	0.0190183	0.741965	0.949825	0	Inverse variance weighted	3	0.019403	0.0240135	0.419088	0.749258	FALSE	NA		NA	NA	NA	NA	NA	FALSE	NA	Inverse variance weighted	2	-0.0158505	0.0311498	0.610858	0.973247	FALSE	NA
ENSG00000078401	EDN1	3	0.00815419	0.0252172	0.746424	0.950432	0	Inverse variance weighted	2	-0.0243831	0.0527285	0.643775	0.883098	FALSE	NA	Wald ratio	1	0.0026421	0.0332149	0.936599	0.991777	TRUE	NA	Inverse variance weighted	2	0.0626462	0.0571241	0.272787	0.907095	FALSE	NA
ENSG00000078403	MLLT10	2	-0.0203165	0.0856405	0.812479	0.966464	83.9995	Inverse variance weighted	2	0.0650382	0.047938	0.174871	0.496198	TRUE	NA	Wald ratio	1	-0.106244	0.0489499	0.0299724	0.465882	TRUE	0.00575468		NA	NA	NA	NA	NA	FALSE	NA
ENSG00000078487	ZCWPW1	3	-0.0153985	0.0139772	0.270599	0.796189	0	Inverse variance weighted	2	-0.0406851	0.0270838	0.133048	0.42838	FALSE	NA	Wald ratio	1	-0.00886412	0.0170951	0.604097	0.943442	TRUE	NA	Inverse variance weighted	2	0.0209108	0.0547502	0.702512	0.983702	FALSE	NA
ENSG00000078618	NRD1	2	0.0240794	0.0126375	0.0567291	0.436834	0	Inverse variance weighted	6	0.0239113	0.0126748	0.0592251	0.264134	FALSE	NA		NA	NA	NA	NA	NA	FALSE	NA	Inverse variance weighted	3	0.052483	0.164769	0.750087	0.987065	FALSE	NA
ENSG00000078668	VDAC3	2	0.0684164	0.108038	0.526563	0.904845	58.493		NA	NA	NA	NA	NA	FALSE	NA	Wald ratio	1	-0.00535181	0.037051	0.88515	0.987508	TRUE	NA	Wald ratio	1	0.226645	0.144801	0.117532	0.785224	FALSE	NA
ENSG00000078674	PCM1	3	-0.0408761	0.0153287	0.00766162	0.150335	0	Inverse variance weighted	5	-0.0418975	0.0176384	0.0175323	0.119326	FALSE	0.849373	Wald ratio	1	-0.0289887	0.0410301	0.479864	0.914401	TRUE	NA	Inverse variance weighted	2	-0.0493174	0.0472672	0.296775	0.918437	FALSE	NA
ENSG00000078687	TNRC6C	3	0.0541585	0.0198654	0.00640547	0.131483	0	Wald ratio	1	0.0191928	0.0518916	0.711485	0.912025	TRUE	NA	Wald ratio	1	0.0625992	0.0220545	0.00453426	0.269267	TRUE	0.152014	Wald ratio	1	0.0132222	0.0968054	0.891359	0.995669	FALSE	NA
ENSG00000078699	CBFA2T2	3	-0.0634468	0.0256748	0.0134674	0.204727	0	Wald ratio	1	-0.0753857	0.0472758	0.110803	0.382404	TRUE	NA	Inverse variance weighted	2	-0.0663828	0.0317005	0.0362546	0.502668	TRUE	0.0142651	Wald ratio	1	0.0475198	0.115882	0.681753	0.97973	FALSE	NA
ENSG00000078747	ITCH	2	-0.104596	0.298572	0.726098	0.948284	78.6644	Wald ratio	1	0.136392	0.0207675	5.11438e-11	7.40874e-09	TRUE	0.857458		NA	NA	NA	NA	NA	FALSE	NA	Wald ratio	1	-0.474512	0.281414	0.091763	0.756629	FALSE	NA
ENSG00000078795	PKD2L2	NA	NA	NA	NA	NA	NA	Wald ratio	1	0.175136	0.0366104	1.72026e-06	6.79094e-05	TRUE	0.824685	NA	NA	NA	NA	NA	NA	FALSE	NA	NA	NA	NA	NA	NA	NA	FALSE	NA
ENSG00000078804	TP53INP2	3	-0.0254997	0.0541897	0.637952	0.930658	68.7397	Wald ratio	1	0.0475083	0.0266255	0.0743727	0.304177	TRUE	NA	Wald ratio	1	-0.0797285	0.0470398	0.0900915	0.634541	TRUE	NA	Wald ratio	1	-0.117877	0.11882	0.321167	0.923798	FALSE	NA
ENSG00000078808	SDF4	2	0.0466051	0.070278	0.507232	0.901659	45.2637	Inverse variance weighted	2	0.00798726	0.0124648	0.521662	0.816597	TRUE	NA		NA	NA	NA	NA	NA	FALSE	NA	Inverse variance weighted	2	0.174499	0.12256	0.154508	0.833828	FALSE	NA
ENSG00000078814	MYH7B	NA	NA	NA	NA	NA	NA	Inverse variance weighted	2	0.10033	0.0430766	0.0198533	0.129548	FALSE	0.779987	NA	NA	NA	NA	NA	NA	FALSE	NA	NA	NA	NA	NA	NA	NA	FALSE	NA
ENSG00000078900	TP73	2	0.0671871	0.04483	0.13395	0.633715	0	Wald ratio	1	0.120187	0.0708795	0.0899518	0.33834	TRUE	NA		NA	NA	NA	NA	NA	FALSE	NA	Inverse variance weighted	2	0.0318488	0.057877	0.582124	0.973247	FALSE	NA
ENSG00000078902	TOLLIP	2	-0.0587774	0.0451395	0.192872	0.724346	0	Inverse variance weighted	2	-0.0600503	0.045446	0.186383	0.51161	TRUE	NA		NA	NA	NA	NA	NA	FALSE	NA	Inverse variance weighted	2	0.0346212	0.389291	0.929134	0.995669	FALSE	NA
ENSG00000078967	UBE2D4	3	-0.0486656	0.106386	0.647353	0.933793	94.4308	Wald ratio	1	-0.00774953	0.0271234	0.775097	0.935473	TRUE	NA	Wald ratio	1	0.0969466	0.0359061	0.00693395	0.320056	TRUE	0.110276	Wald ratio	1	-0.293302	0.104601	0.00504729	0.365103	FALSE	0.460129
ENSG00000079112	CDH17	NA	NA	NA	NA	NA	NA	NA	NA	NA	NA	NA	NA	FALSE	NA	Wald ratio	1	-0.0459285	0.0465941	0.324273	0.856462	TRUE	NA	NA	NA	NA	NA	NA	NA	FALSE	NA
ENSG00000079134	THOC1	2	0.0358722	0.0499263	0.472448	0.888721	0	Wald ratio	1	0.0418676	0.0538297	0.4367	0.760922	TRUE	NA		NA	NA	NA	NA	NA	FALSE	NA	Wald ratio	1	-0.00102726	0.133543	0.993862	0.99936	FALSE	NA
ENSG00000079150	FKBP7	2	0.187036	0.178431	0.294533	0.817065	94.1745	Wald ratio	1	0.372001	0.0775002	1.58666e-06	6.35387e-05	TRUE	0.466218	Wald ratio	1	0.0149089	0.0377107	0.692585	0.965335	TRUE	NA		NA	NA	NA	NA	NA	FALSE	NA
ENSG00000079156	OSBPL6	NA	NA	NA	NA	NA	NA	Inverse variance weighted	2	-0.0194368	0.0233158	0.404489	0.738921	TRUE	NA	NA	NA	NA	NA	NA	NA	FALSE	NA	NA	NA	NA	NA	NA	NA	FALSE	NA
ENSG00000079215	SLC1A3	3	-0.00979826	0.0178385	0.582816	0.918307	0	Inverse variance weighted	2	-0.00641346	0.0205471	0.754938	0.928705	TRUE	NA	Inverse variance weighted	2	-0.0290207	0.0383918	0.449703	0.901608	FALSE	NA	Inverse variance weighted	2	0.0428336	0.10235	0.67558	0.978864	FALSE	NA
ENSG00000079246	XRCC5	2	0.0181398	0.0232624	0.435514	0.881991	0	Inverse variance weighted	2	0.0188334	0.0236762	0.426348	0.754664	TRUE	NA		NA	NA	NA	NA	NA	FALSE	NA	Inverse variance weighted	2	-0.00118376	0.124971	0.992442	0.99936	FALSE	NA
ENSG00000079257	LXN	3	0.00500707	0.0100278	0.617556	0.926353	0	Inverse variance weighted	7	0.00582196	0.0111887	0.602824	0.86253	TRUE	NA	Wald ratio	1	-0.0105642	0.0265615	0.690831	0.963685	TRUE	NA	Inverse variance weighted	2	0.0338748	0.0430705	0.431577	0.955303	FALSE	NA
ENSG00000079263	SP140	3	0.00859773	0.0112425	0.44442	0.882048	0	Inverse variance weighted	3	0.0101839	0.0153657	0.507476	0.809077	FALSE	NA	Wald ratio	1	0.00312987	0.0168789	0.852891	0.9841	TRUE	NA	Wald ratio	1	0.0836135	0.0775483	0.280939	0.911467	FALSE	NA
ENSG00000079277	MKNK1	3	-0.0266588	0.0197098	0.176194	0.70345	0	Inverse variance weighted	3	-0.0445982	0.0361748	0.21763	0.554019	FALSE	NA	Wald ratio	1	-0.0372021	0.0426361	0.382909	0.88428	TRUE	NA	Inverse variance weighted	3	-0.0111745	0.028173	0.691635	0.981782	FALSE	NA
ENSG00000079308	TNS1	2	0.0121004	0.0133254	0.36384	0.858135	0	Inverse variance weighted	3	0.011284	0.0135729	0.405766	0.739811	FALSE	NA		NA	NA	NA	NA	NA	FALSE	NA	Inverse variance weighted	2	0.0338799	0.0701038	0.628896	0.975519	FALSE	NA
ENSG00000079313	REXO1	NA	NA	NA	NA	NA	NA	NA	NA	NA	NA	NA	NA	FALSE	NA	NA	NA	NA	NA	NA	NA	FALSE	NA	Inverse variance weighted	2	-0.17	0.127445	0.182234	0.856872	FALSE	NA
ENSG00000079332	SAR1A	3	0.0229865	0.0205459	0.263231	0.789877	29.1995	Inverse variance weighted	2	0.0402083	0.0145936	0.00586564	0.0556151	TRUE	0.00716094	Inverse variance weighted	2	-0.0107239	0.0332009	0.746695	0.976423	TRUE	NA	Inverse variance weighted	2	-0.000394605	0.0690437	0.99544	0.999399	FALSE	NA
ENSG00000079335	CDC14A	3	-0.00800207	0.00923128	0.386028	0.868148	0	Inverse variance weighted	4	-0.00793961	0.00943261	0.399945	0.73572	TRUE	NA	Wald ratio	1	-0.0168198	0.0469965	0.720422	0.971084	TRUE	NA	Wald ratio	1	0.0688453	0.152827	0.652365	0.978556	FALSE	NA
ENSG00000079337	RAPGEF3	2	0.00809796	0.0123633	0.512469	0.903626	0	Inverse variance weighted	3	0.0183736	0.0167918	0.273866	0.620895	TRUE	NA		NA	NA	NA	NA	NA	FALSE	NA	Inverse variance weighted	3	-0.00406717	0.0182705	0.82384	0.992939	FALSE	NA
ENSG00000079385	CEACAM1	3	-0.0314354	0.0372312	0.398485	0.870914	0.00951983	Wald ratio	1	-0.0862838	0.0785569	0.272047	0.618961	TRUE	NA	Wald ratio	1	-0.0258862	0.0438075	0.554581	0.931021	TRUE	NA	Wald ratio	1	0.124398	0.161207	0.440312	0.957517	FALSE	NA
ENSG00000079387	SENP1	2	-0.0773019	0.0749668	0.302471	0.821491	83.4706	Wald ratio	1	-0.146255	0.0304423	1.55257e-06	6.26252e-05	TRUE	0.148887	Wald ratio	1	0.0042026	0.0530578	0.936867	0.991777	TRUE	NA		NA	NA	NA	NA	NA	FALSE	NA
ENSG00000079393	DUSP13	NA	NA	NA	NA	NA	NA	Wald ratio	1	0.359443	0.0786946	4.93417e-06	0.00016741	TRUE	0.557916	NA	NA	NA	NA	NA	NA	FALSE	NA	NA	NA	NA	NA	NA	NA	FALSE	NA
ENSG00000079432	CIC	NA	NA	NA	NA	NA	NA	NA	NA	NA	NA	NA	NA	FALSE	NA	NA	NA	NA	NA	NA	NA	FALSE	NA	Wald ratio	1	0.23482	0.350576	0.502978	0.967011	FALSE	NA
ENSG00000079435	LIPE	2	-0.0162974	0.0417583	0.696331	0.941927	0	Wald ratio	1	-0.0392108	0.0478602	0.412628	0.745146	TRUE	NA		NA	NA	NA	NA	NA	FALSE	NA	Wald ratio	1	0.0567686	0.0854648	0.506541	0.967011	FALSE	NA
ENSG00000079459	FDFT1	3	0.0325376	0.0172389	0.0590998	0.446443	1.00513	Inverse variance weighted	3	0.046868	0.0218425	0.0318951	0.177469	FALSE	4.62592e-12	Wald ratio	1	0.0365889	0.0474301	0.440453	0.898332	TRUE	NA	Inverse variance weighted	2	-0.00312392	0.0336704	0.926079	0.995669	FALSE	NA
ENSG00000079462	PAFAH1B3	2	0.0230455	0.0321227	0.473114	0.888721	0	Inverse variance weighted	2	0.0255821	0.032565	0.432119	0.758394	TRUE	NA		NA	NA	NA	NA	NA	FALSE	NA	Inverse variance weighted	3	-0.0684362	0.195566	0.726384	0.986358	FALSE	NA
ENSG00000079616	KIF22	2	-0.134885	0.049298	0.00621703	0.129337	0	Wald ratio	1	-0.141289	0.0543419	0.00932238	0.0774957	TRUE	0.0289903		NA	NA	NA	NA	NA	FALSE	NA	Inverse variance weighted	3	-0.105111	0.11717	0.369675	0.942606	FALSE	NA
ENSG00000079691	LRRC16A	3	-0.00762773	0.0108596	0.482434	0.89043	27.4997	Inverse variance weighted	4	0.00404025	0.0108723	0.710184	0.911686	TRUE	NA	Inverse variance weighted	3	-0.0191284	0.0134413	0.154706	0.731932	TRUE	NA	Inverse variance weighted	2	-0.0356904	0.0468723	0.446395	0.957517	FALSE	NA
ENSG00000079739	PGM1	3	0.018589	0.0145739	0.202131	0.731616	0	Inverse variance weighted	6	0.0219909	0.0175068	0.209067	0.542247	FALSE	NA	Wald ratio	1	0.0107847	0.0283412	0.703551	0.968007	TRUE	NA	Inverse variance weighted	3	0.0116867	0.0706435	0.868604	0.994394	FALSE	NA
ENSG00000079785	DDX1	3	0.00177788	0.0175001	0.91908	0.986546	0.0530824	Wald ratio	1	-0.000584919	0.0222269	0.979005	0.994642	TRUE	NA	Wald ratio	1	0.0190175	0.0302042	0.528937	0.922998	TRUE	NA	Inverse variance weighted	2	-0.0932795	0.0820828	0.255786	0.899896	FALSE	NA
ENSG00000079805	DNM2	2	-0.0579114	0.0452234	0.200348	0.729097	0	Wald ratio	1	-0.0578573	0.0455472	0.203988	0.534904	TRUE	NA		NA	NA	NA	NA	NA	FALSE	NA	Inverse variance weighted	2	-0.0616784	0.379954	0.871045	0.994557	FALSE	NA
ENSG00000079819	EPB41L2	3	0.00569514	0.0113354	0.615371	0.926346	0	Inverse variance weighted	4	0.0163853	0.0156735	0.295831	0.642285	TRUE	NA	Inverse variance weighted	2	-0.00561335	0.0175181	0.748641	0.976423	TRUE	NA	Inverse variance weighted	2	-0.00900946	0.0469645	0.847871	0.993508	FALSE	NA
ENSG00000079931	MOXD1	3	-0.0055387	0.0195572	0.777019	0.961288	0	Inverse variance weighted	2	0.0127832	0.0436313	0.769537	0.934233	TRUE	NA	Wald ratio	1	-0.0106387	0.0244463	0.663428	0.958359	TRUE	NA	Inverse variance weighted	3	-0.00816096	0.0490348	0.867817	0.994394	FALSE	NA
ENSG00000079950	STX7	3	-0.00464591	0.0196216	0.812831	0.966464	0	Inverse variance weighted	2	-0.00408899	0.0219064	0.851929	0.958762	TRUE	NA	Wald ratio	1	-0.0023695	0.0459682	0.95889	0.995812	TRUE	NA	Inverse variance weighted	2	-0.0601822	0.157535	0.702443	0.983692	FALSE	NA
ENSG00000079974	RABL2B	2	-0.0197026	0.0495173	0.69071	0.940417	75.5995	Inverse variance weighted	3	0.0202488	0.0129327	0.117417	0.39529	TRUE	NA		NA	NA	NA	NA	NA	FALSE	NA	Inverse variance weighted	2	-0.0810764	0.0483517	0.0935807	0.756629	FALSE	NA
ENSG00000079999	KEAP1	2	0.137124	0.0540768	0.0112213	0.185365	0	Inverse variance weighted	2	0.130525	0.0557979	0.0193223	0.126979	TRUE	0.0235702		NA	NA	NA	NA	NA	FALSE	NA	Wald ratio	1	0.23917	0.219422	0.275713	0.908459	FALSE	NA
ENSG00000080007	DDX43	3	-0.0470358	0.0200287	0.0188534	0.244761	0	Wald ratio	1	0.00997685	0.115731	0.931302	0.981996	TRUE	NA	Wald ratio	1	-0.0765898	0.0375042	0.0411348	0.511042	TRUE	0.0180309	Inverse variance weighted	2	-0.0372217	0.0242022	0.124062	0.793397	FALSE	NA
ENSG00000080031	PTPRH	NA	NA	NA	NA	NA	NA	NA	NA	NA	NA	NA	NA	FALSE	NA	NA	NA	NA	NA	NA	NA	FALSE	NA	Inverse variance weighted	3	-0.0510916	0.0378782	0.177388	0.856561	FALSE	NA
ENSG00000080166	DCT	NA	NA	NA	NA	NA	NA	Wald ratio	1	-0.0229182	0.0305577	0.453255	0.774304	TRUE	NA	NA	NA	NA	NA	NA	NA	FALSE	NA	NA	NA	NA	NA	NA	NA	FALSE	NA
ENSG00000080189	SLC35C2	3	-0.0410868	0.0371022	0.268122	0.793276	0.0371293	Wald ratio	1	-0.0292273	0.0546424	0.59273	0.857608	TRUE	NA	Wald ratio	1	-0.073254	0.0524432	0.162466	0.740917	TRUE	NA	Wald ratio	1	0.230773	0.187671	0.218823	0.878714	FALSE	NA
ENSG00000080200	CRYBG3	3	0.018999	0.0155265	0.221084	0.75505	0	Wald ratio	1	0.03192	0.02128	0.133614	0.428466	TRUE	NA	Inverse variance weighted	2	0.0123323	0.0252673	0.625499	0.947456	TRUE	NA	Inverse variance weighted	3	-0.0294365	0.0517428	0.569424	0.972767	FALSE	NA
ENSG00000080298	RFX3	2	-0.0393791	0.0450624	0.382185	0.866374	0	Inverse variance weighted	3	-0.0346202	0.0459705	0.451393	0.772692	FALSE	NA		NA	NA	NA	NA	NA	FALSE	NA	Wald ratio	1	-0.156272	0.227835	0.492778	0.964591	FALSE	NA
ENSG00000080345	RIF1	3	-0.054605	0.0966297	0.572009	0.917487	85.7722	Inverse variance weighted	4	0.0778578	0.0375457	0.0381087	0.200361	FALSE	0.530944	Wald ratio	1	-0.0680144	0.047338	0.15078	0.729601	TRUE	NA	Wald ratio	1	-0.367367	0.191859	0.0555215	0.669579	FALSE	NA
ENSG00000080371	RAB21	NA	NA	NA	NA	NA	NA	Inverse variance weighted	2	-0.00506898	0.0184441	0.783447	0.938211	TRUE	NA	NA	NA	NA	NA	NA	NA	FALSE	NA	NA	NA	NA	NA	NA	NA	FALSE	NA
ENSG00000080493	SLC4A4	NA	NA	NA	NA	NA	NA	Wald ratio	1	0.158213	0.0617682	0.010425	0.0832153	TRUE	0.0159969	NA	NA	NA	NA	NA	NA	FALSE	NA	NA	NA	NA	NA	NA	NA	FALSE	NA
ENSG00000080503	SMARCA2	NA	NA	NA	NA	NA	NA	Inverse variance weighted	3	-0.0708472	0.0282369	0.0121062	0.0923432	TRUE	0.0092685	NA	NA	NA	NA	NA	NA	FALSE	NA	NA	NA	NA	NA	NA	NA	FALSE	NA
ENSG00000080546	SESN1	2	-0.00923698	0.00937459	0.324467	0.835442	0	Inverse variance weighted	3	-0.00868425	0.00951288	0.361298	0.705824	TRUE	NA		NA	NA	NA	NA	NA	FALSE	NA	Wald ratio	1	-0.027834	0.0551797	0.613963	0.973729	FALSE	NA
ENSG00000080573	COL5A3	2	0.0141193	0.0105508	0.180826	0.710852	0	Inverse variance weighted	3	-0.000266339	0.0201869	0.989473	0.996894	FALSE	NA		NA	NA	NA	NA	NA	FALSE	NA	Inverse variance weighted	5	0.0195259	0.0123757	0.11462	0.784195	FALSE	NA
ENSG00000080603	SRCAP	2	0.0607734	0.0855902	0.477672	0.889378	0	Wald ratio	1	0.0880578	0.0948314	0.353111	0.699879	TRUE	NA		NA	NA	NA	NA	NA	FALSE	NA	Inverse variance weighted	2	-0.059105	0.198777	0.766205	0.987809	FALSE	NA
ENSG00000080608	KIAA0020	NA	NA	NA	NA	NA	NA	NA	NA	NA	NA	NA	NA	FALSE	NA	Wald ratio	1	-0.0488754	0.0532442	0.358646	0.870559	TRUE	NA	NA	NA	NA	NA	NA	NA	FALSE	NA
ENSG00000080644	CHRNA3	NA	NA	NA	NA	NA	NA	NA	NA	NA	NA	NA	NA	FALSE	NA	Wald ratio	1	-0.0141549	0.0499146	0.776731	0.977329	TRUE	NA	NA	NA	NA	NA	NA	NA	FALSE	NA
ENSG00000080709	KCNN2	NA	NA	NA	NA	NA	NA	NA	NA	NA	NA	NA	NA	FALSE	NA	Inverse variance weighted	2	-0.00613359	0.033641	0.855328	0.9841	TRUE	NA	NA	NA	NA	NA	NA	NA	FALSE	NA
ENSG00000080802	CNOT4	3	-0.0121536	0.0375957	0.74649	0.950432	0	Inverse variance weighted	2	-0.0535897	0.0720215	0.456829	0.775451	FALSE	NA	Wald ratio	1	0.0118474	0.0464251	0.798574	0.979094	TRUE	NA	Wald ratio	1	-0.0741905	0.140391	0.597183	0.973247	FALSE	NA
ENSG00000080815	PSEN1	3	-0.00711264	0.0201083	0.723551	0.948218	36.2696	Inverse variance weighted	4	-0.0110654	0.0155136	0.475677	0.788311	TRUE	NA	Inverse variance weighted	2	0.0329349	0.0301406	0.274522	0.831452	TRUE	NA	Inverse variance weighted	3	-0.0734259	0.0485387	0.130348	0.802204	FALSE	NA
ENSG00000080819	CPOX	3	0.00327219	0.0181154	0.856657	0.976538	0.00564444	Inverse variance weighted	2	0.00936097	0.021148	0.658026	0.887672	TRUE	NA	Wald ratio	1	-0.0285023	0.0357283	0.425014	0.896109	TRUE	NA	Wald ratio	1	0.399914	0.18753	0.0329633	0.602271	FALSE	0.123633
ENSG00000080822	CLDND1	3	0.0048016	0.0354035	0.892118	0.983368	9.7954	Inverse variance weighted	2	0.0369095	0.0442209	0.403908	0.7387	TRUE	NA	Wald ratio	1	-0.0491455	0.0538824	0.361722	0.870559	TRUE	NA	Inverse variance weighted	3	0.040835	0.113382	0.718732	0.985088	FALSE	NA
ENSG00000080823	MOK	2	0.024172	0.019632	0.218227	0.751508	0	Inverse variance weighted	2	0.0383065	0.061129	0.530888	0.822169	FALSE	NA		NA	NA	NA	NA	NA	FALSE	NA	Inverse variance weighted	3	0.0225465	0.0207301	0.276763	0.909625	FALSE	NA
ENSG00000080824	HSP90AA1	2	-0.014557	0.0329658	0.658794	0.936192	0	Inverse variance weighted	3	-0.0108846	0.0342523	0.750655	0.927471	FALSE	NA		NA	NA	NA	NA	NA	FALSE	NA	Inverse variance weighted	2	-0.0607076	0.121423	0.617097	0.973729	FALSE	NA
ENSG00000080839	RBL1	NA	NA	NA	NA	NA	NA	Inverse variance weighted	3	-0.0176126	0.0262104	0.501604	0.804536	TRUE	NA	NA	NA	NA	NA	NA	NA	FALSE	NA	NA	NA	NA	NA	NA	NA	FALSE	NA
ENSG00000080845	DLGAP4	3	-0.044593	0.033372	0.18147	0.710896	0	Wald ratio	1	0.0168749	0.0928119	0.855725	0.959767	TRUE	NA	Wald ratio	1	-0.0476949	0.0367291	0.194095	0.774492	TRUE	NA	Inverse variance weighted	3	-0.163859	0.157035	0.296737	0.918437	FALSE	NA
ENSG00000080854	IGSF9B	2	0.0167887	0.0186127	0.367055	0.859119	11.6156	Inverse variance weighted	2	0.00161297	0.0222003	0.94208	0.985798	TRUE	NA		NA	NA	NA	NA	NA	FALSE	NA	Inverse variance weighted	3	0.0396167	0.0279941	0.157015	0.837099	FALSE	NA
ENSG00000080947	CROCCP3	2	-0.104907	0.0317956	0.000968838	0.036185	0	Wald ratio	1	-0.106713	0.0335133	0.00145149	0.0185575	TRUE	0.0220139		NA	NA	NA	NA	NA	FALSE	NA	Wald ratio	1	-0.0886295	0.100607	0.378344	0.944584	FALSE	NA
ENSG00000080986	NDC80	2	0.00216255	0.0244473	0.929513	0.987429	0	Inverse variance weighted	3	0.0135884	0.0284655	0.633104	0.879784	FALSE	NA		NA	NA	NA	NA	NA	FALSE	NA	Inverse variance weighted	2	-0.0299558	0.0477257	0.530222	0.967011	FALSE	NA
ENSG00000081014	AP4E1	3	-0.0229158	0.023814	0.335906	0.842203	31.3204	Inverse variance weighted	4	-0.00701312	0.0155717	0.652439	0.885727	FALSE	NA	Wald ratio	1	-0.070577	0.038003	0.0632908	0.579578	TRUE	NA	Wald ratio	1	0.0116109	0.0812762	0.886403	0.995669	FALSE	NA
ENSG00000081019	RSBN1	2	0.145683	0.244565	0.551388	0.910407	79.4271	Inverse variance weighted	2	-0.0567722	0.0485065	0.241838	0.583036	FALSE	NA		NA	NA	NA	NA	NA	FALSE	NA	Wald ratio	1	0.441116	0.220558	0.0455003	0.639265	FALSE	0.0153131
ENSG00000081026	MAGI3	2	-0.131371	0.132943	0.323069	0.835442	88.4075	Wald ratio	1	-0.270644	0.0758493	0.000359467	0.0060774	TRUE	0.556383		NA	NA	NA	NA	NA	FALSE	NA	Inverse variance weighted	2	-0.00446946	0.0495987	0.928198	0.995669	FALSE	NA
ENSG00000081041	CXCL2	NA	NA	NA	NA	NA	NA	NA	NA	NA	NA	NA	NA	FALSE	NA	NA	NA	NA	NA	NA	NA	FALSE	NA	Inverse variance weighted	2	-0.142007	0.153996	0.356452	0.938826	FALSE	NA
ENSG00000081052	COL4A4	NA	NA	NA	NA	NA	NA	NA	NA	NA	NA	NA	NA	FALSE	NA	NA	NA	NA	NA	NA	NA	FALSE	NA	Wald ratio	1	-0.0914417	0.0756532	0.22678	0.886182	FALSE	NA
ENSG00000081059	TCF7	3	-0.0171032	0.107671	0.87379	0.979122	88.1042	Wald ratio	1	0.10751	0.0547885	0.0497317	0.238962	TRUE	0.0953632	Wald ratio	1	0.0462291	0.0396249	0.243345	0.817418	TRUE	NA	Inverse variance weighted	2	-0.299439	0.134587	0.0260899	0.577397	FALSE	0.077235
ENSG00000081087	OSTM1	2	0.0385452	0.0145763	0.00818412	0.154491	0	Wald ratio	1	0.0374989	0.0146424	0.0104379	0.0832697	TRUE	0.0307682		NA	NA	NA	NA	NA	FALSE	NA	Inverse variance weighted	2	0.153511	0.153492	0.317251	0.922822	FALSE	NA
ENSG00000081148	IMPG2	2	-0.0214584	0.0217397	0.323613	0.835442	0	Wald ratio	1	-0.0205132	0.0243594	0.399729	0.735697	TRUE	NA	Wald ratio	1	-0.0251572	0.0481884	0.601629	0.942706	TRUE	NA		NA	NA	NA	NA	NA	FALSE	NA
ENSG00000081154	PCNP	3	0.0369703	0.0257329	0.150805	0.659494	0.28248	Wald ratio	1	0.0244887	0.0377534	0.516566	0.814526	TRUE	NA	Wald ratio	1	0.0401902	0.0354619	0.257074	0.824199	TRUE	NA	Inverse variance weighted	2	0.323628	0.215584	0.133312	0.807895	FALSE	NA
ENSG00000081177	EXD2	3	-0.0119951	0.10763	0.911262	0.985649	94.3391	Wald ratio	1	-0.169422	0.0323124	1.57778e-07	8.53386e-06	TRUE	0.963103	Wald ratio	1	-0.0118261	0.0278549	0.671156	0.961321	TRUE	NA	Wald ratio	1	0.268085	0.155891	0.0854875	0.745291	FALSE	NA
ENSG00000081181	ARG2	3	0.0210362	0.0399465	0.598466	0.923201	6.46414	Wald ratio	1	0.00707638	0.091993	0.938685	0.98467	TRUE	NA	Wald ratio	1	0.0520831	0.0441574	0.238204	0.812335	TRUE	NA	Wald ratio	1	-0.105321	0.102588	0.30459	0.918702	FALSE	NA
ENSG00000081189	MEF2C	2	-0.00419385	0.129897	0.974244	0.995901	37.2952	Inverse variance weighted	3	0.0584243	0.0151691	0.000117387	0.00243227	TRUE	3.68593e-05		NA	NA	NA	NA	NA	FALSE	NA	Wald ratio	1	-0.273657	0.262526	0.297225	0.918437	FALSE	NA
ENSG00000081237	PTPRC	3	-0.020452	0.0345811	0.554238	0.911685	13.7107	Inverse variance weighted	3	-0.0660129	0.0535595	0.217756	0.554256	FALSE	NA	Wald ratio	1	0.00588737	0.0344283	0.864221	0.985433	TRUE	NA	Wald ratio	1	-0.544395	0.600341	0.364507	0.940283	FALSE	NA
ENSG00000081307	UBA5	3	-0.017317	0.0313483	0.580669	0.918307	0	Inverse variance weighted	2	-0.040333	0.0548235	0.461921	0.779412	TRUE	NA	Wald ratio	1	-0.00725981	0.0390215	0.852408	0.9841	TRUE	NA	Inverse variance weighted	2	0.0200904	0.188505	0.915124	0.995669	FALSE	NA
ENSG00000081320	STK17B	3	0.0444331	0.0144593	0.00211933	0.0627033	0	Inverse variance weighted	2	0.0504464	0.0157065	0.00131901	0.0173287	TRUE	0.928966	Wald ratio	1	0.0129068	0.0387203	0.738883	0.975925	TRUE	NA	Inverse variance weighted	3	-0.00913952	0.126502	0.942405	0.997116	FALSE	NA
ENSG00000081377	CDC14B	3	0.0238358	0.0306715	0.43708	0.881991	12.8431	Wald ratio	1	0.0936803	0.061598	0.128302	0.418683	TRUE	NA	Wald ratio	1	0.00698987	0.0270478	0.796077	0.979036	TRUE	NA	Inverse variance weighted	2	-0.0310801	0.134562	0.817337	0.992171	FALSE	NA
ENSG00000081386	ZNF510	3	-0.00182172	0.0248148	0.941478	0.989573	0.107024	Wald ratio	1	-0.0203044	0.0665983	0.760459	0.930822	TRUE	NA	Wald ratio	1	0.00496297	0.0268	0.853084	0.9841	TRUE	NA	Wald ratio	1	-0.320321	0.247078	0.194826	0.860929	FALSE	NA
ENSG00000081665	ZNF506	2	0.0465317	0.0416846	0.264303	0.790913	78.5503	Inverse variance weighted	2	0.0857374	0.023122	0.000208867	0.00386184	TRUE	0.998613		NA	NA	NA	NA	NA	FALSE	NA	Inverse variance weighted	3	0.00221138	0.0310134	0.943156	0.997116	FALSE	NA
ENSG00000081692	JMJD4	2	-0.0502538	0.0303578	0.0978465	0.560986	0	Inverse variance weighted	3	-0.0502275	0.0305805	0.100493	0.361254	FALSE	NA		NA	NA	NA	NA	NA	FALSE	NA	Wald ratio	1	-0.052037	0.251969	0.836383	0.993456	FALSE	NA
ENSG00000081721	DUSP12	3	-0.0101093	0.0198483	0.610521	0.925267	0	Inverse variance weighted	3	0.0100187	0.026177	0.701922	0.908441	TRUE	NA	Wald ratio	1	-0.0337549	0.0360305	0.34884	0.866821	TRUE	NA	Inverse variance weighted	3	-0.0462591	0.0569152	0.416348	0.949686	FALSE	NA
ENSG00000081760	AACS	2	-0.00218567	0.0276016	0.936884	0.98843	0	Inverse variance weighted	3	0.0175076	0.0384777	0.649104	0.884533	FALSE	NA		NA	NA	NA	NA	NA	FALSE	NA	Inverse variance weighted	2	-0.0230618	0.0396164	0.56048	0.971753	FALSE	NA
ENSG00000081791	KIAA0141	3	-0.0350429	0.0172047	0.0416678	0.37278	0	Inverse variance weighted	3	-0.0380544	0.0245849	0.121651	0.404306	FALSE	NA	Wald ratio	1	-0.0484008	0.0291017	0.0962808	0.644915	TRUE	NA	Inverse variance weighted	3	0.0031723	0.0429099	0.941067	0.997116	FALSE	NA
ENSG00000081870	HSPB11	3	0.00355416	0.020915	0.865062	0.977352	12.8714	Wald ratio	1	0.0319591	0.0358724	0.372978	0.713888	TRUE	NA	Wald ratio	1	-0.0126305	0.0202903	0.53362	0.925257	TRUE	NA	Wald ratio	1	0.100232	0.120958	0.407304	0.948096	FALSE	NA
ENSG00000081913	PHLPP1	2	0.0330613	0.018225	0.069668	0.481911	0	Inverse variance weighted	2	0.0377193	0.0223778	0.0918789	0.343186	FALSE	NA		NA	NA	NA	NA	NA	FALSE	NA	Inverse variance weighted	2	0.0238856	0.0314077	0.446955	0.958121	FALSE	NA
ENSG00000081923	ATP8B1	2	0.0415746	0.0704385	0.555039	0.911685	79.5522	Wald ratio	1	0.107096	0.0363195	0.00319095	0.0344065	TRUE	0.0227663	Wald ratio	1	-0.0341502	0.0525388	0.515692	0.921522	TRUE	NA		NA	NA	NA	NA	NA	FALSE	NA
ENSG00000081985	IL12RB2	3	-0.0179171	0.0124931	0.151525	0.659771	0	Inverse variance weighted	4	-0.0220028	0.0146758	0.133806	0.428833	TRUE	NA	Wald ratio	1	0.0261337	0.0402716	0.51638	0.921522	TRUE	NA	Inverse variance weighted	2	-0.025056	0.0295204	0.39601	0.947581	FALSE	NA
ENSG00000082014	SMARCD3	2	0.0654103	0.105278	0.534396	0.906388	35.2338	Inverse variance weighted	2	0.121733	0.0544963	0.0254967	0.153118	FALSE	0.00551756		NA	NA	NA	NA	NA	FALSE	NA	Wald ratio	1	-0.131373	0.196269	0.503269	0.967011	FALSE	NA
ENSG00000082068	WDR70	2	-0.0184335	0.0287672	0.521665	0.90385	0	Wald ratio	1	0.00420513	0.0420513	0.920344	0.978594	TRUE	NA	Inverse variance weighted	2	-0.038348	0.0394401	0.330897	0.860244	FALSE	NA		NA	NA	NA	NA	NA	FALSE	NA
ENSG00000082074	FYB	3	0.0138096	0.0411197	0.736993	0.949051	54.5002	Inverse variance weighted	2	0.07132	0.0417218	0.0873741	0.332058	TRUE	NA	Wald ratio	1	-0.0143233	0.0194956	0.462526	0.907473	TRUE	NA	Inverse variance weighted	2	-0.429605	0.338209	0.204	0.869693	FALSE	NA
ENSG00000082146	STRADB	2	0.0264916	0.0270054	0.326605	0.835442	0	Wald ratio	1	0.0285413	0.0271822	0.293718	0.640116	TRUE	NA		NA	NA	NA	NA	NA	FALSE	NA	Wald ratio	1	-0.129545	0.237167	0.584916	0.973247	FALSE	NA
ENSG00000082153	BZW1	3	-0.0218224	0.0300899	0.468304	0.887705	0.168078	Inverse variance weighted	2	-0.0076667	0.0434731	0.860015	0.960957	TRUE	NA	Wald ratio	1	-0.040703	0.0418376	0.330612	0.860244	TRUE	NA	Inverse variance weighted	2	0.405586	0.360795	0.260951	0.900082	FALSE	NA
ENSG00000082196	C1QTNF3	2	-0.0382337	0.0296628	0.197418	0.727644	0	Wald ratio	1	-0.034174	0.0302905	0.259233	0.603152	TRUE	NA		NA	NA	NA	NA	NA	FALSE	NA	Wald ratio	1	-0.133146	0.146461	0.363302	0.939991	FALSE	NA
ENSG00000082212	ME2	3	0.0124411	0.0116476	0.285466	0.810412	0	Inverse variance weighted	2	0.0137677	0.0121604	0.25756	0.600924	TRUE	NA	Wald ratio	1	-0.0214732	0.0507548	0.672239	0.961321	TRUE	NA	Inverse variance weighted	2	0.0314735	0.0673667	0.64036	0.976864	FALSE	NA
ENSG00000082213	C5orf22	3	0.00860205	0.0180041	0.632805	0.929822	9.6828	Inverse variance weighted	2	-0.00628683	0.0212304	0.767136	0.933439	TRUE	NA	Inverse variance weighted	2	0.0344424	0.0272968	0.20703	0.778259	TRUE	NA	Inverse variance weighted	2	-0.016574	0.0817399	0.839319	0.993456	FALSE	NA
ENSG00000082258	CCNT2	2	-0.0140459	0.0240583	0.559337	0.912457	0	Inverse variance weighted	3	-0.0154353	0.024127	0.522333	0.816972	FALSE	NA		NA	NA	NA	NA	NA	FALSE	NA	Wald ratio	1	0.229065	0.319147	0.472916	0.961931	FALSE	NA
ENSG00000082269	FAM135A	2	-0.0515082	0.0178911	0.00398961	0.0969524	0	Wald ratio	1	-0.0475916	0.0203346	0.0192618	0.126731	TRUE	0.0309927	Wald ratio	1	-0.0649298	0.0376433	0.0845513	0.62392	TRUE	NA		NA	NA	NA	NA	NA	FALSE	NA
ENSG00000082293	COL19A1	NA	NA	NA	NA	NA	NA	Inverse variance weighted	2	-0.0299141	0.0357689	0.402977	0.737958	TRUE	NA	NA	NA	NA	NA	NA	NA	FALSE	NA	NA	NA	NA	NA	NA	NA	FALSE	NA
ENSG00000082397	EPB41L3	2	0.0434516	0.0160461	0.00677071	0.136358	11.4886	Inverse variance weighted	3	0.0492852	0.0121685	5.11651e-05	0.00119882	TRUE	0.902858		NA	NA	NA	NA	NA	FALSE	NA	Inverse variance weighted	3	-0.000685376	0.0454105	0.987958	0.998833	FALSE	NA
ENSG00000082438	COBLL1	2	-0.136834	0.0709267	0.0537019	0.426446	0	Inverse variance weighted	2	-0.0879585	0.117255	0.453166	0.774304	FALSE	NA		NA	NA	NA	NA	NA	FALSE	NA	Inverse variance weighted	2	-0.165037	0.0890696	0.0638971	0.693889	FALSE	NA
ENSG00000082482	KCNK2	NA	NA	NA	NA	NA	NA	NA	NA	NA	NA	NA	NA	FALSE	NA	Wald ratio	1	-0.00246383	0.0572841	0.965693	0.996647	TRUE	NA	NA	NA	NA	NA	NA	NA	FALSE	NA
ENSG00000082512	TRAF5	2	0.0322011	0.0207495	0.120687	0.608222	0	Inverse variance weighted	4	0.0305978	0.020936	0.143881	0.445855	TRUE	NA		NA	NA	NA	NA	NA	FALSE	NA	Inverse variance weighted	2	0.120964	0.155779	0.437449	0.956909	FALSE	NA
ENSG00000082515	MRPL22	2	-0.0207356	0.02337	0.374931	0.862062	0	Inverse variance weighted	3	-0.00241789	0.0357268	0.946043	0.987044	FALSE	NA	Inverse variance weighted	2	-0.0344355	0.0308971	0.265055	0.828929	TRUE	NA		NA	NA	NA	NA	NA	FALSE	NA
ENSG00000082516	GEMIN5	3	0.000177882	0.0384582	0.99631	0.99939	0.0111663	Wald ratio	1	-0.038437	0.0757758	0.611982	0.868435	TRUE	NA	Wald ratio	1	-0.0119034	0.0466615	0.798644	0.979094	TRUE	NA	Wald ratio	1	0.286587	0.152772	0.0606673	0.685471	FALSE	NA
ENSG00000082641	NFE2L1	2	0.0153771	0.0376887	0.683271	0.939504	18.5075	Inverse variance weighted	2	0.00232092	0.0147291	0.874793	0.96684	TRUE	NA		NA	NA	NA	NA	NA	FALSE	NA	Inverse variance weighted	2	0.124171	0.109008	0.254659	0.899667	FALSE	NA
ENSG00000082684	SEMA5B	NA	NA	NA	NA	NA	NA	NA	NA	NA	NA	NA	NA	FALSE	NA	Wald ratio	1	-0.0439905	0.0476354	0.355756	0.870559	TRUE	NA	NA	NA	NA	NA	NA	NA	FALSE	NA
ENSG00000082701	GSK3B	3	0.0620426	0.0579903	0.284674	0.809953	88.3589	Inverse variance weighted	3	0.0106499	0.013466	0.429018	0.756137	TRUE	NA	Wald ratio	1	0.0150805	0.0324974	0.64261	0.952636	TRUE	NA	Inverse variance weighted	2	0.229529	0.0817433	0.00498624	0.365103	FALSE	0.0682917
ENSG00000082781	ITGB5	2	0.0369441	0.0411787	0.369631	0.860138	0	Inverse variance weighted	3	0.0579814	0.0535122	0.278578	0.62635	FALSE	NA		NA	NA	NA	NA	NA	FALSE	NA	Wald ratio	1	0.00639883	0.0644806	0.92095	0.995669	FALSE	NA
ENSG00000082805	ERC1	3	0.0673609	0.0215378	0.00176257	0.0557116	0.164863	Inverse variance weighted	2	0.0732835	0.0289292	0.0113026	0.0877811	TRUE	0.0575791	Wald ratio	1	0.0920634	0.0402324	0.0221207	0.4329	TRUE	0.0380946	Inverse variance weighted	3	0.00326229	0.053599	0.951467	0.997435	FALSE	NA
ENSG00000082898	XPO1	NA	NA	NA	NA	NA	NA	Wald ratio	1	-0.0753748	0.0690935	0.275313	0.622819	TRUE	NA	NA	NA	NA	NA	NA	NA	FALSE	NA	NA	NA	NA	NA	NA	NA	FALSE	NA
ENSG00000082996	RNF13	3	0.00643227	0.0138116	0.641419	0.93184	10.7045	Inverse variance weighted	3	0.0133585	0.0113193	0.237938	0.577198	TRUE	NA	Wald ratio	1	-0.0282734	0.0317066	0.372543	0.87846	TRUE	NA	Inverse variance weighted	3	0.0179809	0.070024	0.797347	0.99106	FALSE	NA
ENSG00000083093	PALB2	2	-0.0453422	0.137105	0.740863	0.949825	81.6522	Wald ratio	1	0.0756174	0.0474019	0.110659	0.382404	TRUE	NA		NA	NA	NA	NA	NA	FALSE	NA	Wald ratio	1	-0.200748	0.108474	0.06422	0.693889	FALSE	NA
ENSG00000083097	DOPEY1	2	0.0264597	0.0405826	0.514403	0.903755	81.7174	Inverse variance weighted	6	-0.00841209	0.0104364	0.420224	0.750331	TRUE	NA		NA	NA	NA	NA	NA	FALSE	NA	Inverse variance weighted	3	0.0736883	0.0335174	0.0279129	0.586949	FALSE	0.131276
ENSG00000083099	LYRM2	3	0.0248393	0.0259734	0.338901	0.844914	0	Wald ratio	1	0.0011327	0.04191	0.978438	0.994642	TRUE	NA	Wald ratio	1	0.0386343	0.0347319	0.265984	0.830288	TRUE	NA	Inverse variance weighted	2	0.0493727	0.109098	0.650872	0.978556	FALSE	NA
ENSG00000083123	BCKDHB	3	0.0308041	0.03319	0.35335	0.852265	46.8083	Wald ratio	1	0.0738889	0.027615	0.00745788	0.066573	TRUE	0.79447	Wald ratio	1	-0.00147172	0.036425	0.967771	0.996647	TRUE	NA	Inverse variance weighted	2	-0.0338376	0.0838891	0.686683	0.980396	FALSE	NA
ENSG00000083168	KAT6A	2	-0.0479116	0.026445	0.0700254	0.482687	0	Inverse variance weighted	2	-0.051223	0.0273283	0.060881	0.26888	FALSE	NA		NA	NA	NA	NA	NA	FALSE	NA	Wald ratio	1	0.000845687	0.104865	0.993566	0.99936	FALSE	NA
ENSG00000083223	ZCCHC6	2	0.000484132	0.0648555	0.994044	0.999089	33.7368	Inverse variance weighted	2	-0.0318177	0.0281837	0.258922	0.60285	TRUE	NA		NA	NA	NA	NA	NA	FALSE	NA	Inverse variance weighted	5	0.130701	0.129257	0.311934	0.922013	FALSE	NA
ENSG00000083290	ULK2	3	0.00121242	0.0149883	0.935529	0.98843	0	Inverse variance weighted	2	0.0113041	0.0219446	0.60647	0.865221	TRUE	NA	Wald ratio	1	-0.0223133	0.0238446	0.349387	0.867027	TRUE	NA	Inverse variance weighted	3	0.0343634	0.0402908	0.393723	0.947221	FALSE	NA
ENSG00000083312	TNPO1	NA	NA	NA	NA	NA	NA	Inverse variance weighted	2	-0.0554878	0.0323321	0.086128	0.329689	TRUE	NA	NA	NA	NA	NA	NA	NA	FALSE	NA	NA	NA	NA	NA	NA	NA	FALSE	NA
ENSG00000083444	PLOD1	3	0.0143336	0.0131393	0.275319	0.800068	0.677425	Inverse variance weighted	4	0.0143783	0.0162993	0.377699	0.718602	FALSE	NA	Wald ratio	1	-0.0438707	0.0488686	0.369331	0.875355	TRUE	NA	Inverse variance weighted	5	0.0287579	0.0243395	0.237392	0.891797	FALSE	NA
ENSG00000083454	P2RX5	2	0.0251109	0.0830944	0.762501	0.956184	83.9531	Wald ratio	1	0.110107	0.0502957	0.0285831	0.164904	TRUE	0.0229188		NA	NA	NA	NA	NA	FALSE	NA	Inverse variance weighted	4	-0.0561245	0.0436412	0.198428	0.860929	FALSE	NA
ENSG00000083457	ITGAE	3	0.00733245	0.0208955	0.725655	0.948284	11.8404	Wald ratio	1	0.0281642	0.0233703	0.228154	0.565355	TRUE	NA	Wald ratio	1	-0.0274424	0.0402783	0.49567	0.919121	TRUE	NA	Inverse variance weighted	3	-0.0182043	0.050593	0.718983	0.985088	FALSE	NA
ENSG00000083520	DIS3	NA	NA	NA	NA	NA	NA	Wald ratio	1	0.0356245	0.0419112	0.395325	0.732724	TRUE	NA	NA	NA	NA	NA	NA	NA	FALSE	NA	NA	NA	NA	NA	NA	NA	FALSE	NA
ENSG00000083535	PIBF1	2	-0.0280617	0.022143	0.205049	0.734449	0	Inverse variance weighted	2	-0.0255805	0.0268082	0.339981	0.686428	TRUE	NA	Wald ratio	1	-0.033389	0.0392811	0.395325	0.890958	TRUE	NA		NA	NA	NA	NA	NA	FALSE	NA
ENSG00000083544	TDRD3	NA	NA	NA	NA	NA	NA	Wald ratio	1	0.0942706	0.0545002	0.0836786	0.324791	TRUE	NA	NA	NA	NA	NA	NA	NA	FALSE	NA	NA	NA	NA	NA	NA	NA	FALSE	NA
ENSG00000083635	NUFIP1	2	0.0553715	0.0491429	0.25985	0.788437	57.7687	Wald ratio	1	0.0207155	0.0217114	0.340019	0.686428	TRUE	NA		NA	NA	NA	NA	NA	FALSE	NA	Inverse variance weighted	2	0.125057	0.064237	0.0515582	0.658431	FALSE	NA
ENSG00000083642	PDS5B	3	-0.0183219	0.0495331	0.711463	0.945663	37.3502	Inverse variance weighted	3	0.032876	0.0370708	0.375164	0.716041	FALSE	NA	Wald ratio	1	-0.0582078	0.0637077	0.360891	0.870559	TRUE	NA	Wald ratio	1	-0.246287	0.182435	0.177016	0.856561	FALSE	NA
ENSG00000083720	OXCT1	2	0.104738	0.118922	0.378466	0.86356	75.8345	Wald ratio	1	0.00843022	0.0316133	0.789726	0.939382	TRUE	NA		NA	NA	NA	NA	NA	FALSE	NA	Wald ratio	1	0.251584	0.115274	0.029074	0.591439	FALSE	0.0860847
ENSG00000083799	CYLD	2	-0.00920858	0.0224445	0.681599	0.939504	0	Inverse variance weighted	3	-0.00877258	0.0227816	0.700184	0.907737	TRUE	NA		NA	NA	NA	NA	NA	FALSE	NA	Wald ratio	1	-0.0236141	0.130951	0.856895	0.993896	FALSE	NA
ENSG00000083807	SLC27A5	2	0.0114127	0.0323685	0.724398	0.948218	0		NA	NA	NA	NA	NA	FALSE	NA	Wald ratio	1	0.00527722	0.0332154	0.873765	0.987318	TRUE	NA	Wald ratio	1	0.127141	0.144256	0.378125	0.944584	FALSE	NA
ENSG00000083812	ZNF324	2	-0.0203423	0.0170672	0.233305	0.766337	0	Inverse variance weighted	2	-0.0216998	0.0171869	0.206742	0.539023	TRUE	NA		NA	NA	NA	NA	NA	FALSE	NA	Inverse variance weighted	2	0.076115	0.144875	0.599317	0.973247	FALSE	NA
ENSG00000083814	ZNF671	3	-0.00384184	0.015243	0.80101	0.964338	0	Inverse variance weighted	4	-0.00862562	0.0171697	0.615403	0.870967	TRUE	NA	Wald ratio	1	0.00244935	0.0408225	0.952156	0.994466	TRUE	NA	Inverse variance weighted	3	0.0361133	0.0566451	0.523776	0.967011	FALSE	NA
ENSG00000083817	ZNF416	NA	NA	NA	NA	NA	NA	Inverse variance weighted	2	0.0883057	0.0895413	0.324035	0.671771	FALSE	NA	NA	NA	NA	NA	NA	NA	FALSE	NA	NA	NA	NA	NA	NA	NA	FALSE	NA
ENSG00000083828	ZNF586	3	-0.0172628	0.0119546	0.148731	0.656603	42.0821	Inverse variance weighted	7	-0.00251427	0.0106114	0.812704	0.945339	TRUE	NA	Wald ratio	1	-0.0226187	0.013255	0.0879295	0.631044	TRUE	NA	Inverse variance weighted	4	-0.0657597	0.0344224	0.0560846	0.67152	FALSE	NA
ENSG00000083838	ZNF446	2	-0.0804331	0.197639	0.684031	0.93967	94.8173	Wald ratio	1	0.109571	0.0312112	0.000447032	0.00726547	TRUE	0.460535		NA	NA	NA	NA	NA	FALSE	NA	Inverse variance weighted	3	-0.286014	0.0844756	0.000709815	0.161252	FALSE	0.224685
ENSG00000083844	ZNF264	3	-0.0209359	0.0367254	0.568634	0.916111	82.0279	Inverse variance weighted	4	-0.00320445	0.0129478	0.804529	0.944402	TRUE	NA	Inverse variance weighted	2	-0.0938492	0.0303067	0.0019572	0.199638	TRUE	0.0485802	Inverse variance weighted	4	0.0390442	0.0402973	0.332593	0.926366	FALSE	NA
ENSG00000083845	RPS5	3	-0.00250749	0.00946111	0.790985	0.963561	0	Inverse variance weighted	3	-0.00307191	0.00973945	0.752451	0.927655	FALSE	NA	Wald ratio	1	0.0265865	0.0508612	0.601164	0.942706	TRUE	NA	Inverse variance weighted	4	-0.0243196	0.0641725	0.704708	0.983769	FALSE	NA
ENSG00000083857	FAT1	NA	NA	NA	NA	NA	NA	NA	NA	NA	NA	NA	NA	FALSE	NA	Inverse variance weighted	2	0.0236043	0.0616528	0.701825	0.968007	FALSE	NA	NA	NA	NA	NA	NA	NA	FALSE	NA
ENSG00000083896	YTHDC1	NA	NA	NA	NA	NA	NA	NA	NA	NA	NA	NA	NA	FALSE	NA	NA	NA	NA	NA	NA	NA	FALSE	NA	Wald ratio	1	0.162885	0.241311	0.499676	0.967011	FALSE	NA
ENSG00000083937	CHMP2B	3	0.0164844	0.0106953	0.123251	0.614748	0	Inverse variance weighted	3	0.0134763	0.0116845	0.248769	0.59089	TRUE	NA	Inverse variance weighted	2	0.0219524	0.0292341	0.452703	0.904307	TRUE	NA	Inverse variance weighted	2	0.0796903	0.0635808	0.210071	0.874233	FALSE	NA
ENSG00000084070	SMAP2	3	0.00880599	0.0259738	0.734585	0.948996	0	Inverse variance weighted	2	-0.00686803	0.0321432	0.830804	0.950549	TRUE	NA	Inverse variance weighted	2	0.0397561	0.0450087	0.377076	0.880883	FALSE	NA	Wald ratio	1	0.00362826	0.219509	0.986812	0.998833	FALSE	NA
ENSG00000084072	PPIE	3	-0.0127968	0.0144327	0.375265	0.862512	0	Inverse variance weighted	6	0.00282034	0.0316108	0.928907	0.980898	FALSE	NA	Wald ratio	1	-0.041111	0.0264285	0.119814	0.685766	TRUE	NA	Inverse variance weighted	4	-0.00227899	0.0205488	0.911691	0.995669	FALSE	NA
ENSG00000084073	ZMPSTE24	3	0.123323	0.0246203	5.47084e-07	9.98861e-05	0	Wald ratio	1	0.111845	0.0289388	0.000111151	0.00231457	TRUE	0.0832136	Wald ratio	1	0.155765	0.048003	0.00117493	0.166325	TRUE	0.251862	Inverse variance weighted	2	0.106165	0.214852	0.621213	0.975519	FALSE	NA
ENSG00000084090	STARD7	NA	NA	NA	NA	NA	NA	NA	NA	NA	NA	NA	NA	FALSE	NA	NA	NA	NA	NA	NA	NA	FALSE	NA	Inverse variance weighted	2	-0.0160408	0.147521	0.913412	0.995669	FALSE	NA
ENSG00000084092	NOA1	2	-0.00918926	0.0136239	0.499996	0.898509	0	Inverse variance weighted	2	-0.00866325	0.0141462	0.540268	0.827921	TRUE	NA	Wald ratio	1	-0.0159203	0.0506038	0.75306	0.976423	TRUE	NA		NA	NA	NA	NA	NA	FALSE	NA
ENSG00000084093	REST	3	0.00067594	0.0321535	0.983228	0.998211	0	Inverse variance weighted	3	-0.0112906	0.0495513	0.819757	0.946855	TRUE	NA	Wald ratio	1	0.015346	0.0428074	0.719976	0.97074	TRUE	NA	Inverse variance weighted	2	-0.218755	0.264694	0.408552	0.948096	FALSE	NA
ENSG00000084110	HAL	2	-0.00239738	0.01469	0.870362	0.97871	0	Inverse variance weighted	4	-0.00477351	0.0152124	0.753679	0.928462	TRUE	NA		NA	NA	NA	NA	NA	FALSE	NA	Inverse variance weighted	3	0.0304283	0.0565417	0.590469	0.973247	FALSE	NA
ENSG00000084112	SSH1	3	0.0192193	0.0140861	0.172437	0.69664	0	Inverse variance weighted	3	0.0231132	0.0157938	0.143349	0.445464	TRUE	NA	Inverse variance weighted	2	-0.0236943	0.0407836	0.561257	0.932409	TRUE	NA	Inverse variance weighted	3	0.042931	0.048239	0.373485	0.943707	FALSE	NA
ENSG00000084207	GSTP1	3	0.00847089	0.0246122	0.730715	0.948996	0.00430979	Inverse variance weighted	3	-0.00132437	0.0304116	0.965265	0.99194	FALSE	NA	Inverse variance weighted	2	0.0180873	0.0425869	0.671044	0.961321	FALSE	NA	Inverse variance weighted	2	0.296364	0.233334	0.204039	0.869693	FALSE	NA
ENSG00000084234	APLP2	3	0.0120253	0.0241401	0.618381	0.926353	0	Inverse variance weighted	3	0.00447749	0.0323368	0.889873	0.969757	FALSE	NA	Wald ratio	1	0.0269993	0.037799	0.475051	0.9138	TRUE	NA	Inverse variance weighted	3	-0.0425375	0.129328	0.742222	0.987065	FALSE	NA
ENSG00000084444	KIAA1467	3	0.0279255	0.0338558	0.409464	0.874929	51.57	Inverse variance weighted	3	0.0614869	0.0216933	0.00459154	0.0461063	TRUE	0.00729922	Wald ratio	1	-0.0241512	0.0379118	0.524101	0.92272	TRUE	NA	Wald ratio	1	0.0397122	0.0910508	0.662724	0.978864	FALSE	NA
ENSG00000084463	WBP11	2	-0.0635044	0.0888357	0.4747	0.889046	35.1812	Wald ratio	1	-0.021185	0.0217734	0.330567	0.677357	TRUE	NA		NA	NA	NA	NA	NA	FALSE	NA	Wald ratio	1	-0.249986	0.182916	0.17173	0.850213	FALSE	NA
ENSG00000084623	EIF3I	2	-0.0637561	0.123738	0.606376	0.924726	50.7625	Wald ratio	1	0.0119812	0.0380271	0.75271	0.927825	TRUE	NA		NA	NA	NA	NA	NA	FALSE	NA	Wald ratio	1	-0.265915	0.191254	0.164415	0.846765	FALSE	NA
ENSG00000084652	TXLNA	2	0.0124491	0.0341467	0.715427	0.946806	0	Inverse variance weighted	2	0.0222721	0.0359406	0.535462	0.824831	TRUE	NA		NA	NA	NA	NA	NA	FALSE	NA	Wald ratio	1	-0.0786462	0.109449	0.47241	0.961931	FALSE	NA
ENSG00000084676	NCOA1	3	-0.0160561	0.0227662	0.480648	0.890099	0	Inverse variance weighted	3	-0.0282507	0.0258231	0.273952	0.621004	TRUE	NA	Wald ratio	1	0.024722	0.0512678	0.629654	0.947881	TRUE	NA	Inverse variance weighted	2	0.0401973	0.142436	0.77778	0.989552	FALSE	NA
ENSG00000084693	AGBL5	3	-0.0152571	0.0357628	0.669656	0.937809	0.126986	Wald ratio	1	-0.0745277	0.0765979	0.330567	0.677357	TRUE	NA	Inverse variance weighted	2	-0.00859597	0.0416593	0.836525	0.982547	TRUE	NA	Wald ratio	1	0.149406	0.162063	0.35658	0.938826	FALSE	NA
ENSG00000084710	EFR3B	NA	NA	NA	NA	NA	NA	Inverse variance weighted	2	0.0589361	0.0811125	0.467473	0.782834	FALSE	NA	NA	NA	NA	NA	NA	NA	FALSE	NA	NA	NA	NA	NA	NA	NA	FALSE	NA
ENSG00000084731	KIF3C	3	-0.0626884	0.07627	0.411118	0.875352	75.4285	Wald ratio	1	-0.117381	0.0373072	0.00165327	0.020539	TRUE	0.429148	Wald ratio	1	0.0476347	0.0493159	0.33409	0.860244	TRUE	NA	Inverse variance weighted	2	-0.280451	0.215542	0.193209	0.860929	FALSE	NA
ENSG00000084733	RAB10	2	-0.121334	0.19432	0.532363	0.906277	71.3911	Inverse variance weighted	2	0.0384112	0.0852506	0.652301	0.885727	FALSE	NA		NA	NA	NA	NA	NA	FALSE	NA	Inverse variance weighted	2	-0.357712	0.193968	0.0651571	0.694193	FALSE	NA
ENSG00000084754	HADHA	3	0.044694	0.0178234	0.0121554	0.193426	7.24119	Inverse variance weighted	2	0.0604895	0.0216855	0.00528064	0.0513088	TRUE	0.0155873	Inverse variance weighted	2	0.0239509	0.0258033	0.353299	0.868929	TRUE	NA	Wald ratio	1	0.0122162	0.202246	0.951835	0.997435	FALSE	NA
ENSG00000084764	MAPRE3	2	-0.0987721	0.03838	0.0100666	0.173737	0	Inverse variance weighted	3	-0.0837454	0.0478767	0.080258	0.317355	FALSE	NA		NA	NA	NA	NA	NA	FALSE	NA	Wald ratio	1	-0.125793	0.0642016	0.0500719	0.652589	FALSE	NA
ENSG00000084774	CAD	2	-0.0464435	0.0629802	0.460861	0.885609	0	Inverse variance weighted	2	-0.0707661	0.084319	0.40132	0.73711	FALSE	NA		NA	NA	NA	NA	NA	FALSE	NA	Inverse variance weighted	2	-0.0157499	0.0947205	0.867938	0.994394	FALSE	NA
ENSG00000085063	CD59	3	0.00903295	0.0354369	0.798798	0.963873	86.7674	Inverse variance weighted	3	0.000929477	0.00764909	0.903283	0.973086	FALSE	NA	Inverse variance weighted	2	0.0748325	0.025375	0.00318735	0.224328	TRUE	0.071683	Inverse variance weighted	2	-0.0577263	0.0368226	0.116954	0.785224	FALSE	NA
ENSG00000085117	CD82	NA	NA	NA	NA	NA	NA	Inverse variance weighted	4	-0.00707285	0.0437459	0.871558	0.965377	FALSE	NA	NA	NA	NA	NA	NA	NA	FALSE	NA	NA	NA	NA	NA	NA	NA	FALSE	NA
ENSG00000085231	TAF9	2	-0.00758856	0.0125516	0.545452	0.909152	0	Wald ratio	1	-0.00683674	0.012648	0.588824	0.855953	TRUE	NA		NA	NA	NA	NA	NA	FALSE	NA	Inverse variance weighted	2	-0.0563609	0.101871	0.580088	0.973022	FALSE	NA
ENSG00000085265	FCN1	2	0.00469193	0.00826093	0.570058	0.916686	0	Inverse variance weighted	5	0.00510794	0.00836544	0.541464	0.828607	TRUE	NA		NA	NA	NA	NA	NA	FALSE	NA	Inverse variance weighted	2	-0.0116479	0.0524276	0.824181	0.992939	FALSE	NA
ENSG00000085276	MECOM	NA	NA	NA	NA	NA	NA	Wald ratio	1	0.00362511	0.0485765	0.940512	0.985179	TRUE	NA	NA	NA	NA	NA	NA	NA	FALSE	NA	NA	NA	NA	NA	NA	NA	FALSE	NA
ENSG00000085365	SCAMP1	2	0.0597075	0.0245988	0.0152134	0.219668	0	Wald ratio	1	0.0602048	0.0248924	0.0155802	0.109793	TRUE	0.0454183		NA	NA	NA	NA	NA	FALSE	NA	Inverse variance weighted	2	0.0390012	0.160633	0.808163	0.991736	FALSE	NA
ENSG00000085377	PREP	3	-0.00886361	0.0356218	0.803496	0.964346	54.4967	Inverse variance weighted	3	0.0336575	0.0317004	0.288354	0.635672	TRUE	NA	Inverse variance weighted	2	-0.0539574	0.0293393	0.0659032	0.585469	TRUE	NA	Inverse variance weighted	2	0.00911332	0.0943107	0.92302	0.995669	FALSE	NA
ENSG00000085382	HACE1	2	-0.0926792	0.0357348	0.00949959	0.168	0	Wald ratio	1	-0.105723	0.0383504	0.00583778	0.0553824	TRUE	0.0140447		NA	NA	NA	NA	NA	FALSE	NA	Inverse variance weighted	2	-0.00672483	0.098448	0.94554	0.997116	FALSE	NA
ENSG00000085415	SEH1L	3	0.0438365	0.020889	0.0358571	0.346728	0.122673	Wald ratio	1	0.0396779	0.0283414	0.161513	0.475716	TRUE	NA	Wald ratio	1	0.0796668	0.0363132	0.0282442	0.464107	TRUE	0.103736	Inverse variance weighted	2	-0.0313158	0.0584729	0.592262	0.973247	FALSE	NA
ENSG00000085433	WDR47	2	0.0401619	0.0612799	0.51222	0.903626	24.5441	Inverse variance weighted	2	0.00913617	0.0433613	0.833122	0.951747	TRUE	NA		NA	NA	NA	NA	NA	FALSE	NA	Wald ratio	1	0.161198	0.124769	0.196367	0.860929	FALSE	NA
ENSG00000085449	WDFY1	3	0.00412159	0.0218522	0.850397	0.975538	0	Inverse variance weighted	4	0.00239795	0.0274971	0.930507	0.981717	FALSE	NA	Wald ratio	1	-0.00475568	0.0380454	0.900524	0.989572	TRUE	NA	Inverse variance weighted	2	0.10837	0.111318	0.330299	0.926366	FALSE	NA
ENSG00000085465	OVGP1	3	0.00305254	0.0118016	0.795902	0.963561	21.7543	Inverse variance weighted	6	-0.00363685	0.00953981	0.703033	0.909005	FALSE	NA	Wald ratio	1	0.0345699	0.0233027	0.137937	0.713378	TRUE	NA	Wald ratio	1	-0.0149311	0.0321399	0.642242	0.976864	FALSE	NA
ENSG00000085491	SLC25A24	2	-0.00818677	0.0399893	0.837788	0.972815	59.2409	Inverse variance weighted	3	-0.0384707	0.0217101	0.0763912	0.309334	FALSE	NA		NA	NA	NA	NA	NA	FALSE	NA	Inverse variance weighted	2	0.0446183	0.0484003	0.356601	0.938826	FALSE	NA
ENSG00000085511	MAP3K4	NA	NA	NA	NA	NA	NA	Inverse variance weighted	2	-0.0666804	0.120169	0.578971	0.851745	FALSE	NA	NA	NA	NA	NA	NA	NA	FALSE	NA	NA	NA	NA	NA	NA	NA	FALSE	NA
ENSG00000085514	PILRA	2	0.0589438	0.0947793	0.534004	0.906388	0	Inverse variance weighted	2	-0.00710464	0.12473	0.954577	0.990413	FALSE	NA		NA	NA	NA	NA	NA	FALSE	NA	Wald ratio	1	0.149189	0.145799	0.306187	0.918702	FALSE	NA
ENSG00000085552	IGSF9	NA	NA	NA	NA	NA	NA	Inverse variance weighted	2	0.0245972	0.0595927	0.679785	0.897857	FALSE	NA	NA	NA	NA	NA	NA	NA	FALSE	NA	NA	NA	NA	NA	NA	NA	FALSE	NA
ENSG00000085563	ABCB1	NA	NA	NA	NA	NA	NA	Inverse variance weighted	2	0.014056	0.0354601	0.691817	0.903876	TRUE	NA	NA	NA	NA	NA	NA	NA	FALSE	NA	NA	NA	NA	NA	NA	NA	FALSE	NA
ENSG00000085644	ZNF213	3	0.0218612	0.0178122	0.219704	0.752958	0	Inverse variance weighted	3	0.0304396	0.0208426	0.144166	0.44649	FALSE	NA	Wald ratio	1	0.00268922	0.0353441	0.93935	0.991777	TRUE	NA	Inverse variance weighted	3	-0.0672241	0.142296	0.636624	0.976175	FALSE	NA
ENSG00000085662	AKR1B1	3	0.0225168	0.0225769	0.3186	0.831579	36.3115	Inverse variance weighted	4	0.00360478	0.0121268	0.76627	0.932999	TRUE	NA	Wald ratio	1	0.0498849	0.0322996	0.122481	0.689362	TRUE	NA	Inverse variance weighted	2	0.132083	0.114123	0.247119	0.895617	FALSE	NA
ENSG00000085719	CPNE3	2	0.00411318	0.0132562	0.756345	0.953834	0	Inverse variance weighted	4	0.00647974	0.0139851	0.643126	0.883098	TRUE	NA		NA	NA	NA	NA	NA	FALSE	NA	Inverse variance weighted	2	-0.0168299	0.0416032	0.685821	0.980396	FALSE	NA
ENSG00000085721	RRN3	3	0.0582566	0.0284766	0.040779	0.369102	25.3761	Inverse variance weighted	2	0.0831675	0.034808	0.0168794	0.116196	FALSE	0.999458	Wald ratio	1	0.024262	0.030934	0.432856	0.897159	TRUE	NA	Inverse variance weighted	2	0.159181	0.111237	0.152428	0.83162	FALSE	NA
ENSG00000085733	CTTN	3	0.0443919	0.0394979	0.261054	0.788846	38.2199	Wald ratio	1	0.0511836	0.0431548	0.235604	0.574603	TRUE	NA	Wald ratio	1	-0.00815708	0.0420089	0.846039	0.983763	TRUE	NA	Inverse variance weighted	2	0.194695	0.0992058	0.0497001	0.652589	FALSE	0.0260291
ENSG00000085741	WNT11	2	-0.115194	0.018666	6.7733e-10	3.75945e-07	0	Inverse variance weighted	2	-0.108551	0.0212346	3.18834e-07	1.57143e-05	TRUE	0.789466		NA	NA	NA	NA	NA	FALSE	NA	Inverse variance weighted	2	-0.137776	0.0391522	0.000433189	0.138062	FALSE	0.402911
ENSG00000085760	MTIF2	3	-0.0798918	0.0767948	0.298187	0.818021	92.529	Inverse variance weighted	3	-0.243133	0.0532209	4.91535e-06	0.00016741	TRUE	0.00229233	Wald ratio	1	-0.0249124	0.027988	0.373407	0.879302	TRUE	NA	Inverse variance weighted	2	0.0123702	0.032911	0.707015	0.983769	FALSE	NA
ENSG00000085788	DDHD2	2	0.0723532	0.0853041	0.396338	0.869952	53.2159	Wald ratio	1	0.0195411	0.0199956	0.328434	0.677235	TRUE	NA		NA	NA	NA	NA	NA	FALSE	NA	Wald ratio	1	0.21014	0.128825	0.102847	0.772234	FALSE	NA
ENSG00000085832	EPS15	3	0.0278367	0.0417601	0.505036	0.901219	0	Inverse variance weighted	2	-0.0810036	0.151455	0.592763	0.857608	FALSE	NA	Inverse variance weighted	2	0.0368319	0.0449462	0.412521	0.892155	TRUE	NA	Inverse variance weighted	2	0.0362273	0.169467	0.830725	0.993456	FALSE	NA
ENSG00000085871	MGST2	3	0.00485831	0.00756082	0.520507	0.90385	0	Inverse variance weighted	5	0.00436954	0.00782429	0.576531	0.850045	TRUE	NA	Wald ratio	1	-0.00217468	0.0483867	0.964152	0.996647	TRUE	NA	Inverse variance weighted	4	0.0198867	0.036983	0.590767	0.973247	FALSE	NA
ENSG00000085872	CHERP	NA	NA	NA	NA	NA	NA	Inverse variance weighted	2	0.0827921	0.089568	0.355305	0.702054	FALSE	NA	NA	NA	NA	NA	NA	NA	FALSE	NA	NA	NA	NA	NA	NA	NA	FALSE	NA
ENSG00000085978	ATG16L1	3	-0.0582637	0.0210063	0.00554345	0.120189	22.4784	Inverse variance weighted	3	-0.064723	0.0189174	0.000623108	0.00943668	TRUE	0.00339674	Inverse variance weighted	2	-0.0174898	0.0336715	0.603465	0.943442	TRUE	NA	Wald ratio	1	-0.157629	0.0711681	0.0267686	0.578202	FALSE	0.0718688
ENSG00000085982	USP40	3	0.00869378	0.0134278	0.517344	0.90385	0	Inverse variance weighted	4	0.0171862	0.0240575	0.474992	0.788053	FALSE	NA	Inverse variance weighted	2	0.00692639	0.0194406	0.721627	0.971398	TRUE	NA	Inverse variance weighted	3	0.000166364	0.0292061	0.995455	0.999399	FALSE	NA
ENSG00000085998	POMGNT1	2	-0.0110899	0.0158833	0.485044	0.890981	0	Inverse variance weighted	2	-0.00849423	0.0161606	0.599157	0.860759	TRUE	NA		NA	NA	NA	NA	NA	FALSE	NA	Inverse variance weighted	2	-0.0847809	0.086107	0.324821	0.925291	FALSE	NA
ENSG00000085999	RAD54L	2	-0.0102442	0.0791208	0.896981	0.984421	44.0445	Wald ratio	1	-0.0817954	0.0762184	0.283195	0.630545	TRUE	NA		NA	NA	NA	NA	NA	FALSE	NA	Wald ratio	1	0.0772471	0.0913477	0.397755	0.948011	FALSE	NA
ENSG00000086015	MAST2	2	0.148332	0.0246945	1.89371e-09	9.06106e-07	0	Wald ratio	1	0.157248	0.0280311	2.02612e-08	1.45488e-06	TRUE	0.202263		NA	NA	NA	NA	NA	FALSE	NA	Inverse variance weighted	2	0.117426	0.0521891	0.0244478	0.574496	FALSE	0.0345888
ENSG00000086061	DNAJA1	3	-0.0294101	0.0349139	0.399585	0.871906	0	Wald ratio	1	0.00158665	0.078539	0.983882	0.995215	TRUE	NA	Wald ratio	1	-0.0391384	0.0396216	0.323248	0.855283	TRUE	NA	Wald ratio	1	0.0257392	0.216944	0.905557	0.995669	FALSE	NA
ENSG00000086062	B4GALT1	3	-0.0133046	0.0117746	0.258501	0.788437	0	Inverse variance weighted	2	-0.013903	0.0210645	0.509243	0.809935	FALSE	NA	Wald ratio	1	-0.0167904	0.0149058	0.259981	0.826347	TRUE	NA	Inverse variance weighted	2	0.0238669	0.0467094	0.609375	0.973247	FALSE	NA
ENSG00000086102	NFX1	3	-0.0166987	0.030005	0.577849	0.918307	18.6815	Wald ratio	1	0.0124672	0.0566691	0.825871	0.948688	TRUE	NA	Wald ratio	1	-0.0430361	0.0270789	0.111996	0.674764	TRUE	NA	Inverse variance weighted	2	0.0774311	0.0864556	0.370457	0.943122	FALSE	NA
ENSG00000086189	DIMT1	3	-0.00990606	0.0291969	0.734395	0.948996	39.6254	Inverse variance weighted	2	-0.028755	0.0206397	0.163562	0.478871	TRUE	NA	Wald ratio	1	0.0469357	0.0406174	0.247863	0.821545	TRUE	NA	Inverse variance weighted	2	-0.0696245	0.078226	0.373443	0.943707	FALSE	NA
ENSG00000086200	IPO11	2	0.0431268	0.0268974	0.108851	0.583629	0	Inverse variance weighted	2	0.0449339	0.0274825	0.102049	0.364422	TRUE	NA		NA	NA	NA	NA	NA	FALSE	NA	Wald ratio	1	0.00203495	0.131051	0.987611	0.998833	FALSE	NA
ENSG00000086232	EIF2AK1	3	-0.00321219	0.00986521	0.744721	0.950276	0.426896	Inverse variance weighted	3	-0.0117303	0.0164663	0.476228	0.788451	TRUE	NA	Wald ratio	1	0.00455149	0.0123223	0.711852	0.969441	TRUE	NA	Inverse variance weighted	2	-0.19617	0.099897	0.0495628	0.652589	FALSE	0.0620677
ENSG00000086288	NME8	2	0.0117008	0.0106895	0.273687	0.798621	0	Inverse variance weighted	3	0.0100979	0.0109555	0.356676	0.702751	TRUE	NA		NA	NA	NA	NA	NA	FALSE	NA	Inverse variance weighted	3	0.0435092	0.0488028	0.372644	0.943437	FALSE	NA
ENSG00000086289	EPDR1	3	0.00627136	0.0116814	0.591361	0.920737	0	Inverse variance weighted	8	0.0121522	0.0130547	0.35192	0.698015	FALSE	NA	Wald ratio	1	-0.0283121	0.0312409	0.364804	0.871878	TRUE	NA	Inverse variance weighted	2	0.00839685	0.047888	0.86081	0.994116	FALSE	NA
ENSG00000086300	SNX10	3	-0.0192026	0.0457306	0.674553	0.939299	55.7609	Inverse variance weighted	2	-0.0604553	0.0271021	0.0257042	0.153984	TRUE	0.0118144	Wald ratio	1	0.0356906	0.0419606	0.395006	0.89051	TRUE	NA	Wald ratio	1	-0.0727981	0.31401	0.816667	0.992171	FALSE	NA
ENSG00000086475	SEPHS1	3	-0.0350211	0.0381651	0.358818	0.854828	39.1809	Wald ratio	1	0.0134672	0.0501959	0.788474	0.939382	TRUE	NA	Wald ratio	1	-0.0119762	0.0485351	0.805099	0.981292	TRUE	NA	Inverse variance weighted	2	-0.118695	0.056344	0.0351512	0.608039	FALSE	NA
ENSG00000086504	MRPL28	3	-0.0146812	0.055801	0.792474	0.963561	61.7817	Inverse variance weighted	2	0.0367994	0.0486928	0.449802	0.771897	FALSE	NA	Wald ratio	1	-0.0863778	0.0349846	0.0135481	0.383223	TRUE	0.10143	Inverse variance weighted	3	0.111812	0.154617	0.469586	0.961931	FALSE	NA
ENSG00000086506	HBQ1	2	-0.0117826	0.0686463	0.863719	0.976725	45.9337	Inverse variance weighted	3	-0.0659267	0.0553749	0.23383	0.572668	FALSE	NA		NA	NA	NA	NA	NA	FALSE	NA	Inverse variance weighted	3	0.0752502	0.0878038	0.39143	0.947221	FALSE	NA
ENSG00000086544	ITPKC	3	0.0827496	0.0443783	0.0622317	0.45927	45.5686	Wald ratio	1	0.1399	0.0409653	0.000637599	0.00960377	TRUE	0.573647	Wald ratio	1	0.0347838	0.0438116	0.427231	0.896168	TRUE	NA	Inverse variance weighted	2	0.0309603	0.127564	0.808235	0.991736	FALSE	NA
ENSG00000086548	CEACAM6	NA	NA	NA	NA	NA	NA	NA	NA	NA	NA	NA	NA	FALSE	NA	NA	NA	NA	NA	NA	NA	FALSE	NA	Wald ratio	1	-0.0292343	0.101233	0.772748	0.989171	FALSE	NA
ENSG00000086570	FAT2	NA	NA	NA	NA	NA	NA	Wald ratio	1	-0.0575257	0.0299449	0.0547251	0.251726	TRUE	NA	NA	NA	NA	NA	NA	NA	FALSE	NA	NA	NA	NA	NA	NA	NA	FALSE	NA
ENSG00000086589	RBM22	3	-0.0322139	0.0324321	0.320578	0.832629	0	Inverse variance weighted	2	0.0473717	0.131037	0.717716	0.912865	FALSE	NA	Wald ratio	1	-0.0407367	0.034195	0.233534	0.808209	TRUE	NA	Wald ratio	1	0.0390035	0.163815	0.811807	0.991736	FALSE	NA
ENSG00000086598	TMED2	2	-0.0569682	0.0253351	0.0245385	0.283984	0	Inverse variance weighted	3	-0.0559544	0.0257275	0.0296387	0.168977	TRUE	0.0090408		NA	NA	NA	NA	NA	FALSE	NA	Inverse variance weighted	2	-0.0894432	0.145608	0.539034	0.967938	FALSE	NA
ENSG00000086619	ERO1LB	3	0.0944862	0.0168305	1.97728e-08	6.23562e-06	0	Inverse variance weighted	2	0.0925228	0.0180964	3.17475e-07	1.56938e-05	TRUE	0.999966	Wald ratio	1	0.11403	0.0512364	0.0260434	0.457331	TRUE	0.0120261	Inverse variance weighted	2	0.0793424	0.102223	0.437647	0.957086	FALSE	NA
ENSG00000086666	ZFAND6	2	-0.0607075	0.0359274	0.0910798	0.547821	0	Wald ratio	1	-0.0298146	0.0553699	0.590258	0.856423	TRUE	NA	Wald ratio	1	-0.0831722	0.0472165	0.0781528	0.613699	TRUE	NA		NA	NA	NA	NA	NA	FALSE	NA
ENSG00000086730	LAT2	2	-0.0145534	0.0182049	0.424045	0.879132	0	Inverse variance weighted	3	-0.0127769	0.0188835	0.498647	0.803309	TRUE	NA		NA	NA	NA	NA	NA	FALSE	NA	Inverse variance weighted	3	-0.0379473	0.0685253	0.579736	0.973022	FALSE	NA
ENSG00000086827	ZW10	NA	NA	NA	NA	NA	NA	Inverse variance weighted	2	0.0100712	0.110955	0.927676	0.980221	FALSE	NA	NA	NA	NA	NA	NA	NA	FALSE	NA	NA	NA	NA	NA	NA	NA	FALSE	NA
ENSG00000086848	ALG9	2	-0.0640033	0.0504162	0.204263	0.734355	0	Wald ratio	1	-0.0782927	0.0561098	0.162911	0.478141	TRUE	NA		NA	NA	NA	NA	NA	FALSE	NA	Wald ratio	1	-0.00411867	0.114865	0.971397	0.997435	FALSE	NA
ENSG00000086967	MYBPC2	2	0.119408	0.113977	0.294798	0.817258	75.865		NA	NA	NA	NA	NA	FALSE	NA	Inverse variance weighted	2	0.0146765	0.0640881	0.818865	0.982547	FALSE	NA	Wald ratio	1	0.243446	0.0923249	0.00836818	0.428203	FALSE	0.0684856
ENSG00000086991	NOX4	NA	NA	NA	NA	NA	NA	NA	NA	NA	NA	NA	NA	FALSE	NA	Wald ratio	1	0.0577947	0.0551874	0.294987	0.83979	TRUE	NA	NA	NA	NA	NA	NA	NA	FALSE	NA
ENSG00000087008	ACOX3	3	-8.92932e-05	0.0250501	0.997156	0.99939	0	Inverse variance weighted	2	0.00364795	0.0391545	0.92577	0.97952	FALSE	NA	Wald ratio	1	-0.0259912	0.037781	0.491489	0.917429	TRUE	NA	Inverse variance weighted	3	0.0651594	0.0644496	0.31201	0.922066	FALSE	NA
ENSG00000087053	MTMR2	3	-0.040313	0.0275009	0.142681	0.647854	0.186013	Wald ratio	1	-0.06277	0.0393642	0.110803	0.382404	TRUE	NA	Wald ratio	1	-0.0393181	0.04383	0.369688	0.875568	TRUE	NA	Inverse variance weighted	2	0.0469945	0.0791329	0.552601	0.970382	FALSE	NA
ENSG00000087074	PPP1R15A	3	0.00408263	0.0152959	0.789538	0.963561	0	Wald ratio	1	0.00520492	0.0164366	0.751497	0.927484	TRUE	NA	Wald ratio	1	-0.0127141	0.0452623	0.778788	0.977453	TRUE	NA	Wald ratio	1	0.0519214	0.108754	0.633064	0.976175	FALSE	NA
ENSG00000087076	HSD17B14	3	-0.00337482	0.0121214	0.78069	0.961315	0.0131886	Inverse variance weighted	3	-0.0125347	0.0215044	0.559968	0.839801	FALSE	NA	Wald ratio	1	0.0538578	0.0510527	0.29145	0.839174	TRUE	NA	Inverse variance weighted	3	-0.00388034	0.0153182	0.800024	0.991098	FALSE	NA
ENSG00000087077	TRIP6	2	-0.0289341	0.0906235	0.749516	0.951666	58.2476	Inverse variance weighted	4	0.0305407	0.0195654	0.118533	0.397154	FALSE	NA		NA	NA	NA	NA	NA	FALSE	NA	Inverse variance weighted	2	-0.16702	0.126148	0.185502	0.859404	FALSE	NA
ENSG00000087086	FTL	3	-0.02801	0.0439121	0.523561	0.90385	40.6597	Wald ratio	1	0.0188046	0.036669	0.608077	0.866062	TRUE	NA	Wald ratio	1	-0.0795679	0.0488651	0.103457	0.659663	TRUE	NA	Inverse variance weighted	2	-0.0822714	0.165769	0.619682	0.97493	FALSE	NA
ENSG00000087087	SRRT	NA	NA	NA	NA	NA	NA	Inverse variance weighted	2	-0.0948668	0.0751729	0.206955	0.539023	FALSE	NA	NA	NA	NA	NA	NA	NA	FALSE	NA	NA	NA	NA	NA	NA	NA	FALSE	NA
ENSG00000087088	BAX	2	0.00868341	0.0148465	0.558628	0.912183	0	Inverse variance weighted	3	0.00900292	0.015114	0.551398	0.834408	TRUE	NA		NA	NA	NA	NA	NA	FALSE	NA	Inverse variance weighted	2	-0.000101605	0.079251	0.998977	1	FALSE	NA
ENSG00000087095	NLK	3	-0.0732672	0.0371431	0.0485449	0.40497	0.00458111	Wald ratio	1	-0.163261	0.0891425	0.0670318	0.284801	TRUE	NA	Wald ratio	1	-0.0729859	0.042846	0.0884842	0.63136	TRUE	NA	Wald ratio	1	0.132196	0.135615	0.329664	0.926366	FALSE	NA
ENSG00000087111	PIGS	2	0.0168553	0.0457171	0.712361	0.945663	0.436446	Inverse variance weighted	4	0.00465145	0.0465353	0.92038	0.978594	FALSE	NA		NA	NA	NA	NA	NA	FALSE	NA	Wald ratio	1	0.188117	0.177051	0.288009	0.913852	FALSE	NA
ENSG00000087116	ADAMTS2	NA	NA	NA	NA	NA	NA	Wald ratio	1	-0.00616554	0.0234291	0.792429	0.93958	TRUE	NA	NA	NA	NA	NA	NA	NA	FALSE	NA	NA	NA	NA	NA	NA	NA	FALSE	NA
ENSG00000087128	TMPRSS11E	NA	NA	NA	NA	NA	NA	Wald ratio	1	0.00130684	0.0601148	0.982656	0.99516	TRUE	NA	NA	NA	NA	NA	NA	NA	FALSE	NA	NA	NA	NA	NA	NA	NA	FALSE	NA
ENSG00000087152	ATXN7L3	NA	NA	NA	NA	NA	NA	Inverse variance weighted	2	-0.171742	0.0469421	0.000253599	0.00455357	TRUE	0.173481	NA	NA	NA	NA	NA	NA	FALSE	NA	NA	NA	NA	NA	NA	NA	FALSE	NA
ENSG00000087157	PGS1	3	0.00847449	0.0834138	0.919078	0.986546	85.0395	Inverse variance weighted	3	0.109221	0.039494	0.00568327	0.05435	FALSE	0.000462978	Wald ratio	1	-0.0896929	0.0316748	0.00463037	0.271575	TRUE	0.0921138	Inverse variance weighted	2	0.0133007	0.242616	0.95628	0.997435	FALSE	NA
ENSG00000087191	PSMC5	3	0.0218441	0.0239596	0.361923	0.857074	0	Inverse variance weighted	2	0.0802031	0.0851796	0.34641	0.692528	FALSE	NA	Wald ratio	1	0.0149763	0.0250854	0.550497	0.929902	TRUE	NA	Inverse variance weighted	3	0.213003	0.258059	0.409141	0.948096	FALSE	NA
ENSG00000087206	UIMC1	3	0.0507112	0.047591	0.286622	0.811128	60.7062	Inverse variance weighted	2	0.119112	0.0573557	0.0378268	0.199543	TRUE	2.02532e-05	Wald ratio	1	-0.0123292	0.025539	0.629267	0.947684	TRUE	NA	Inverse variance weighted	3	0.0929549	0.0800652	0.245646	0.895192	FALSE	NA
ENSG00000087237	CETP	3	0.035179	0.019196	0.0668587	0.472658	0	Inverse variance weighted	3	0.0387752	0.0219515	0.0773281	0.311237	TRUE	NA	Inverse variance weighted	2	-0.00756167	0.0510825	0.88232	0.987318	FALSE	NA	Inverse variance weighted	2	0.0701021	0.0625836	0.262656	0.900511	FALSE	NA
ENSG00000087250	MT3	2	0.019653	0.0205246	0.338299	0.844696	0	Inverse variance weighted	2	0.0285576	0.0338112	0.398323	0.735644	TRUE	NA		NA	NA	NA	NA	NA	FALSE	NA	Inverse variance weighted	2	0.014457	0.0258277	0.575652	0.972767	FALSE	NA
ENSG00000087253	LPCAT2	2	-0.00519269	0.0124981	0.677791	0.939504	0	Inverse variance weighted	4	-0.00524527	0.0127209	0.680094	0.898113	FALSE	NA		NA	NA	NA	NA	NA	FALSE	NA	Inverse variance weighted	2	-0.00373125	0.067068	0.955633	0.997435	FALSE	NA
ENSG00000087258	GNAO1	2	-0.0703294	0.0206302	0.000651917	0.0267633	0	Inverse variance weighted	3	-0.0742759	0.0213479	0.000502702	0.007953	TRUE	0.0649267		NA	NA	NA	NA	NA	FALSE	NA	Inverse variance weighted	2	-0.0145711	0.0802418	0.855904	0.993896	FALSE	NA
ENSG00000087263	OGFOD1	3	-0.0139434	0.0399821	0.727284	0.948284	68.9322	Inverse variance weighted	4	-0.0632661	0.0150234	2.54061e-05	0.000661038	TRUE	0.3188	Inverse variance weighted	2	0.000117695	0.037365	0.997487	1	TRUE	NA	Wald ratio	1	0.112896	0.0871262	0.195053	0.860929	FALSE	NA
ENSG00000087266	SH3BP2	3	-0.00140689	0.0242295	0.953697	0.992528	0.0101791	Inverse variance weighted	3	-0.0140329	0.0295152	0.634467	0.879784	TRUE	NA	Wald ratio	1	0.00341761	0.0447707	0.939152	0.991777	TRUE	NA	Inverse variance weighted	2	0.210685	0.132488	0.111786	0.784195	FALSE	NA
ENSG00000087269	NOP14	3	0.0572289	0.0440394	0.193775	0.725029	61.0298	Inverse variance weighted	3	0.116958	0.030755	0.00014302	0.00284315	TRUE	0.0220663	Wald ratio	1	-0.00444452	0.0434575	0.91854	0.990403	TRUE	NA	Inverse variance weighted	2	0.0362107	0.0822613	0.659798	0.978864	FALSE	NA
ENSG00000087274	ADD1	3	-0.0515602	0.0264334	0.0511081	0.415289	7.40051	Inverse variance weighted	3	-0.0649563	0.0249691	0.00928242	0.0773483	TRUE	0.948131	Wald ratio	1	0.00421893	0.055268	0.939152	0.991777	TRUE	NA	Inverse variance weighted	2	-0.14491	0.223344	0.516453	0.967011	FALSE	NA
ENSG00000087299	L2HGDH	3	0.0389985	0.0373668	0.296639	0.818021	40.0409	Wald ratio	1	0.113707	0.0608431	0.0616433	0.27112	TRUE	NA	Wald ratio	1	0.00674458	0.0183943	0.713868	0.969623	TRUE	NA	Inverse variance weighted	2	0.049942	0.0936095	0.593678	0.973247	FALSE	NA
ENSG00000087301	TXNDC16	3	0.00218086	0.030427	0.94286	0.990102	0	Inverse variance weighted	2	0.00872171	0.089829	0.922653	0.978734	FALSE	NA	Inverse variance weighted	3	-0.0107094	0.0372259	0.773586	0.977329	FALSE	NA	Inverse variance weighted	2	0.0383764	0.065289	0.556672	0.971753	FALSE	NA
ENSG00000087302	C14orf166	NA	NA	NA	NA	NA	NA	Inverse variance weighted	2	-0.00705763	0.0379169	0.85234	0.958762	TRUE	NA	NA	NA	NA	NA	NA	NA	FALSE	NA	NA	NA	NA	NA	NA	NA	FALSE	NA
ENSG00000087303	NID2	NA	NA	NA	NA	NA	NA	Wald ratio	1	-0.156527	0.047136	0.000897744	0.0127934	TRUE	0.262526	NA	NA	NA	NA	NA	NA	FALSE	NA	NA	NA	NA	NA	NA	NA	FALSE	NA
ENSG00000087338	GMCL1	2	0.0352185	0.0340339	0.30076	0.820555	77.633	Inverse variance weighted	2	0.0683069	0.0212899	0.00133467	0.0174387	TRUE	0.0354869	Inverse variance weighted	2	0.000211945	0.0241636	0.993002	0.999085	TRUE	NA		NA	NA	NA	NA	NA	FALSE	NA
ENSG00000087365	SF3B2	3	0.0798483	0.0484487	0.0993319	0.563471	70.9862	Inverse variance weighted	2	0.0313157	0.0136742	0.0220138	0.138973	TRUE	0.259459	Wald ratio	1	0.162742	0.0456648	0.000365483	0.0998763	TRUE	0.195321	Inverse variance weighted	3	0.0466834	0.100198	0.641278	0.976864	FALSE	NA
ENSG00000087448	KLHL42	3	0.15834	0.0443924	0.000361341	0.0177172	66.7653	Wald ratio	1	0.205033	0.0142132	3.57503e-47	1.98521e-43	TRUE	0.973941	Wald ratio	1	0.0709901	0.0510425	0.164285	0.743248	TRUE	NA	Inverse variance weighted	2	0.177231	0.0741931	0.0169046	0.510365	FALSE	0.073606
ENSG00000087460	GNAS	2	0.0222238	0.0357949	0.534687	0.906388	13.8869	Inverse variance weighted	3	0.0332847	0.0168965	0.0488476	0.236062	FALSE	0.0103125		NA	NA	NA	NA	NA	FALSE	NA	Wald ratio	1	-0.0936142	0.11654	0.421814	0.953286	FALSE	NA
ENSG00000087470	DNM1L	3	0.013544	0.0230308	0.556476	0.911719	0	Inverse variance weighted	2	0.00957894	0.0245771	0.696721	0.906003	TRUE	NA	Inverse variance weighted	2	0.0254456	0.0708683	0.719554	0.970701	FALSE	NA	Wald ratio	1	0.150379	0.180614	0.405071	0.948096	FALSE	NA
ENSG00000087494	PTHLH	NA	NA	NA	NA	NA	NA	NA	NA	NA	NA	NA	NA	FALSE	NA	Wald ratio	1	0.0598504	0.0430329	0.164285	0.743248	TRUE	NA	NA	NA	NA	NA	NA	NA	FALSE	NA
ENSG00000087495	PHACTR3	2	-0.0297359	0.0399979	0.457217	0.884868	0	Wald ratio	1	-0.0470663	0.0834357	0.572684	0.848055	TRUE	NA	Wald ratio	1	-0.0245648	0.0455763	0.589899	0.940899	TRUE	NA		NA	NA	NA	NA	NA	FALSE	NA
ENSG00000087502	ERGIC2	3	-0.0217111	0.0206286	0.292582	0.815428	5.65289	Inverse variance weighted	2	-0.00637551	0.0228942	0.780646	0.937369	TRUE	NA	Wald ratio	1	-0.0676306	0.0437896	0.122481	0.689362	TRUE	NA	Inverse variance weighted	2	-0.0290047	0.0623958	0.642039	0.976864	FALSE	NA
ENSG00000087586	AURKA	NA	NA	NA	NA	NA	NA	Inverse variance weighted	2	0.0748314	0.0523235	0.152669	0.460936	TRUE	NA	NA	NA	NA	NA	NA	NA	FALSE	NA	NA	NA	NA	NA	NA	NA	FALSE	NA
ENSG00000087589	CASS4	2	0.0214542	0.115719	0.852917	0.976041	56.3816	Wald ratio	1	-0.0571267	0.0457014	0.2113	0.544645	TRUE	NA		NA	NA	NA	NA	NA	FALSE	NA	Wald ratio	1	0.191864	0.157966	0.224522	0.885106	FALSE	NA
ENSG00000087884	AAMDC	3	-0.0320004	0.0133673	0.0166687	0.228335	0	Wald ratio	1	-0.0385215	0.0148547	0.00950818	0.0784143	TRUE	0.217069	Wald ratio	1	-0.011385	0.03588	0.75101	0.976423	TRUE	NA	Wald ratio	1	0.0150315	0.0589394	0.798697	0.99106	FALSE	NA
ENSG00000087903	RFX2	3	0.0237898	0.04356	0.58497	0.919377	62.3094	Inverse variance weighted	3	-0.00995674	0.0513804	0.846344	0.956632	FALSE	NA	Wald ratio	1	-0.0192586	0.0315296	0.541325	0.9274	TRUE	NA	Wald ratio	1	0.127994	0.0585116	0.028706	0.590059	FALSE	0.0897427
ENSG00000087995	METTL2A	NA	NA	NA	NA	NA	NA	NA	NA	NA	NA	NA	NA	FALSE	NA	NA	NA	NA	NA	NA	NA	FALSE	NA	Inverse variance weighted	2	0.0814162	0.0630496	0.196598	0.860929	FALSE	NA
ENSG00000088002	SULT2B1	2	-0.0481958	0.0139171	0.000534061	0.0233774	0	Inverse variance weighted	2	-0.0606597	0.0256952	0.0182385	0.122366	TRUE	0.0243046		NA	NA	NA	NA	NA	FALSE	NA	Inverse variance weighted	4	-0.0430216	0.0165557	0.00936066	0.435522	FALSE	0.0862054
ENSG00000088035	ALG6	3	0.00309575	0.0235344	0.895347	0.983974	0.0087047	Wald ratio	1	-0.00968116	0.0263328	0.713136	0.912025	TRUE	NA	Wald ratio	1	0.0297782	0.0573231	0.603426	0.943442	TRUE	NA	Inverse variance weighted	2	0.175756	0.129478	0.174649	0.853722	FALSE	NA
ENSG00000088038	CNOT3	2	-0.046889	0.0333805	0.160116	0.673058	0	Wald ratio	1	-0.0450423	0.0337817	0.182422	0.507003	TRUE	NA		NA	NA	NA	NA	NA	FALSE	NA	Wald ratio	1	-0.123251	0.217231	0.570459	0.972767	FALSE	NA
ENSG00000088053	GP6	3	0.0136404	0.0175142	0.436086	0.881991	0	Wald ratio	1	0.00541133	0.0198415	0.785063	0.93893	TRUE	NA	Wald ratio	1	0.033933	0.0414467	0.41295	0.892155	TRUE	NA	Wald ratio	1	0.0796125	0.0851928	0.350047	0.9365	FALSE	NA
ENSG00000088179	PTPN4	3	-0.0102469	0.042078	0.807601	0.96549	39.8738	Wald ratio	1	-0.0569235	0.0360515	0.114348	0.389396	TRUE	NA	Wald ratio	1	0.0412202	0.0488719	0.398986	0.892155	TRUE	NA	Inverse variance weighted	2	0.0339489	0.13291	0.798393	0.99106	FALSE	NA
ENSG00000088205	DDX18	3	0.0111549	0.0154298	0.469715	0.887978	0	Inverse variance weighted	2	0.0135905	0.0176816	0.442118	0.765299	TRUE	NA	Wald ratio	1	-0.0049916	0.0335547	0.881743	0.987318	TRUE	NA	Inverse variance weighted	2	0.0688372	0.0938408	0.463221	0.960858	FALSE	NA
ENSG00000088247	KHSRP	2	-0.0969827	0.0587213	0.0986209	0.561998	0	Wald ratio	1	-0.0959765	0.0609082	0.115082	0.391289	TRUE	NA		NA	NA	NA	NA	NA	FALSE	NA	Inverse variance weighted	2	-0.110244	0.221124	0.61809	0.974366	FALSE	NA
ENSG00000088256	GNA11	3	0.0255875	0.0138909	0.0654704	0.469228	18.306	Wald ratio	1	0.0110162	0.0148031	0.456764	0.775451	TRUE	NA	Wald ratio	1	0.0681345	0.0498666	0.171833	0.749568	TRUE	NA	Inverse variance weighted	3	0.0399364	0.0204719	0.0510822	0.656641	FALSE	NA
ENSG00000088280	ASAP3	2	-0.0304964	0.020683	0.140355	0.645813	0	Wald ratio	1	-0.0269811	0.025923	0.297961	0.644499	TRUE	NA		NA	NA	NA	NA	NA	FALSE	NA	Inverse variance weighted	4	-0.0366542	0.0343093	0.285364	0.912761	FALSE	NA
ENSG00000088298	EDEM2	3	-0.0215096	0.0229204	0.348013	0.849243	43.6994	Inverse variance weighted	2	-0.0445035	0.0120922	0.000232921	0.00424999	TRUE	1.13618e-05	Wald ratio	1	0.00515474	0.0318949	0.871608	0.986921	TRUE	NA	Inverse variance weighted	3	0.0340477	0.0660532	0.606232	0.973247	FALSE	NA
ENSG00000088305	DNMT3B	3	-0.0495631	0.063326	0.433823	0.881991	85.2567	Wald ratio	1	-0.174936	0.0509656	0.000598193	0.00908413	TRUE	0.0244838	Wald ratio	1	-0.0304038	0.0436567	0.48616	0.915829	TRUE	NA	Wald ratio	1	0.0431824	0.0330371	0.191183	0.860929	FALSE	NA
ENSG00000088340	FER1L4	2	-0.0559538	0.0497549	0.260763	0.788437	0	Inverse variance weighted	3	-0.0603558	0.110029	0.583317	0.853084	FALSE	NA		NA	NA	NA	NA	NA	FALSE	NA	Inverse variance weighted	2	-0.0548223	0.0557843	0.325728	0.925291	FALSE	NA
ENSG00000088356	PDRG1	3	0.0589384	0.0309093	0.0565443	0.436625	0	Wald ratio	1	0.0715836	0.0407476	0.0789593	0.315062	TRUE	NA	Wald ratio	1	0.0438375	0.0507037	0.387268	0.889466	TRUE	NA	Wald ratio	1	0.0275197	0.134296	0.837636	0.993456	FALSE	NA
ENSG00000088387	DOCK9	3	0.015619	0.0641385	0.807602	0.96549	72.9922	Inverse variance weighted	3	0.0730213	0.0224433	0.00113959	0.0154722	TRUE	0.000278595	Wald ratio	1	-0.0712274	0.048538	0.142252	0.718572	TRUE	NA	Inverse variance weighted	2	0.126292	0.245115	0.606389	0.973247	FALSE	NA
ENSG00000088448	ANKRD10	3	-0.0643437	0.0782566	0.410955	0.875331	91.2194	Inverse variance weighted	4	0.0137022	0.022926	0.55006	0.834408	FALSE	NA	Wald ratio	1	-0.0160295	0.0313134	0.608718	0.943942	TRUE	NA	Inverse variance weighted	2	-0.315302	0.125588	0.0120524	0.471403	FALSE	0.0688461
ENSG00000088451	TGDS	2	-0.108185	0.0378203	0.0042298	0.10102	0	Wald ratio	1	-0.110708	0.0385956	0.00412526	0.0421871	TRUE	0.0262047		NA	NA	NA	NA	NA	FALSE	NA	Wald ratio	1	-0.0472555	0.189644	0.803221	0.991374	FALSE	NA
ENSG00000088538	DOCK3	2	0.0735969	0.0286957	0.0103253	0.176012	0	Wald ratio	1	0.0813345	0.0388678	0.0363855	0.194402	TRUE	0.0951138		NA	NA	NA	NA	NA	FALSE	NA	Inverse variance weighted	2	0.0643262	0.0425445	0.130541	0.802204	FALSE	NA
ENSG00000088543	C3orf18	2	0.0893478	0.0408084	0.0285646	0.307019	0	Wald ratio	1	0.107984	0.0466493	0.0206231	0.132983	TRUE	0.10098		NA	NA	NA	NA	NA	FALSE	NA	Wald ratio	1	0.0285912	0.0842281	0.734271	0.987065	FALSE	NA
ENSG00000088682	COQ9	2	-0.0123786	0.0380797	0.745127	0.950292	0	Inverse variance weighted	2	-0.0185259	0.0419475	0.658746	0.887672	FALSE	NA		NA	NA	NA	NA	NA	FALSE	NA	Wald ratio	1	0.0164199	0.0907923	0.856484	0.993896	FALSE	NA
ENSG00000088726	TMEM40	2	-0.126877	0.123114	0.302742	0.821491	79.3213	Wald ratio	1	-0.24847	0.076763	0.0012086	0.016198	TRUE	0.0566722		NA	NA	NA	NA	NA	FALSE	NA	Wald ratio	1	-0.00222342	0.0815256	0.978242	0.998407	FALSE	NA
ENSG00000088727	KIF9	NA	NA	NA	NA	NA	NA	Wald ratio	1	-0.379555	0.102582	0.000215599	0.00397309	TRUE	0.665652	NA	NA	NA	NA	NA	NA	FALSE	NA	NA	NA	NA	NA	NA	NA	FALSE	NA
ENSG00000088756	ARHGAP28	NA	NA	NA	NA	NA	NA	NA	NA	NA	NA	NA	NA	FALSE	NA	Wald ratio	1	-0.0270735	0.0367922	0.461823	0.907473	TRUE	NA	NA	NA	NA	NA	NA	NA	FALSE	NA
ENSG00000088766	CRLS1	3	-0.0197159	0.0111086	0.0759268	0.500739	0	Inverse variance weighted	4	-0.0201999	0.0115813	0.081128	0.319674	TRUE	NA	Wald ratio	1	-0.0217793	0.0458685	0.634915	0.949806	TRUE	NA	Wald ratio	1	0.00686158	0.0761011	0.928157	0.995669	FALSE	NA
ENSG00000088808	PPP1R13B	3	-0.0549639	0.0232117	0.0178875	0.238431	0.0960999	Wald ratio	1	-0.0741317	0.0323228	0.0218205	0.138268	TRUE	0.0987232	Wald ratio	1	-0.0472813	0.034567	0.17137	0.749568	TRUE	NA	Wald ratio	1	0.127665	0.12391	0.302868	0.918702	FALSE	NA
ENSG00000088812	ATRN	3	-0.00135598	0.0237892	0.954545	0.992528	0	Inverse variance weighted	2	-0.0342883	0.0392174	0.381947	0.722149	TRUE	NA	Inverse variance weighted	2	0.0167324	0.0309705	0.589011	0.940831	TRUE	NA	Inverse variance weighted	2	0.0330409	0.116049	0.775862	0.989171	FALSE	NA
ENSG00000088826	SMOX	2	-0.030652	0.00991509	0.0019918	0.0605513	0	Inverse variance weighted	5	-0.0311836	0.0099693	0.0017602	0.0216132	TRUE	0.000867555		NA	NA	NA	NA	NA	FALSE	NA	Inverse variance weighted	2	0.0178301	0.0952043	0.851439	0.993649	FALSE	NA
ENSG00000088827	SIGLEC1	NA	NA	NA	NA	NA	NA	NA	NA	NA	NA	NA	NA	FALSE	NA	NA	NA	NA	NA	NA	NA	FALSE	NA	Inverse variance weighted	3	0.0471467	0.0812578	0.561772	0.97219	FALSE	NA
ENSG00000088832	FKBP1A	2	0.00472245	0.0260556	0.856176	0.976422	7.60078	Inverse variance weighted	3	-0.00224469	0.0176958	0.89906	0.971174	FALSE	NA		NA	NA	NA	NA	NA	FALSE	NA	Inverse variance weighted	3	0.102165	0.0987911	0.301064	0.918702	FALSE	NA
ENSG00000088833	NSFL1C	3	0.00486731	0.0151632	0.748214	0.951264	0	Inverse variance weighted	5	0.0124334	0.0191941	0.517133	0.814726	FALSE	NA	Inverse variance weighted	2	-0.0114859	0.0256586	0.654411	0.955373	TRUE	NA	Inverse variance weighted	3	0.0419374	0.0928242	0.651418	0.978556	FALSE	NA
ENSG00000088836	SLC4A11	2	-0.0821096	0.0544779	0.131757	0.630601	68.3729	Wald ratio	1	-0.134072	0.0400053	0.000804182	0.0116697	TRUE	0.0204701		NA	NA	NA	NA	NA	FALSE	NA	Inverse variance weighted	2	-0.024994	0.0465032	0.590944	0.973247	FALSE	NA
ENSG00000088854	C20orf194	3	-0.0304137	0.0255701	0.234273	0.767487	0	Inverse variance weighted	3	-0.0328963	0.0314656	0.295807	0.642285	TRUE	NA	Wald ratio	1	-0.0359912	0.0472093	0.445835	0.898577	TRUE	NA	Inverse variance weighted	2	0.0404023	0.11889	0.733985	0.987065	FALSE	NA
ENSG00000088876	ZNF343	3	-0.00574133	0.0213412	0.787909	0.963347	3.47504	Inverse variance weighted	2	0.0123905	0.0251314	0.62199	0.875245	TRUE	NA	Wald ratio	1	-0.021256	0.0490913	0.665022	0.958359	TRUE	NA	Inverse variance weighted	3	-0.0626613	0.052941	0.236569	0.891797	FALSE	NA
ENSG00000088881	EBF4	2	-0.0290366	0.0177834	0.102514	0.568991	0	Inverse variance weighted	3	-0.025059	0.0307093	0.414496	0.746857	FALSE	NA		NA	NA	NA	NA	NA	FALSE	NA	Inverse variance weighted	2	-0.0310434	0.0218131	0.154691	0.833828	FALSE	NA
ENSG00000088882	CPXM1	2	0.0138835	0.0626729	0.824685	0.969639	26.0021	Inverse variance weighted	2	0.133813	0.123613	0.279025	0.626782	FALSE	NA		NA	NA	NA	NA	NA	FALSE	NA	Inverse variance weighted	3	-0.0188683	0.0443828	0.670745	0.978864	FALSE	NA
ENSG00000088888	MAVS	3	0.0182527	0.0138734	0.188288	0.719152	0.0778795	Inverse variance weighted	3	0.0224908	0.0145286	0.121614	0.404306	TRUE	NA	Wald ratio	1	0.0265277	0.0582365	0.648738	0.954142	TRUE	NA	Inverse variance weighted	3	-0.0929617	0.0705181	0.187415	0.860016	FALSE	NA
ENSG00000088899		2	-0.0234198	0.041631	0.573737	0.918134	0	Inverse variance weighted	2	-0.0531875	0.0820783	0.516979	0.814726	FALSE	NA		NA	NA	NA	NA	NA	FALSE	NA	Inverse variance weighted	2	-0.0131091	0.0483058	0.7861	0.990264	FALSE	NA
ENSG00000088930	XRN2	2	0.0189602	0.00961834	0.0486946	0.405612	0	Inverse variance weighted	4	0.0194309	0.00964267	0.0438949	0.220252	TRUE	0.000365382		NA	NA	NA	NA	NA	FALSE	NA	Inverse variance weighted	2	-0.0739605	0.135486	0.585143	0.973247	FALSE	NA
ENSG00000088970	PLK1S1	2	0.0159504	0.0103628	0.123756	0.61572	0	Inverse variance weighted	3	0.0187337	0.0110356	0.0895889	0.337432	FALSE	NA		NA	NA	NA	NA	NA	FALSE	NA	Inverse variance weighted	3	-0.00481174	0.0301409	0.873163	0.995229	FALSE	NA
ENSG00000088986	DYNLL1	NA	NA	NA	NA	NA	NA	Wald ratio	1	0.0236747	0.064711	0.714474	0.912025	TRUE	NA	NA	NA	NA	NA	NA	NA	FALSE	NA	NA	NA	NA	NA	NA	NA	FALSE	NA
ENSG00000088992	TESC	3	-0.0367384	0.0596665	0.538073	0.906942	85.1106	Inverse variance weighted	4	0.0416892	0.0161984	0.0100627	0.0814479	TRUE	0.0136574	Wald ratio	1	-0.0349861	0.0367711	0.341373	0.861593	TRUE	NA	Inverse variance weighted	3	-0.208382	0.0992683	0.0358013	0.610902	FALSE	0.0594597
ENSG00000089006	SNX5	2	-0.00732868	0.0277107	0.791417	0.963561	0	Inverse variance weighted	3	-0.00344057	0.029497	0.907144	0.973888	TRUE	NA		NA	NA	NA	NA	NA	FALSE	NA	Inverse variance weighted	3	-0.036545	0.0808576	0.651292	0.978556	FALSE	NA
ENSG00000089009	RPL6	NA	NA	NA	NA	NA	NA	NA	NA	NA	NA	NA	NA	FALSE	NA	Wald ratio	1	-0.0191647	0.0522332	0.713689	0.969623	TRUE	NA	NA	NA	NA	NA	NA	NA	FALSE	NA
ENSG00000089012	SIRPG	2	-0.00729571	0.0120093	0.543516	0.90862	0	Inverse variance weighted	2	-0.00662557	0.0122917	0.589868	0.856423	TRUE	NA		NA	NA	NA	NA	NA	FALSE	NA	Inverse variance weighted	3	-0.0213793	0.0563488	0.704383	0.983769	FALSE	NA
ENSG00000089022	MAPKAPK5	3	-0.0332224	0.0155188	0.0322911	0.328257	0	Inverse variance weighted	3	-0.0312667	0.0169274	0.0647328	0.279472	TRUE	NA	Wald ratio	1	-0.0560933	0.0434113	0.19631	0.775359	TRUE	NA	Wald ratio	1	0.00710003	0.0871367	0.935059	0.996935	FALSE	NA
ENSG00000089041	P2RX7	3	-0.0243388	0.025059	0.331419	0.839037	0	Inverse variance weighted	7	-0.0185137	0.0379363	0.625535	0.876703	FALSE	NA	Inverse variance weighted	2	-0.0154366	0.0410338	0.706774	0.968082	FALSE	NA	Inverse variance weighted	4	-0.0550734	0.0573805	0.337159	0.92989	FALSE	NA
ENSG00000089048	ESF1	2	0.044579	0.0352267	0.205696	0.734723	18.7894	Wald ratio	1	0.105088	0.0654649	0.108436	0.378311	TRUE	NA	Wald ratio	1	0.0240711	0.0323241	0.456465	0.905617	TRUE	NA		NA	NA	NA	NA	NA	FALSE	NA
ENSG00000089050	RBBP9	3	0.0192491	0.0392222	0.623588	0.927468	41.6942	Inverse variance weighted	2	0.0445341	0.0911186	0.625019	0.876703	FALSE	NA	Wald ratio	1	-0.018789	0.0223565	0.40067	0.892155	TRUE	NA	Wald ratio	1	0.0902047	0.0611064	0.139893	0.819681	FALSE	NA
ENSG00000089053	ANAPC5	3	0.0242141	0.0259766	0.351258	0.851021	0	Inverse variance weighted	2	0.037253	0.10379	0.719651	0.912865	FALSE	NA	Wald ratio	1	0.0132348	0.030137	0.66055	0.957023	TRUE	NA	Inverse variance weighted	4	0.0619731	0.0589158	0.292849	0.916387	FALSE	NA
ENSG00000089057	SLC23A2	3	-0.0373181	0.0265415	0.159716	0.672938	0	Inverse variance weighted	3	-0.0544574	0.0366613	0.137433	0.435596	FALSE	NA	Wald ratio	1	-0.0268656	0.0462247	0.561108	0.932409	TRUE	NA	Inverse variance weighted	2	0.000559694	0.069419	0.993567	0.99936	FALSE	NA
ENSG00000089060	SLC8B1	2	0.0135009	0.014459	0.35044	0.850706	0	Inverse variance weighted	2	0.0119652	0.0146891	0.41532	0.747643	TRUE	NA		NA	NA	NA	NA	NA	FALSE	NA	Inverse variance weighted	2	0.061369	0.0820115	0.45428	0.959872	FALSE	NA
ENSG00000089063	TMEM230	3	-0.00619549	0.00769225	0.420578	0.879132	0	Inverse variance weighted	4	-0.00343961	0.00815199	0.673072	0.894845	FALSE	NA	Inverse variance weighted	2	-0.0252517	0.0297839	0.396531	0.891243	TRUE	NA	Wald ratio	1	-0.0337594	0.0371354	0.363302	0.939991	FALSE	NA
ENSG00000089091	DZANK1	3	0.0337868	0.0427444	0.429271	0.880368	35.1544	Wald ratio	1	0.128613	0.0721014	0.0744588	0.304177	TRUE	NA	Wald ratio	1	-0.0129076	0.0398097	0.745762	0.976423	TRUE	NA	Wald ratio	1	0.032377	0.0747161	0.664773	0.978864	FALSE	NA
ENSG00000089094	KDM2B	2	0.0233724	0.0772792	0.762316	0.956151	35.5834	Wald ratio	1	0.0978704	0.085242	0.250907	0.59337	TRUE	NA		NA	NA	NA	NA	NA	FALSE	NA	Inverse variance weighted	2	-0.0567918	0.090236	0.529107	0.967011	FALSE	NA
ENSG00000089123	TASP1	NA	NA	NA	NA	NA	NA	Wald ratio	1	0.116434	0.0807908	0.149535	0.455745	TRUE	NA	NA	NA	NA	NA	NA	NA	FALSE	NA	NA	NA	NA	NA	NA	NA	FALSE	NA
ENSG00000089127	OAS1	2	0.00304627	0.00707671	0.666858	0.93676	0	Inverse variance weighted	5	0.00379888	0.00716152	0.595795	0.858696	FALSE	NA		NA	NA	NA	NA	NA	FALSE	NA	Inverse variance weighted	3	-0.0281653	0.046119	0.541391	0.968927	FALSE	NA
ENSG00000089154	GCN1L1	2	-0.0252354	0.033167	0.446742	0.882454	25.4969	Inverse variance weighted	5	-0.0407635	0.0197523	0.0390431	0.204021	FALSE	8.6857e-09		NA	NA	NA	NA	NA	FALSE	NA	Inverse variance weighted	3	0.045607	0.0718865	0.5258	0.967011	FALSE	NA
ENSG00000089157	RPLP0	3	-0.00105357	0.0340369	0.975306	0.995937	26.9158	Wald ratio	1	0.0614879	0.055127	0.264686	0.610213	TRUE	NA	Wald ratio	1	-0.0209741	0.0209741	0.317311	0.848381	TRUE	NA	Wald ratio	1	-0.133082	0.2214	0.547778	0.970382	FALSE	NA
ENSG00000089159	PXN	3	0.0244849	0.056955	0.667269	0.936965	55.3598	Wald ratio	1	-0.0373565	0.0413306	0.366077	0.70929	TRUE	NA	Wald ratio	1	0.0823345	0.0471223	0.0805935	0.617828	TRUE	NA	Inverse variance weighted	3	0.161428	0.319704	0.613609	0.973729	FALSE	NA
ENSG00000089163	SIRT4	3	0.0281866	0.0280762	0.315412	0.829071	33.0628	Inverse variance weighted	2	0.03141	0.0423966	0.458777	0.776783	FALSE	NA	Wald ratio	1	-0.0331662	0.0462317	0.473133	0.913388	TRUE	NA	Wald ratio	1	0.0646063	0.0325102	0.0468935	0.642776	FALSE	0.0459881
ENSG00000089169	RPH3A	2	0.00617228	0.00887528	0.486776	0.891919	0	Inverse variance weighted	5	0.00450028	0.0119155	0.705666	0.909964	FALSE	NA		NA	NA	NA	NA	NA	FALSE	NA	Inverse variance weighted	3	0.00825593	0.0133017	0.534818	0.967931	FALSE	NA
ENSG00000089177	KIF16B	3	0.0109815	0.00707761	0.120763	0.608222	0	Inverse variance weighted	10	0.00966119	0.00997577	0.332812	0.679991	FALSE	NA	Wald ratio	1	0.00511992	0.0121903	0.674485	0.961321	TRUE	NA	Inverse variance weighted	3	0.027531	0.0177191	0.120244	0.789872	FALSE	NA
ENSG00000089195	TRMT6	3	-0.00854113	0.0452422	0.85026	0.975461	69.5886	Inverse variance weighted	3	-0.0581771	0.0254125	0.0220613	0.139159	TRUE	0.012321	Wald ratio	1	0.041141	0.0306814	0.17995	0.759661	TRUE	NA	Inverse variance weighted	2	0.0234413	0.19374	0.903696	0.995669	FALSE	NA
ENSG00000089199	CHGB	2	-0.0244843	0.0108046	0.0234451	0.279031	0	Inverse variance weighted	4	-0.023043	0.0110058	0.0362857	0.194056	TRUE	0.0130419	Wald ratio	1	-0.0628271	0.0567648	0.268382	0.830288	TRUE	NA		NA	NA	NA	NA	NA	FALSE	NA
ENSG00000089220	PEBP1	3	0.00748137	0.00922279	0.417261	0.878986	3.32909	Wald ratio	1	0.0117501	0.00887255	0.185395	0.51058	TRUE	NA	Wald ratio	1	0.00118952	0.027359	0.96532	0.996647	TRUE	NA	Inverse variance weighted	3	-0.067877	0.0465002	0.144369	0.821808	FALSE	NA
ENSG00000089234	BRAP	NA	NA	NA	NA	NA	NA	NA	NA	NA	NA	NA	NA	FALSE	NA	NA	NA	NA	NA	NA	NA	FALSE	NA	Wald ratio	1	-0.144908	0.220272	0.510628	0.967011	FALSE	NA
ENSG00000089248	ERP29	3	0.0365191	0.0236155	0.122007	0.612427	0	Inverse variance weighted	2	0.0479045	0.0268643	0.0745537	0.304409	TRUE	NA	Wald ratio	1	-0.0066319	0.0536581	0.901636	0.989781	TRUE	NA	Inverse variance weighted	2	0.0234077	0.128934	0.855937	0.993896	FALSE	NA
ENSG00000089280	FUS	NA	NA	NA	NA	NA	NA	NA	NA	NA	NA	NA	NA	FALSE	NA	NA	NA	NA	NA	NA	NA	FALSE	NA	Wald ratio	1	-0.671389	0.365744	0.0664049	0.697533	FALSE	NA
ENSG00000089327	FXYD5	3	-0.0202364	0.0333173	0.543595	0.90862	56.5013	Inverse variance weighted	4	0.0114823	0.0119857	0.338062	0.684465	TRUE	NA	Wald ratio	1	-0.0822792	0.0422616	0.0515464	0.546525	TRUE	NA	Inverse variance weighted	4	-0.010895	0.0733921	0.881989	0.995582	FALSE	NA
ENSG00000089335	ZNF302	3	-0.0141428	0.0220032	0.520381	0.90385	58.5357	Inverse variance weighted	5	0.00960886	0.00995425	0.334393	0.681093	TRUE	NA	Wald ratio	1	-0.0128394	0.0287603	0.655288	0.955487	TRUE	NA	Inverse variance weighted	3	-0.0745516	0.0387281	0.0542296	0.6676	FALSE	NA
ENSG00000089351	GRAMD1A	2	0.000193392	0.0110215	0.986	0.998211	0	Inverse variance weighted	3	-0.00123013	0.0111816	0.912398	0.975013	TRUE	NA		NA	NA	NA	NA	NA	FALSE	NA	Inverse variance weighted	3	0.0488273	0.0653568	0.45501	0.959921	FALSE	NA
ENSG00000089486	CDIP1	3	0.137645	0.117429	0.241137	0.77346	89.2589	Wald ratio	1	0.334153	0.0705248	2.15736e-06	8.18668e-05	TRUE	0.163161	Wald ratio	1	-0.038708	0.0253864	0.127321	0.700596	TRUE	NA	Inverse variance weighted	3	0.139007	0.122738	0.257402	0.900082	FALSE	NA
ENSG00000089505	CMTM1	2	0.00213143	0.0302601	0.943846	0.990434	5.03081	Wald ratio	1	0.0603285	0.0645375	0.3499	0.696248	TRUE	NA		NA	NA	NA	NA	NA	FALSE	NA	Inverse variance weighted	2	-0.0136026	0.0320272	0.671042	0.978864	FALSE	NA
ENSG00000089597	GANAB	3	0.0103562	0.0174894	0.553755	0.911685	0	Wald ratio	1	0.00833537	0.0187546	0.656721	0.887221	TRUE	NA	Wald ratio	1	0.0122845	0.0524452	0.814803	0.982547	TRUE	NA	Wald ratio	1	0.0908799	0.126345	0.471957	0.961931	FALSE	NA
ENSG00000089639	GMIP	2	-0.00430948	0.118088	0.970889	0.995709	0	Inverse variance weighted	3	-0.0316845	0.140282	0.821308	0.947149	FALSE	NA		NA	NA	NA	NA	NA	FALSE	NA	Wald ratio	1	0.0622629	0.218762	0.775939	0.989171	FALSE	NA
ENSG00000089685	BIRC5	3	-0.0122504	0.0170201	0.47167	0.888721	0	Inverse variance weighted	2	-0.0219425	0.0201401	0.275937	0.623723	TRUE	NA	Wald ratio	1	0.0260404	0.0359605	0.468981	0.911565	TRUE	NA	Wald ratio	1	-0.0390344	0.0684517	0.56851	0.972767	FALSE	NA
ENSG00000089692	LAG3	NA	NA	NA	NA	NA	NA	Wald ratio	1	0.0363604	0.0563	0.518387	0.815546	TRUE	NA	NA	NA	NA	NA	NA	NA	FALSE	NA	NA	NA	NA	NA	NA	NA	FALSE	NA
ENSG00000089693	MLF2	3	0.0396071	0.0225678	0.0792546	0.510082	26.4944	Inverse variance weighted	3	0.0655	0.0278032	0.0184809	0.123396	TRUE	0.0694724	Wald ratio	1	0.0183744	0.0218982	0.401424	0.892155	TRUE	NA	Inverse variance weighted	2	0.0832402	0.154825	0.590826	0.973247	FALSE	NA
ENSG00000089723	OTUB2	3	0.00271545	0.0930482	0.976718	0.996024	83.6832	Wald ratio	1	-0.0015245	0.0594556	0.979544	0.994642	TRUE	NA	Wald ratio	1	-0.14118	0.0483904	0.0035282	0.237031	TRUE	0.0742214	Wald ratio	1	0.194103	0.0962898	0.0438185	0.637715	FALSE	0.00340849
ENSG00000089737	DDX24	3	-0.0231213	0.0523464	0.658709	0.936192	82.1466	Inverse variance weighted	4	-0.00391421	0.0183469	0.831058	0.950549	FALSE	NA	Inverse variance weighted	2	-0.0934646	0.0291997	0.0013701	0.168751	TRUE	0.17586	Inverse variance weighted	2	0.28291	0.181468	0.118994	0.789609	FALSE	NA
ENSG00000089775	ZBTB25	2	-0.130474	0.155704	0.402051	0.871992	71.9373	Inverse variance weighted	6	-0.0128877	0.0191544	0.501055	0.804188	FALSE	NA		NA	NA	NA	NA	NA	FALSE	NA	Wald ratio	1	-0.336652	0.170439	0.0482447	0.647194	FALSE	0.0147412
ENSG00000089847	ANKRD24	2	0.0368494	0.0163001	0.0237791	0.281055	0	Inverse variance weighted	3	0.0357916	0.0180031	0.0468023	0.230402	TRUE	0.000435401		NA	NA	NA	NA	NA	FALSE	NA	Inverse variance weighted	2	0.0416604	0.0383947	0.277897	0.910607	FALSE	NA
ENSG00000089876	DHX32	3	0.00270716	0.0118363	0.81909	0.968804	49.6961	Inverse variance weighted	6	0.0202893	0.010681	0.0574908	0.259973	TRUE	NA	Wald ratio	1	-0.00476502	0.0152809	0.755171	0.976423	TRUE	NA	Inverse variance weighted	4	-0.0181827	0.0186598	0.329842	0.926366	FALSE	NA
ENSG00000089902	RCOR1	3	0.0548369	0.0308985	0.0759401	0.500739	23.1539	Inverse variance weighted	4	0.0219767	0.0327375	0.502029	0.804938	FALSE	NA	Wald ratio	1	0.0917546	0.0411477	0.0257551	0.457331	TRUE	0.039845	Inverse variance weighted	3	0.0956305	0.112623	0.395813	0.947581	FALSE	NA
ENSG00000089916	GPATCH2L	3	-0.00138749	0.014409	0.923288	0.987295	0	Inverse variance weighted	2	0.00404391	0.0217162	0.852275	0.958762	TRUE	NA	Wald ratio	1	-0.0105344	0.0206108	0.609273	0.943942	TRUE	NA	Inverse variance weighted	3	0.027898	0.0540758	0.605921	0.973247	FALSE	NA
ENSG00000090006	LTBP4	2	0.0174116	0.0143292	0.224323	0.758578	0	Inverse variance weighted	3	0.021153	0.0148624	0.154662	0.4646	FALSE	NA		NA	NA	NA	NA	NA	FALSE	NA	Inverse variance weighted	4	-0.0319449	0.0539814	0.554	0.971271	FALSE	NA
ENSG00000090013	BLVRB	2	-0.00831775	0.011564	0.471969	0.888721	0	Inverse variance weighted	5	-0.00806049	0.011604	0.487287	0.795932	TRUE	NA		NA	NA	NA	NA	NA	FALSE	NA	Inverse variance weighted	2	-0.0454407	0.139396	0.744437	0.987065	FALSE	NA
ENSG00000090020	SLC9A1	2	-0.161296	0.134463	0.230312	0.76247	0	Inverse variance weighted	2	-0.0306566	0.188161	0.870576	0.965196	FALSE	NA		NA	NA	NA	NA	NA	FALSE	NA	Wald ratio	1	-0.297634	0.192222	0.121529	0.790229	FALSE	NA
ENSG00000090054	SPTLC1	3	-0.0710604	0.0521372	0.172898	0.69753	53.1476	Inverse variance weighted	2	-0.114693	0.0483821	0.0177608	0.120373	TRUE	0.00472308	Wald ratio	1	-0.00640755	0.0388725	0.869074	0.985946	TRUE	NA	Inverse variance weighted	2	-0.240005	0.175589	0.17167	0.850213	FALSE	NA
ENSG00000090060	PAPOLA	3	0.0174837	0.0407074	0.667562	0.936998	38.5747	Inverse variance weighted	3	-0.0147817	0.0167249	0.376797	0.717706	TRUE	NA	Wald ratio	1	0.0606674	0.0569147	0.286453	0.835946	TRUE	NA	Wald ratio	1	0.710924	0.360705	0.0487319	0.650603	FALSE	0.00472692
ENSG00000090061	CCNK	2	-0.0946718	0.139071	0.496034	0.896911	41.6591	Wald ratio	1	-0.0185788	0.0491012	0.70515	0.90971	TRUE	NA		NA	NA	NA	NA	NA	FALSE	NA	Wald ratio	1	-0.348845	0.247437	0.158588	0.83903	FALSE	NA
ENSG00000090097	PCBP4	NA	NA	NA	NA	NA	NA	Wald ratio	1	0.0680431	0.071999	0.344631	0.690215	TRUE	NA	NA	NA	NA	NA	NA	NA	FALSE	NA	NA	NA	NA	NA	NA	NA	FALSE	NA
ENSG00000090104	RGS1	2	0.0127469	0.0807719	0.874604	0.979122	54.4347	Wald ratio	1	0.129467	0.109718	0.238	0.577198	TRUE	NA	Wald ratio	1	-0.0431483	0.0392257	0.271332	0.830288	TRUE	NA		NA	NA	NA	NA	NA	FALSE	NA
ENSG00000090238	YPEL3	NA	NA	NA	NA	NA	NA	Inverse variance weighted	2	0.0892626	0.0147683	1.50143e-09	1.54397e-07	TRUE	0.695779	NA	NA	NA	NA	NA	NA	FALSE	NA	NA	NA	NA	NA	NA	NA	FALSE	NA
ENSG00000090263	MRPS33	NA	NA	NA	NA	NA	NA	Inverse variance weighted	2	-0.0697195	0.0312555	0.0257056	0.153984	FALSE	0.270839	NA	NA	NA	NA	NA	NA	FALSE	NA	NA	NA	NA	NA	NA	NA	FALSE	NA
ENSG00000090266	NDUFB2	3	-0.0318137	0.0105723	0.00261978	0.0728498	0	Inverse variance weighted	3	-0.0341995	0.0114524	0.00282429	0.0315559	TRUE	0.00515413	Wald ratio	1	-0.0112049	0.0283625	0.692797	0.965388	TRUE	NA	Inverse variance weighted	2	-0.12577	0.112466	0.263441	0.901003	FALSE	NA
ENSG00000090273	NUDC	2	-0.0138954	0.0484551	0.774289	0.959534	57.7611	Wald ratio	1	-0.0633588	0.0456184	0.164867	0.480832	TRUE	NA	Wald ratio	1	0.0335719	0.0434459	0.439684	0.898332	TRUE	NA		NA	NA	NA	NA	NA	FALSE	NA
ENSG00000090316	MAEA	3	0.141414	0.133403	0.289123	0.812614	96.1256	Inverse variance weighted	4	0.0557683	0.0418409	0.182576	0.507259	FALSE	NA	Wald ratio	1	-0.031625	0.038699	0.413812	0.892155	TRUE	NA	Inverse variance weighted	3	0.40921	0.0586458	3.00164e-12	1.59227e-08	FALSE	0.620589
ENSG00000090339	ICAM1	2	0.0979297	0.0293327	0.000842044	0.0328984	25.1312	Inverse variance weighted	2	0.0822173	0.0219827	0.000183956	0.00349831	TRUE	0.308313		NA	NA	NA	NA	NA	FALSE	NA	Wald ratio	1	0.152689	0.0568767	0.00726245	0.412139	FALSE	0.282258
ENSG00000090372	STRN4	3	0.0588654	0.0290094	0.0424394	0.376769	5.29348	Inverse variance weighted	2	0.0942418	0.061338	0.124432	0.410153	FALSE	NA	Wald ratio	1	0.004078	0.0480297	0.932336	0.991777	TRUE	NA	Inverse variance weighted	3	0.0843624	0.0421121	0.0451469	0.639265	FALSE	0.0405039
ENSG00000090376	IRAK3	3	-0.0403437	0.0409154	0.32412	0.835442	77.2372	Inverse variance weighted	3	0.0134083	0.0109422	0.220435	0.556988	FALSE	NA	Wald ratio	1	-0.0457354	0.0354796	0.197376	0.775588	TRUE	NA	Inverse variance weighted	3	-0.145169	0.0655209	0.0267183	0.578202	FALSE	0.10094
ENSG00000090382	LYZ	2	0.00858869	0.00960713	0.371326	0.860702	0	Inverse variance weighted	10	0.00576933	0.0108903	0.596272	0.859059	FALSE	NA		NA	NA	NA	NA	NA	FALSE	NA	Inverse variance weighted	4	0.0184825	0.0204007	0.36495	0.940536	FALSE	NA
ENSG00000090432	MUL1	3	-0.00862576	0.0116514	0.459107	0.884868	0	Inverse variance weighted	3	-0.00958472	0.0133246	0.47194	0.785576	TRUE	NA	Wald ratio	1	-0.0100722	0.0263746	0.702543	0.968007	TRUE	NA	Inverse variance weighted	3	0.016627	0.0581014	0.774746	0.989171	FALSE	NA
ENSG00000090447	TFAP4	3	0.0605291	0.0357757	0.090664	0.547189	0	Inverse variance weighted	2	-0.0426488	0.199617	0.830818	0.950549	FALSE	NA	Inverse variance weighted	2	0.0722453	0.038816	0.0627126	0.576426	TRUE	NA	Inverse variance weighted	2	0.00445876	0.103972	0.965794	0.997435	FALSE	NA
ENSG00000090470	PDCD7	3	0.036142	0.0209434	0.0844011	0.52707	0	Wald ratio	1	0.0305722	0.0237784	0.198543	0.528612	TRUE	NA	Wald ratio	1	0.0566449	0.0463554	0.22172	0.790786	TRUE	NA	Wald ratio	1	0.0428886	0.147663	0.771473	0.988986	FALSE	NA
ENSG00000090487	SPG21	3	-0.046648	0.0310419	0.132906	0.631582	29.2033	Wald ratio	1	0	0.0382831	1	1	TRUE	NA	Wald ratio	1	-0.0749808	0.0349117	0.0317354	0.478077	TRUE	0.0416531	Inverse variance weighted	2	-0.095524	0.0822032	0.245216	0.895192	FALSE	NA
ENSG00000090520	DNAJB11	2	-0.000257937	0.0534584	0.99615	0.99939	0	Wald ratio	1	0.011156	0.05578	0.841481	0.954101	TRUE	NA		NA	NA	NA	NA	NA	FALSE	NA	Wald ratio	1	-0.128877	0.187247	0.491279	0.964591	FALSE	NA
ENSG00000090530	LEPREL1	3	0.0163436	0.038207	0.668822	0.937614	41.9499	Inverse variance weighted	4	-0.0136545	0.0460742	0.766957	0.933439	FALSE	NA	Wald ratio	1	0.0912376	0.049741	0.0666163	0.585469	TRUE	NA	Inverse variance weighted	2	-0.0324255	0.056048	0.562906	0.97232	FALSE	NA
ENSG00000090554	FLT3LG	2	-0.0789838	0.301122	0.793091	0.963561	88.5583	Wald ratio	1	-0.365879	0.109578	0.000840857	0.0121175	TRUE	0.90691		NA	NA	NA	NA	NA	FALSE	NA	Inverse variance weighted	2	0.237071	0.172014	0.16814	0.850213	FALSE	NA
ENSG00000090565	RAB11FIP3	2	0.0359049	0.0360301	0.318995	0.83187	0	Inverse variance weighted	2	0.0356303	0.0376373	0.343804	0.689615	TRUE	NA		NA	NA	NA	NA	NA	FALSE	NA	Inverse variance weighted	2	0.0389148	0.124626	0.754848	0.987065	FALSE	NA
ENSG00000090581	GNPTG	3	-0.0190345	0.0286089	0.505836	0.901372	0	Inverse variance weighted	2	0.0475003	0.0764102	0.534173	0.823895	FALSE	NA	Wald ratio	1	-0.0369564	0.0327748	0.259495	0.826267	TRUE	NA	Inverse variance weighted	2	0.0251887	0.0914462	0.782972	0.990045	FALSE	NA
ENSG00000090612	ZNF268	2	0.0392399	0.0246407	0.111276	0.588201	0	Inverse variance weighted	2	0.0453677	0.0255884	0.0762316	0.309009	TRUE	NA		NA	NA	NA	NA	NA	FALSE	NA	Wald ratio	1	-0.0389252	0.0913896	0.670162	0.978864	FALSE	NA
ENSG00000090615	GOLGA3	3	0.0196082	0.0203127	0.334387	0.841397	32.2954	Inverse variance weighted	3	0.0437405	0.0198779	0.0277739	0.162311	FALSE	1.57902e-14	Wald ratio	1	-0.000224891	0.024738	0.992747	0.999085	TRUE	NA	Inverse variance weighted	3	-0.0309328	0.0662446	0.640537	0.976864	FALSE	NA
ENSG00000090621	PABPC4	3	-0.160937	0.066557	0.0156049	0.221604	84.3511	Inverse variance weighted	3	-0.280125	0.0345101	4.77136e-16	1.41939e-13	FALSE	0.999932	Wald ratio	1	-0.124503	0.0448842	0.00553939	0.293604	TRUE	0.241664	Inverse variance weighted	2	-0.0588824	0.0603772	0.32944	0.926366	FALSE	NA
ENSG00000090659	CD209	3	-0.00274093	0.0170698	0.872431	0.979122	0	Inverse variance weighted	3	0.00217277	0.0190599	0.90924	0.974453	TRUE	NA	Wald ratio	1	0.0208278	0.0624835	0.738883	0.975925	TRUE	NA	Inverse variance weighted	2	-0.048972	0.0486131	0.313751	0.922822	FALSE	NA
ENSG00000090661	CERS4	3	-0.0355617	0.0472104	0.451294	0.884686	71.4419	Inverse variance weighted	5	0.0126924	0.00950925	0.181962	0.507003	TRUE	NA	Wald ratio	1	-0.134245	0.0532194	0.0116533	0.367655	TRUE	0.00836079	Inverse variance weighted	2	-0.00677373	0.0699571	0.922864	0.995669	FALSE	NA
ENSG00000090674	MCOLN1	3	-0.00398897	0.0246419	0.871402	0.978903	0.0852935	Inverse variance weighted	2	-0.016978	0.0297518	0.568234	0.845718	TRUE	NA	Wald ratio	1	0.00734112	0.0462059	0.873765	0.987318	TRUE	NA	Inverse variance weighted	2	0.174985	0.138457	0.206294	0.871999	FALSE	NA
ENSG00000090686	USP48	3	-0.00950969	0.0261427	0.716037	0.946849	81.5054	Inverse variance weighted	3	-0.0292842	0.0106135	0.00579539	0.0551362	TRUE	0.0324508	Inverse variance weighted	2	0.0227409	0.013303	0.0873659	0.629887	TRUE	NA	Wald ratio	1	-0.197714	0.149028	0.18461	0.859212	FALSE	NA
ENSG00000090857	PDPR	NA	NA	NA	NA	NA	NA	NA	NA	NA	NA	NA	NA	FALSE	NA	NA	NA	NA	NA	NA	NA	FALSE	NA	Wald ratio	1	-0.192608	0.0773285	0.0127465	0.481823	FALSE	0.0389092
ENSG00000090861	AARS	NA	NA	NA	NA	NA	NA	Inverse variance weighted	2	0.0338669	0.130013	0.794487	0.940479	FALSE	NA	NA	NA	NA	NA	NA	NA	FALSE	NA	NA	NA	NA	NA	NA	NA	FALSE	NA
ENSG00000090863	GLG1	NA	NA	NA	NA	NA	NA	Inverse variance weighted	4	-0.0106848	0.0168481	0.52596	0.819604	FALSE	NA	NA	NA	NA	NA	NA	NA	FALSE	NA	NA	NA	NA	NA	NA	NA	FALSE	NA
ENSG00000090905	TNRC6A	2	-0.0100895	0.0188908	0.593274	0.921256	0	Inverse variance weighted	4	-0.0116761	0.0192284	0.543699	0.83006	FALSE	NA		NA	NA	NA	NA	NA	FALSE	NA	Inverse variance weighted	3	0.0338961	0.101245	0.737781	0.987065	FALSE	NA
ENSG00000090920	FCGBP	NA	NA	NA	NA	NA	NA	Inverse variance weighted	6	0.00332388	0.00717881	0.643356	0.883098	FALSE	NA	NA	NA	NA	NA	NA	NA	FALSE	NA	NA	NA	NA	NA	NA	NA	FALSE	NA
ENSG00000090924	PLEKHG2	2	-0.0190964	0.0392501	0.62659	0.92795	0	Wald ratio	1	-0.00852581	0.046283	0.853848	0.959219	TRUE	NA		NA	NA	NA	NA	NA	FALSE	NA	Inverse variance weighted	2	-0.0461681	0.0740677	0.533072	0.967752	FALSE	NA
ENSG00000090932	DLL3	2	-0.00761559	0.0526505	0.884992	0.982582	37.2258		NA	NA	NA	NA	NA	FALSE	NA	Wald ratio	1	-0.0505931	0.0496896	0.308592	0.844001	TRUE	NA	Wald ratio	1	0.056885	0.0691544	0.410747	0.948096	FALSE	NA
ENSG00000090971	NAT14	2	0.00580675	0.0302555	0.847802	0.975222	0	Inverse variance weighted	2	0.0126444	0.0324926	0.697168	0.906291	TRUE	NA		NA	NA	NA	NA	NA	FALSE	NA	Wald ratio	1	-0.0387812	0.0829737	0.64022	0.976864	FALSE	NA
ENSG00000090975	PITPNM2	2	-0.334978	0.25012	0.180482	0.710852	93.7128	Wald ratio	1	-0.579477	0.0708935	2.98545e-16	9.38389e-14	TRUE	0.771151		NA	NA	NA	NA	NA	FALSE	NA	Wald ratio	1	-0.0791086	0.103514	0.444732	0.957517	FALSE	NA
ENSG00000090989	EXOC1	2	0.0244303	0.0411122	0.552355	0.911354	38.4967	Inverse variance weighted	2	0.0630714	0.0433242	0.145448	0.448624	TRUE	NA	Wald ratio	1	-0.0193111	0.0479287	0.687013	0.962735	TRUE	NA		NA	NA	NA	NA	NA	FALSE	NA
ENSG00000091009	RBM27	NA	NA	NA	NA	NA	NA	Wald ratio	1	0.155458	0.0535303	0.00368299	0.0385638	TRUE	0.156221	NA	NA	NA	NA	NA	NA	FALSE	NA	NA	NA	NA	NA	NA	NA	FALSE	NA
ENSG00000091039	OSBPL8	2	0.027467	0.0463154	0.553153	0.911685	41.5018	Inverse variance weighted	4	0.00353012	0.00651427	0.587883	0.855953	TRUE	NA		NA	NA	NA	NA	NA	FALSE	NA	Inverse variance weighted	2	0.117083	0.086605	0.176402	0.856561	FALSE	NA
ENSG00000091073	DTX2	3	0.000265725	0.0145102	0.985389	0.998211	0.248016	Inverse variance weighted	8	0.00310866	0.0175742	0.859596	0.960957	FALSE	NA	Wald ratio	1	-0.0411626	0.0367235	0.262339	0.828797	TRUE	NA	Inverse variance weighted	4	0.0273923	0.0354665	0.439912	0.957517	FALSE	NA
ENSG00000091106	NLRC4	3	0.0227985	0.0517547	0.659567	0.936192	83.5104	Wald ratio	1	-0.0312477	0.0162488	0.0544704	0.251294	TRUE	NA	Wald ratio	1	0.110196	0.0331839	0.000897744	0.154287	TRUE	0.354865	Wald ratio	1	-0.0269988	0.0868341	0.755858	0.987065	FALSE	NA
ENSG00000091127	PUS7	3	-0.0206677	0.017374	0.234212	0.767487	0.0366903	Inverse variance weighted	6	-0.0181094	0.0222518	0.415737	0.747643	FALSE	NA	Inverse variance weighted	2	0.000446877	0.0334536	0.989342	0.999085	TRUE	NA	Inverse variance weighted	2	-0.0804764	0.0498926	0.106746	0.779963	FALSE	NA
ENSG00000091129	NRCAM	3	0.00960674	0.0601562	0.87312	0.979122	81.3076	Wald ratio	1	-0.0812835	0.0433512	0.0607927	0.268562	TRUE	NA	Inverse variance weighted	2	0.00242007	0.0212564	0.909356	0.990403	TRUE	NA	Wald ratio	1	0.169019	0.0893986	0.0586744	0.679597	FALSE	NA
ENSG00000091140	DLD	3	0.00240468	0.031228	0.93862	0.988937	0.0755048	Inverse variance weighted	2	-0.00293567	0.0398195	0.94123	0.985589	TRUE	NA	Wald ratio	1	-0.0211964	0.0527387	0.687747	0.962735	TRUE	NA	Wald ratio	1	0.324261	0.164879	0.0492217	0.652589	FALSE	0.00195698
ENSG00000091157	WDR7	3	-0.0221974	0.0292629	0.448121	0.882996	0	Inverse variance weighted	3	-0.060158	0.0675038	0.372833	0.713888	FALSE	NA	Wald ratio	1	-0.0146619	0.0334592	0.66124	0.957023	TRUE	NA	Inverse variance weighted	2	0.00683667	0.134728	0.959529	0.997435	FALSE	NA
ENSG00000091164	TXNL1	3	-0.00558843	0.0274281	0.83855	0.97306	17.1367	Inverse variance weighted	2	-0.0338184	0.0289492	0.242726	0.584163	FALSE	NA	Wald ratio	1	0.0245242	0.0440605	0.577798	0.939403	TRUE	NA	Inverse variance weighted	3	0.0650414	0.0842642	0.440189	0.957517	FALSE	NA
ENSG00000091181	IL5RA	2	0.109588	0.0719209	0.127578	0.622477	0	Wald ratio	1	0.120503	0.0822479	0.142889	0.445183	TRUE	NA		NA	NA	NA	NA	NA	FALSE	NA	Wald ratio	1	0.074125	0.14825	0.617075	0.973729	FALSE	NA
ENSG00000091262	ABCC6	3	0.0168073	0.0183835	0.360579	0.855428	0	Inverse variance weighted	2	-0.00398828	0.0261997	0.879009	0.968012	FALSE	NA	Wald ratio	1	0.0446609	0.0423348	0.29145	0.839174	TRUE	NA	Inverse variance weighted	2	0.0324332	0.0325435	0.318954	0.923798	FALSE	NA
ENSG00000091317	CMTM6	2	0.201448	0.193056	0.296732	0.818021	74.3873	Inverse variance weighted	3	0.051961	0.0214576	0.0154539	0.109207	TRUE	0.0336242		NA	NA	NA	NA	NA	FALSE	NA	Inverse variance weighted	2	0.450772	0.200691	0.0246971	0.575365	FALSE	0.0219164
ENSG00000091409	ITGA6	3	0.0129524	0.0399094	0.745525	0.950292	0	Inverse variance weighted	3	0.0482156	0.0708157	0.49596	0.801067	FALSE	NA	Wald ratio	1	-0.0200505	0.0544851	0.712873	0.969623	TRUE	NA	Inverse variance weighted	2	0.0575658	0.104498	0.581716	0.973247	FALSE	NA
ENSG00000091428	RAPGEF4	NA	NA	NA	NA	NA	NA	NA	NA	NA	NA	NA	NA	FALSE	NA	Wald ratio	1	-0.0538462	0.0380953	0.15752	0.734895	TRUE	NA	NA	NA	NA	NA	NA	NA	FALSE	NA
ENSG00000091436		3	0.0176776	0.0104879	0.0918875	0.548637	0	Inverse variance weighted	5	0.0142755	0.0119313	0.231513	0.569642	TRUE	NA	Wald ratio	1	0.0362374	0.0262721	0.167799	0.749568	TRUE	NA	Inverse variance weighted	2	0.0128363	0.040231	0.749677	0.987065	FALSE	NA
ENSG00000091483	FH	2	-0.0630635	0.0484324	0.192884	0.724346	0		NA	NA	NA	NA	NA	FALSE	NA	Wald ratio	1	-0.0589564	0.0497542	0.236036	0.809501	TRUE	NA	Wald ratio	1	-0.137294	0.21152	0.516285	0.967011	FALSE	NA
ENSG00000091490	SEL1L3	3	-0.00749468	0.0173833	0.666366	0.936661	0	Inverse variance weighted	3	-0.0131077	0.0219418	0.550252	0.834408	FALSE	NA	Wald ratio	1	-0.00199675	0.0291526	0.945393	0.993806	TRUE	NA	Wald ratio	1	0.0859506	0.134188	0.521833	0.967011	FALSE	NA
ENSG00000091513	TF	NA	NA	NA	NA	NA	NA	Inverse variance weighted	2	0.0528191	0.063545	0.405856	0.739894	FALSE	NA	NA	NA	NA	NA	NA	NA	FALSE	NA	NA	NA	NA	NA	NA	NA	FALSE	NA
ENSG00000091527	CDV3	3	0.0170666	0.0327647	0.602449	0.923754	30.6503	Inverse variance weighted	3	-0.00632581	0.0195216	0.745906	0.925591	FALSE	NA	Wald ratio	1	0.0819375	0.0549643	0.13603	0.712099	TRUE	NA	Inverse variance weighted	3	0.00743021	0.113304	0.947714	0.997419	FALSE	NA
ENSG00000091536	MYO15A	2	-0.0346188	0.15005	0.817537	0.968292	93.35	Wald ratio	1	-0.183593	0.0516782	0.000381398	0.00636007	TRUE	0.725641		NA	NA	NA	NA	NA	FALSE	NA	Wald ratio	1	0.116515	0.0576079	0.0431189	0.636439	FALSE	0.0171836
ENSG00000091542	ALKBH5	2	-0.095281	0.0240502	7.43994e-05	0.00497702	0	Inverse variance weighted	2	-0.0970803	0.0255935	0.000148742	0.00293937	FALSE	0.884667		NA	NA	NA	NA	NA	FALSE	NA	Inverse variance weighted	4	-0.0816975	0.0703212	0.245326	0.895192	FALSE	NA
ENSG00000091592	NLRP1	3	-0.0243574	0.0140152	0.0822237	0.520122	0	Inverse variance weighted	6	-0.0193189	0.0151113	0.201095	0.532261	TRUE	NA	Wald ratio	1	-0.0677005	0.0545365	0.214466	0.780205	TRUE	NA	Inverse variance weighted	4	-0.044306	0.0516015	0.390552	0.947221	FALSE	NA
ENSG00000091622	PITPNM3	2	0.0644317	0.0199615	0.00124743	0.0432632	0	Inverse variance weighted	2	0.0786567	0.0294472	0.00756013	0.0670629	TRUE	0.0102558		NA	NA	NA	NA	NA	FALSE	NA	Inverse variance weighted	3	0.052338	0.0271518	0.053904	0.667437	FALSE	NA
ENSG00000091640	SPAG7	3	0.0248138	0.0089906	0.00578061	0.123394	0	Inverse variance weighted	4	0.0246944	0.0113691	0.0298507	0.169951	TRUE	0.933543	Inverse variance weighted	2	0.0173714	0.0169828	0.306365	0.844001	TRUE	NA	Inverse variance weighted	3	0.0477043	0.0292642	0.103076	0.773019	FALSE	NA
ENSG00000091651	ORC6	NA	NA	NA	NA	NA	NA	NA	NA	NA	NA	NA	NA	FALSE	NA	NA	NA	NA	NA	NA	NA	FALSE	NA	Inverse variance weighted	2	0.0275066	0.185388	0.882048	0.995582	FALSE	NA
ENSG00000091656	ZFHX4	NA	NA	NA	NA	NA	NA	NA	NA	NA	NA	NA	NA	FALSE	NA	Wald ratio	1	0.0320783	0.0579959	0.580186	0.939911	TRUE	NA	NA	NA	NA	NA	NA	NA	FALSE	NA
ENSG00000091732	ZC3HC1	3	-0.0175654	0.0339912	0.605322	0.924463	0	Wald ratio	1	0.0439341	0.0826224	0.594902	0.858167	TRUE	NA	Wald ratio	1	-0.0311092	0.0404755	0.442134	0.898332	TRUE	NA	Wald ratio	1	-0.0243956	0.095956	0.799312	0.99106	FALSE	NA
ENSG00000091831	ESR1	3	-0.0363193	0.0223342	0.103913	0.570514	0	Inverse variance weighted	2	-0.0599713	0.0337321	0.0754249	0.306713	TRUE	NA	Wald ratio	1	-0.034204	0.0500582	0.494427	0.919072	TRUE	NA	Inverse variance weighted	2	-0.00888163	0.0370924	0.81076	0.991736	FALSE	NA
ENSG00000091844	RGS17	NA	NA	NA	NA	NA	NA	Inverse variance weighted	3	0.0444752	0.0137744	0.00124296	0.016552	TRUE	0.999792	NA	NA	NA	NA	NA	NA	FALSE	NA	NA	NA	NA	NA	NA	NA	FALSE	NA
ENSG00000091879	ANGPT2	2	0.0284477	0.0432535	0.510732	0.903626	0	Inverse variance weighted	3	0.0422431	0.0787975	0.591892	0.857414	FALSE	NA	Wald ratio	1	0.0224984	0.0517464	0.66372	0.958359	TRUE	NA		NA	NA	NA	NA	NA	FALSE	NA
ENSG00000091947	TMEM101	2	-0.0232785	0.0129999	0.0733454	0.493606	0	Inverse variance weighted	2	-0.0217287	0.0131721	0.0990248	0.358391	TRUE	NA		NA	NA	NA	NA	NA	FALSE	NA	Inverse variance weighted	2	-0.0813803	0.0806506	0.312952	0.922646	FALSE	NA
ENSG00000091972	CD200	3	0.0199975	0.025402	0.431141	0.880947	0	Inverse variance weighted	2	0.00942218	0.0336705	0.779604	0.936908	TRUE	NA	Wald ratio	1	0.0519427	0.0449653	0.24802	0.821545	TRUE	NA	Inverse variance weighted	2	-0.0173885	0.076006	0.819041	0.992171	FALSE	NA
ENSG00000092009	CMA1	NA	NA	NA	NA	NA	NA	NA	NA	NA	NA	NA	NA	FALSE	NA	Wald ratio	1	-0.0170285	0.0300836	0.571368	0.936018	TRUE	NA	NA	NA	NA	NA	NA	NA	FALSE	NA
ENSG00000092010	PSME1	3	0.00326986	0.0157848	0.835891	0.97224	0	Wald ratio	1	-0.0136236	0.0293982	0.643067	0.883098	TRUE	NA	Wald ratio	1	0.0115491	0.0188986	0.541126	0.927394	TRUE	NA	Inverse variance weighted	2	-0.0610057	0.132988	0.646427	0.977729	FALSE	NA
ENSG00000092020	PPP2R3C	3	-0.0220717	0.00905319	0.0147686	0.214585	0.000543294	Inverse variance weighted	8	-0.0219816	0.0104333	0.0351299	0.189948	TRUE	0.000180805	Wald ratio	1	0.00305035	0.026233	0.907431	0.990403	TRUE	NA	Inverse variance weighted	2	-0.0459797	0.0253059	0.0692238	0.70458	FALSE	NA
ENSG00000092036	HAUS4	2	-0.0157711	0.0105672	0.135579	0.63767	0	Inverse variance weighted	6	-0.0187537	0.0110693	0.0902257	0.339217	FALSE	NA		NA	NA	NA	NA	NA	FALSE	NA	Inverse variance weighted	4	0.0148856	0.035488	0.674884	0.978864	FALSE	NA
ENSG00000092051	JPH4	3	-0.0493617	0.0335652	0.141394	0.645813	0	Wald ratio	1	-0.0936928	0.109308	0.391366	0.73026	TRUE	NA	Wald ratio	1	-0.0439323	0.0369956	0.23503	0.809501	TRUE	NA	Wald ratio	1	-0.0528646	0.116818	0.650881	0.978556	FALSE	NA
ENSG00000092054	MYH7	NA	NA	NA	NA	NA	NA	NA	NA	NA	NA	NA	NA	FALSE	NA	Wald ratio	1	0.00871365	0.0405374	0.829804	0.982547	TRUE	NA	NA	NA	NA	NA	NA	NA	FALSE	NA
ENSG00000092067	CEBPE	3	0.0513789	0.0468756	0.273049	0.798621	28.2823	Wald ratio	1	0.066257	0.0612877	0.279661	0.626867	TRUE	NA	Wald ratio	1	-0.00292099	0.0485614	0.952036	0.994466	TRUE	NA	Wald ratio	1	0.257496	0.136753	0.0597103	0.681954	FALSE	NA
ENSG00000092068	SLC7A8	3	-0.000403902	0.00640448	0.949714	0.99117	0	Inverse variance weighted	4	0.000907881	0.00669397	0.892116	0.970069	TRUE	NA	Wald ratio	1	-0.00517763	0.0550711	0.925096	0.991737	TRUE	NA	Inverse variance weighted	5	-0.0163845	0.0240187	0.495142	0.96618	FALSE	NA
ENSG00000092094	OSGEP	3	0.000476318	0.00727321	0.947784	0.991079	0	Inverse variance weighted	4	0.00128047	0.00774468	0.86868	0.964659	FALSE	NA	Wald ratio	1	-0.016727	0.0299693	0.576749	0.939403	TRUE	NA	Inverse variance weighted	3	0.00561606	0.0299052	0.851037	0.993647	FALSE	NA
ENSG00000092096	SLC22A17	2	-0.00879325	0.0172072	0.609335	0.925123	0	Inverse variance weighted	4	-0.00276981	0.0185023	0.881	0.96814	FALSE	NA		NA	NA	NA	NA	NA	FALSE	NA	Inverse variance weighted	2	-0.0473576	0.0468161	0.311746	0.921798	FALSE	NA
ENSG00000092098	RNF31	NA	NA	NA	NA	NA	NA	Wald ratio	1	0.176178	0.0859406	0.0403644	0.207605	TRUE	0.0259246	NA	NA	NA	NA	NA	NA	FALSE	NA	NA	NA	NA	NA	NA	NA	FALSE	NA
ENSG00000092108	SCFD1	3	0.0252376	0.0112059	0.0243123	0.28373	0	Wald ratio	1	0.0284446	0.0129293	0.0278069	0.162311	TRUE	0.000451336	Wald ratio	1	0.0130958	0.0529785	0.80476	0.981292	TRUE	NA	Inverse variance weighted	4	0.016095	0.0248055	0.516437	0.967011	FALSE	NA
ENSG00000092140	G2E3	2	0.00866311	0.0204179	0.671354	0.938218	0	Inverse variance weighted	4	0.00870165	0.0205223	0.671558	0.893998	TRUE	NA		NA	NA	NA	NA	NA	FALSE	NA	Wald ratio	1	0.00490372	0.202687	0.980698	0.998407	FALSE	NA
ENSG00000092148	HECTD1	2	-0.0449553	0.0337378	0.1827	0.712318	0	Wald ratio	1	-0.0247369	0.0415227	0.551346	0.834408	TRUE	NA	Wald ratio	1	-0.0842345	0.0578754	0.145546	0.723325	TRUE	NA		NA	NA	NA	NA	NA	FALSE	NA
ENSG00000092199	HNRNPC	NA	NA	NA	NA	NA	NA	NA	NA	NA	NA	NA	NA	FALSE	NA	Wald ratio	1	-0.0430396	0.0485575	0.375422	0.880192	TRUE	NA	NA	NA	NA	NA	NA	NA	FALSE	NA
ENSG00000092200	RPGRIP1	2	0.0607649	0.0153352	7.41886e-05	0.00497702	0	Inverse variance weighted	2	0.0572568	0.0157371	0.000274417	0.00486849	TRUE	0.016711		NA	NA	NA	NA	NA	FALSE	NA	Wald ratio	1	0.126828	0.0682919	0.0632908	0.693496	FALSE	NA
ENSG00000092201	SUPT16H	NA	NA	NA	NA	NA	NA	NA	NA	NA	NA	NA	NA	FALSE	NA	NA	NA	NA	NA	NA	NA	FALSE	NA	Inverse variance weighted	2	0.0237087	0.321012	0.941125	0.997116	FALSE	NA
ENSG00000092203	TOX4	3	-0.0045106	0.104924	0.96571	0.995326	92.8469	Wald ratio	1	0.1688	0.0431378	9.11401e-05	0.00195406	TRUE	0.146655	Wald ratio	1	-0.0107375	0.0286333	0.70766	0.968088	TRUE	NA	Wald ratio	1	-0.217242	0.101937	0.033077	0.603595	FALSE	0.0612798
ENSG00000092208	GEMIN2	NA	NA	NA	NA	NA	NA	Wald ratio	1	-0.0356854	0.0434916	0.411924	0.744608	TRUE	NA	NA	NA	NA	NA	NA	NA	FALSE	NA	NA	NA	NA	NA	NA	NA	FALSE	NA
ENSG00000092295	TGM1	3	0.0277016	0.0130589	0.0338977	0.336692	0.0328981	Inverse variance weighted	4	0.0203123	0.0154341	0.188152	0.514684	TRUE	NA	Wald ratio	1	0.0822638	0.0445596	0.0648699	0.58429	TRUE	NA	Inverse variance weighted	2	0.0307106	0.0292702	0.294081	0.917059	FALSE	NA
ENSG00000092330	TINF2	3	-0.00713291	0.0563245	0.899226	0.984551	50.4583	Wald ratio	1	0.104076	0.0870841	0.232039	0.570055	TRUE	NA	Wald ratio	1	0.00276367	0.0301241	0.926902	0.991777	TRUE	NA	Inverse variance weighted	2	-0.163	0.0991747	0.100266	0.768073	FALSE	NA
[truncated: 18,683 more rows]

## Sheet: ST3 - pQTL summary statistics
		Meta-analysis								deCODE EUR						ARIC AFR								ARIC AFR
[truncated: 1,692 more rows]

## Sheet: ST4 - eQTL Replication 
		EUR								AFR								AMR
[truncated: 333 more rows]

## Sheet: ST5 - pQTL Replication
		EUR												EAS
[truncated: 55 more rows]

## Sheet: ST6 - Replication numbers
		EUR	AFR	AMR	EAS
eQTL
Discovery	Significant	316	6	12	NA
Replication	Tested	91	5	11	NA
[truncated: 7 more rows]

## Sheet: ST7 - T2D-tissues eQTL MR
		Subcutaneous Adipose								Visceral Adipose								Brain Hypothalamus								Liver								Skeletal Muscle								Pancreas
[truncated: 30,739 more rows]
[truncated: 8 more columns]

[truncated: 2 more sheets: ST8 - eQTL_pQTL Overlap, S9 - Replication rates]
